# Supplementary material for: New Pathogenesis Mechanisms and Translational Leads Identified by Multidimensional Analysis of Necrotizing Myositis in Primates
Source: mBio. 2020 Feb 18;11(1):e03363-19. doi: 10.1128/mBio.03363-19 (PMC7029145; doi:10.1128/mBio.03363-19)
Supplement: TABLE S1 [file mBio.03363-19-st001.xlsx]

## Sheet: A
	Table S1. Differentially expressed GAS genes comparing in vivo and in vitro samples
	A. Correlation coefficients for transcript data for in vivo and in vitro replicates
	in vitro GAS R-squared values	Samples	R-squared
		ME 1 vs. ME 2	0.997
		ME 2 vs. ME 3	0.999
		ME 1 vs. ME 3	0.997
		ES 1 vs. ES 2	0.999
		ES 2 vs. ES 3	0.99
		ES 1 vs. ES 3	0.989
	in vivo GAS R-squared values
		NHP-1 vs. NHP-3	0.871
		NHP-1 vs. NHP-2	0.939
		NHP-3 vs. NHP-2	0.933
	ME, in vitro sample grown to mid-exponential phase
	ES, in vitro sample grown to early-stationary phase
	NHP, non-human primate

## Sheet: B
	Table S1. Differentially expressed GAS genes comparing in vivo and in vitro samples
	B. Differentially expressed genes comparing in vivo versus in vitro ME and ES samples combined
	MGAS2221	gene	product	FC_ME	FC_ES
1	MGAS2221_0011	tilS	tRNA(Ile)-lysidine synthetase protein TilS	2.06346	5.21556
2	MGAS2221_0012	hpt	hypoxanthine-guanine phosphoribosyltransferase protein Hpt	2.2997	6.90214
3	MGAS2221_0014	Spy0014	amino acid transporter	1.77063	1.74408
4	MGAS2221_0051	recO	DNA recombination and repair protein RecO	1.48093	2.79982
5	MGAS2221_0053	acp	acyl carrier protein Acp	2.27637	2.79766
6	MGAS2221_0055	purL	phosphoribosylformylglycinamidine synthase protein PurL	-3.72546	-3.53756
7	MGAS2221_0057	purM	phosphoribosylformylglycinamidine cyclo-ligase protein PurM	-2.89419	-3.65857
8	MGAS2221_0058	purN	phosphoribosylglycinamide formyltransferase protein PurN	-3.86169	-5.15613
9	MGAS2221_0059	purH	IMP cyclohydrolase/phosphoribosylaminoimidazolecarboxamide formyltransferase protein PurH	-5.38741	-6.86544
10	MGAS2221_0060	Spy0060	putative amidase/autolysin/surface antigen	-8.22257	-7.24208
11	MGAS2221_0061	purD	Phosphoribosylamine--glycine ligase	-7.62839	-7.3746
12	MGAS2221_0062	purE	phosphoribosylaminoimidazole carboxylase catalytic subunit PurE	-5.41285	-6.12834
13	MGAS2221_0063	purK	phosphoribosylaminoimidazole carboxylase ATPase subunit PurK	-5.06653	-5.58217
14	MGAS2221_0065	purB	adenylosuccinate lyase protein PurB	-1.71004	-1.6049
15	MGAS2221_0066	comR	competence regulator ComR	6.87023	12.7134
16	MGAS2221_0067	comS	ComX/SigX inducing peptide, XIP	6.02751	9.65675
17	MGAS2221_0069	SP‐PTP	protein tyrosine phosphatase	1.96954	2.6884
18	MGAS2221_0070	Spy0070	hypothetical protein	2.14793	2.24941
19	MGAS2221_0072	adh2	alcohol dehydrogenase/acetaldehyde dehydrogenase protein Adh2	9.21059	-7.85914
20	MGAS2221_0073	adhA	alcohol dehydrogenase	10.5787	-5.26933
21	MGAS2221_0074	adh1	alcohol dehydrogenase protein Adh1	8.64566	-5.81912
22	MGAS2221_0080	rplB	LSU ribosomal protein (L2p) RplB	-1.77727	-2.0099
23	MGAS2221_0081	rpsS	SSU ribosomal protein (S19p) RpsS	-1.73504	-1.94986
24	MGAS2221_0082	rplV	LSU ribosomal protein (L22p) RplV	-1.8866	-2.32462
25	MGAS2221_0084	rplP	LSU ribosomal protein (L16p) RplP	-1.54812	-1.68332
26	MGAS2221_0090	rpsN.1	SSU ribosomal protein (S14p) RpsN	-1.70104	-2.30077
27	MGAS2221_0093	rplR	LSU ribosomal protein (L18p) RplR	-2.04497	-2.12217
28	MGAS2221_0094	rpsE	SSU ribosomal protein (S5p) RpsE	-2.0397	-2.21764
29	MGAS2221_0122	adcR	transcriptional repressor protein AdcR	8.53577	8.16101
30	MGAS2221_0123	adcC	zinc ABC transporter ATP-binding protein AdcC	5.22176	5.15492
31	MGAS2221_0124	adcB	zinc ABC transporter inner membrane permease protein AdcB	3.86197	3.38484
32	MGAS2221_0125	Spy0125	histidine triad family protein	-1.87514	-2.47881
33	MGAS2221_0126	tyrS	tyrosyl-tRNA synthetase protein TyrS	-4.58724	-6.24331
34	MGAS2221_0130	Spy0130	hypothetical protein	3.7359	3.44993
35	MGAS2221_0139	ackA	acetate kinase protein AckA	-1.70023	-1.70635
36	MGAS2221_0140	proC	pyrroline-5-carboxylate reductase protein ProC	-1.77838	-3.13024
37	MGAS2221_0146	Spy0146	Deoxyribonucleotide kinase	-2.51968	-2.46442
38	MGAS2221_0147	Spy0147	tRNA dihydrouridine synthase	-2.81856	-2.46548
39	MGAS2221_0151	sipA	signal peptidase I protein SipA	1.49664	1.81961
40	MGAS2221_0153	srtB	sortase B protein SrtB	1.8477	1.94743
41	MGAS2221_0154	fctB	pilus minor structural base protein FctB	2.05863	2.05902
42	MGAS2221_0170	ntpI	V-type Na+-ATPase subunit (I) NtpI	13.0792	9.90667
43	MGAS2221_0172	ntpE	V-type Na+-ATPase subunit (E) NtpE	11.1414	7.80034
44	MGAS2221_0175	ntpA	V-type Na+-ATPase synthase subunit (A) NtpA	5.23336	3.78726
45	MGAS2221_0177	ntpD	V-type Na+-ATPase synthase subunit (D) NtpD	9.21511	7.18553
46	MGAS2221_0179	Spy0179	hypothetical protein	-1.80017	-2.44858
47	MGAS2221_0183	nga	nicotine adenine dinucleotide glycohydrolase secreted protein Nga	5.16627	35.0656
48	MGAS2221_0184	ifs	immunity factor protein Ifs	6.07298	30.0605
49	MGAS2221_0185	slo	streptolysin O secreted protein Slo	5.69815	27.7814
50	MGAS2221_0188	Spy0188	putative secreted protein	16.0797	34.4039
51	MGAS2221_0190	leuS	leucyl-tRNA synthetase protein LeuS	-2.65962	-3.10271
52	MGAS2221_0191	ulaA	ascorbate-specific PTS system EIIC protein UlaA	21.0562	8.15134
53	MGAS2221_0192	ulaB	ascorbate-specific PTS system EIIB protein UlaB	126.697	51.2295
54	MGAS2221_0193	ulaC	ascorbate-specific PTS system EIIA protein UlaC	48.4346	22.8479
55	MGAS2221_0194	ulaD	3-keto-L-gulonate 6-phosphate decarboxylase protein UlaD	21.1	11.8443
56	MGAS2221_0195	ulaE	L-xylulose 5-phosphate 3-epimerase	23.6972	14.6196
57	MGAS2221_0196	ulaF	L-ribulose-5-phosphate 4-epimerase	20.7098	14.492
58	MGAS2221_0197	Spy0197	transcriptional antiterminator	-1.9663	-2.01433
59	MGAS2221_0198	ulaG	L-ascorbate utilization protein (G) UlaG	15.6795	6.44943
60	MGAS2221_0201	polA	DNA-directed DNA polymerase I PolA/PolI	-2.39938	-3.65533
61	MGAS2221_0206	Spy0206	putative immunoglobulin-binding regulator protein	6.02883	3.38823
62	MGAS2221_0207	Spy0207	hypothetical protein	10.4173	5.00637
63	MGAS2221_0216	tgt	tRNA-guanine transglycosylase protein Tgt	-2.35763	-2.85195
64	MGAS2221_0217	Spy0217	hypothetical protein	10.1126	24.8612
65	MGAS2221_0218	Spy0218	BioY family protein	8.88045	14.7965
66	MGAS2221_0219	Spy0219	putative metal-dependent hydrolase	-3.1251	-3.53998
67	MGAS2221_0220	Spy0220	putative tRNA-specific adenosine deaminase	-2.69184	-3.33017
68	MGAS2221_0222	speG	streptococcal pyrogenic exotoxin G protein SpeG	2.06651	3.76903
69	MGAS2221_0224	pgi	glucose-6-phosphate isomerase protein Pgi	-3.23756	-3.02994
70	MGAS2221_0225	rivR	RofA-like transcriptional regulator	4.21298	5.46017
71	MGAS2221_0226	Spy0226	hypothetical protein	75.2661	92.8291
72	MGAS2221_0229	lbp/lmb	bifunctional laminin-/zinc-binding lipoprotein Lbp	84.0585	8.57516
73	MGAS2221_0230	htpA	histidine triad protein	80.4676	8.54357
74	MGAS2221_0231	Spy0231	General stress response protein	10.6276	5.53856
75	MGAS2221_0236	dppA	dipeptide-binding ABC transport system substrate-binding lipoprotein DppA	4.58974	7.42619
76	MGAS2221_0242	rarA	recombination factor protein RarA	-3.58849	-8.60405
77	MGAS2221_0243	trpG	para-aminobenzoate synthase amidotransferase component TrpG	-4.80326	-11.4663
78	MGAS2221_0244	trpE	para-aminobenzoate synthase aminase component/aminodeoxychorismate lyase protein TrpE	-3.48654	-6.60814
79	MGAS2221_0245	Spy0245	hypothetical protein	2.48093	2.26717
80	MGAS2221_0249	Spy0249	endonuclease/exonuclease/phosphatase family protein	4.69828	2.3268
81	MGAS2221_0251	sclA	collagen-like cell surface protein SclA	7.27034	26.2251
82	MGAS2221_0252	relA	GTP pyrophosphokinase (p)ppGpp synthetase protein RelA	-1.68307	-2.78199
83	MGAS2221_0256	msmK	multiple sugar ABC transport system ATP-binding protein MsmK	2.8341	-1.69469
84	MGAS2221_0258	pulA	pullulanase cell surface lipoprotein PulA	5.07623	1.57088
85	MGAS2221_0260	yajC	preprotein translocase subunit YajC	3.6125	4.69508
86	MGAS2221_0264	proS	prolyl-tRNA synthetase protein ProS	-1.60384	-2.37931
87	MGAS2221_0265	polC	DNA polymerase III alpha subunit PolC	-2.75117	-3.59672
88	MGAS2221_0268	def.2	peptide deformylase protein def	-3.27634	-3.43828
89	MGAS2221_0275	pnp	polyribonucleotide nucleotidyltransferase protein Pnp	-2.21066	-1.84923
90	MGAS2221_0276	Spy0276	hypothetical protein	-2.182	-2.07806
91	MGAS2221_0277	cysE	serine acetyltransferase protein CysE	-2.004	-1.65875
92	MGAS2221_0282	Spy0282	TrmH family tRNA/rRNA methyltransferase	1.57168	1.97975
93	MGAS2221_0287	rplM	LSU ribosomal protein (L13p) RplM	-1.98812	2.16134
94	MGAS2221_0289	Spy0289	addiction module toxin protein	2.36852	2.72001
95	MGAS2221_0290	Spy0290	hypothetical protein	2.3281	2.96897
96	MGAS2221_0298	lacG	6-phospho-beta-galactosidase protein LacG	-2.32281	-10.9768
97	MGAS2221_0305	salR	salvaricin biosynthesis TCS response regulator SalR	2.23553	2.97335
98	MGAS2221_0306	Spy0306	hypothetical protein	2.50195	3.50847
99	MGAS2221_0308	hsdS	type I restriction-modification system specificity subunit HsdS	-2.01837	-2.24171
100	MGAS2221_0309	hsdR	type I restriction-modification system restriction subunit HsdR	-1.61108	-2.12915
101	MGAS2221_0343	nrdR	transcriptional regulatory protein NrdR	1.74801	4.02871
102	MGAS2221_0358	Spy0358	YccA-like protein	1.68731	-1.49616
103	MGAS2221_0368	Spy0368	Putative membrane protein insertion efficiency factor	-1.95828	-4.51654
104	MGAS2221_0371	Spy0371	PAP2-like phosphatase protein	2.01374	3.93475
105	MGAS2221_0375	pflA	pyruvate formate-lyase activating protein PflA	1.59595	-2.0473
106	MGAS2221_0376	ppaC	pyrophosphatase	-1.8149	-2.38881
107	MGAS2221_0399	metG	methionyl-tRNA synthetase protein MetG	-1.93784	-1.63611
108	MGAS2221_0403	spyA	VIP2-like ADP-ribosyltransferase toxin protein	7.4365	11.5272
109	MGAS2221_0404	Spy0404	hypothetical protein	12.3166	11.7463
110	MGAS2221_0405	Spy0405	hypothetical protein	-2.7103	-3.80379
111	MGAS2221_0406	Spy0406	hypothetical protein	5.56477	4.44125
112	MGAS2221_0407	Spy0407	hypothetical protein	4.04539	5.56592
113	MGAS2221_0408	speJ	streptococcal pyrogenic exotoxin J protein SpeJ	4.07064	5.86439
114	MGAS2221_0409	Spy0409	hypothetical protein	4.79074	5.14679
115	MGAS2221_0414	glmU	N-acetylglucosamine-1-phosphate uridyltransferase/Glucosamine-1-phosphate N-acetyltransferase protein GlmU	-2.22772	-1.535
116	MGAS2221_0415	Spy0415	ADP-ribose pyrophosphatase	-1.95194	-2.24082
117	MGAS2221_0416	Spy0416	hypothetical protein	-1.91279	-2.23951
118	MGAS2221_0417	pfs	5'-methylthioadenosine nucleosidase/S-adenosylhomocysteine nucleosidase protein Pfs	-1.67733	-2.47569
119	MGAS2221_0419	mtsR/scaR	iron-dependent transcriptional regulatory protein MtsR	1.80665	-1.70898
120	MGAS2221_0420	mtsA	metal (iron) ABC transport system substrate-binding lipoprotein MtsA	6.28167	4.58016
121	MGAS2221_0421	mtsB	metal (iron) ABC transport system ATP-binding protein MtsB	4.22732	3.82282
122	MGAS2221_0423	cypB	peptidyl-prolyl cis-trans isomerase lipoprotein CypB	1.83628	2.19626
123	MGAS2221_0436	Spy0436	uracil-DNA glycosylase	-3.10829	-3.18989
124	MGAS2221_0458	secG	preprotein translocase subunit SecG	5.21632	6.02127
125	MGAS2221_0459	vacB	3'-to-5' exoribonuclease protein VacB	2.99044	4.10884
126	MGAS2221_0460	smpB	tmRNA-binding protein SmpB	2.59489	4.01982
127	MGAS2221_0462	pcp	pyrrolidone-carboxylate peptidase protein Pcp	-1.80888	-2.32701
128	MGAS2221_0466	gloA	lactoylglutathione lyase protein GloA	-2.61486	-7.45931
129	MGAS2221_0467	Spy0467	oxygen-insensitive NAD(P)H nitroreductase/dihydropteridine reductase	-2.5617	-9.57442
130	MGAS2221_0468	pepP.1	Xaa-Pro dipeptidase protein PepP	-2.49274	-9.75429
131	MGAS2221_0509	Spy0509	frameshift disrupted Histidine--tRNA ligase	2.98562	2.53854
132	MGAS2221_0514	Spy0514	HAD-like hydrolase	-2.29185	-3.8927
133	MGAS2221_0518	Spy0518	PTS system beta-glucoside-specific IIB-IIC-IIA components	-2.6325	-2.516
134	MGAS2221_0519	bglB.1	6-phospho-beta-glucosidase protein BglB	-3.15918	-3.26534
135	MGAS2221_0520	scfB	Putative two-component membrane permease complex subunit SMU_746c	-2.16654	-2.56356
136	MGAS2221_0523	Spy0523	transcriptional accessory protein	-3.00305	-2.06938
137	MGAS2221_0531	Spy0531	protease	-2.9968	-2.5641
138	MGAS2221_0532	Spy0532	hypothetical protein	4.06345	7.3626
139	MGAS2221_0538	Spy0538	glycosyl hydrolase 25 family secreted protein	7.55357	12.3233
140	MGAS2221_0539	Spy0539	putative riboflavin transport protein	4.1585	6.56887
141	MGAS2221_0540	Spy0540	putative lipopprotein	5.14634	6.0902
142	MGAS2221_0541	gpoA	glutathione peroxidase	-2.23796	-3.88888
143	MGAS2221_0542	pepF.1	oligoendopeptidase protein PepF	-2.7785	-4.08337
144	MGAS2221_0543	ppc	phosphoenolpyruvate carboxylase protein Ppc	3.26636	-2.2121
145	MGAS2221_0545	tufA	translation elongation factor Tu protein TufA	-2.29643	-2.51898
146	MGAS2221_0547	murN	peptidoglycan lipid II-Ala--L-alanine ligase protein MurN	-1.5527	-1.92843
147	MGAS2221_0548	murM	peptidoglycan lipid II--L-alanine ligase protein MurM	-1.86546	-2.05653
148	MGAS2221_0550	Spy0550	phosphohydrolase	-3.56256	-2.637
149	MGAS2221_0570	Spy0570	2,3-butanediol dehydrogenase S-alcohol forming (R)-acetoin-specific/acetoin (diacetyl) reductase	7.19847	-3.73671
150	MGAS2221_0571	Spy0571	2,3-butanediol dehydrogenase S-alcohol forming (R)-acetoin-specific/acetoin (diacetyl) reductase	7.40433	-4.33139
151	MGAS2221_0575	Spy0575	putative RNase adaptor protein for sRNA degradation	-1.85077	-2.695
152	MGAS2221_0576	Spy0576	CofD-like protein	-2.4827	-3.35495
153	MGAS2221_0577	whiA	DNA-binding transcriptional regulator protein WhiA	-2.64741	-3.08889
154	MGAS2221_0579	adcA	metal-binding protein AdcA	27.8327	15.3199
155	MGAS2221_0589	Spy0589	HAD-like hydrolase	1.5829	3.02849
156	MGAS2221_0591	ezrA	septation ring formation regulatory protein EzrA	1.76228	2.23887
157	MGAS2221_0593	eno	enolase protein Eno	-2.41738	-2.73052
158	MGAS2221_0594	Spy0594	IS110 family transposase ISSsu7	3.99952	1.74543
159	MGAS2221_0597	epf	cell surface putative extracellular matrix-binding protein	2.43323	2.55521
160	MGAS2221_0598	sagA	streptolysin S precursor SagA	121.044	35.1191
161	MGAS2221_0599	sagB	streptolysin S biosynthesis protein (B) SagB	30.8146	14.0558
162	MGAS2221_0600	sagC	streptolysin S biosynthesis protein (C) SagC	25.598	13.8375
163	MGAS2221_0601	sagD	streptolysin S biosynthesis protein (D) SagD	27.2972	16.8862
164	MGAS2221_0602	sagE	streptolysin S self-immunity protein SagE	26.2031	16.971
165	MGAS2221_0603	sagF	streptolysin S export protein SagF	21.2066	13.7495
166	MGAS2221_0604	sagG	streptolysin S export protein SagG	25.6733	16.1282
167	MGAS2221_0605	sagH	streptolysin S export permease protein SagH	32.5412	19.1134
168	MGAS2221_0606	sagI	streptolysin S export permease protein SagI	27.2046	16.2139
169	MGAS2221_0607	spnA	cell surface extracellular nuclease	5.14416	3.38682
170	MGAS2221_0608	Spy0608	putative queuosine-regulated ECF transporter	2.02058	2.95453
171	MGAS2221_0609	Spy0609	DNA ligase LigA	-2.23654	-2.7283
172	MGAS2221_0610	Spy0610	putative lipid kinase	-1.77098	-1.77827
173	MGAS2221_0611	atpE	ATP synthase C subunit AtpE	-4.4792	-2.47669
174	MGAS2221_0612	atpB	ATP synthase A subunit AtpB	-4.706	-4.09521
175	MGAS2221_0614	atpH	ATP synthase delta subunit AtpH	-3.49517	-3.63824
176	MGAS2221_0615	atpA	ATP synthase alpha chain, AtpA	-5.55422	-9.06594
177	MGAS2221_0616	atpG	ATP synthase gamma subunit AtpG	-3.03205	-4.84653
178	MGAS2221_0617	atpD	ATP synthase beta subunit AtpD	-3.96605	-7.03047
179	MGAS2221_0618	atpC	ATP synthase epsilon subunit AtpC	-2.93151	-4.32211
180	MGAS2221_0623	pheS	phenylalanyl-tRNA synthetase alpha subunit PheS	-3.48121	-2.70732
181	MGAS2221_0624	pheT	phenylalanyl-tRNA synthetase beta subunit PheT	-3.02724	-3.69233
182	MGAS2221_0627	Spy0627	ABC transport system permease protein	2.50627	1.96942
183	MGAS2221_0633	rpsU	SSU ribosomal protein (S21p) RpsU	3.10837	5.62684
184	MGAS2221_0634	mscL	large-conductance mechanosensitive channel protein MscL	6.86215	2.06423
185	MGAS2221_0643	gacF/rgpE	glycosyltransferase protein RgpE	1.92363	3.2258
186	MGAS2221_0644	gacG/rgpF	rhamnosyltransferase protein RgpF	1.69265	2.73667
187	MGAS2221_0645	gacH	phosphoglycerol transferase	1.5127	2.48641
188	MGAS2221_0663	folC.1	dihydrofolate synthase/folylpolyglutamate synthase protein FolC	-2.01573	-3.11725
189	MGAS2221_0664	Spy0664	hypothetical protein	-3.09869	-3.44411
190	MGAS2221_0665	nifS	cysteine desulfurase protein NifS	-2.7786	-1.84222
191	MGAS2221_0666	thiL	thiamine biosynthesis protein ThiI	-2.78019	-1.58921
192	MGAS2221_0668	rplU	LSU ribosomal protein (L21p) RplU	-1.52598	1.63513
193	MGAS2221_0683	rpsP	SSU ribosomal protein (S16p) RpsP	1.66516	4.893
194	MGAS2221_0684	Spy0684	RNA-binding protein	2.00912	4.60922
195	MGAS2221_0685	hupY	cell surface leucine rich repeat protein	3.28334	4.9174
196	MGAS2221_0686	hupZ	Heme-binding protein	6.03809	8.49784
197	MGAS2221_0698	Spy0698	peptidoglycan hydrolase autolysin2 lipoprotein	4.25343	8.3595
198	MGAS2221_0699	Spy0699	IS861 transposase orfB	6.19559	10.2857
199	MGAS2221_0700	mac	immunoglobulin G-endopeptidase protein IdeS/Mac1	4.6131	8.41809
200	MGAS2221_0702	Spy0702	hypothetical protein	5.04307	5.78678
201	MGAS2221_0703	Spy0703	DegV family protein	3.85687	4.30495
202	MGAS2221_0711	mvaK1	mevalonate kinase protein (1) MvaK1	-1.97664	-2.38186
203	MGAS2221_0713	mvaK2	phosphomevalonate kinase protein (2) MvaK2	-1.85693	-2.81264
204	MGAS2221_0714	Spy0714	FMN-dependent isopentenyl-diphosphate delta-isomerase	-1.84305	-2.59032
205	MGAS2221_0715	mvaS1	hydroxymethylglutaryl-CoA reductase protein (1) MvaS1	-2.14016	-2.68393
206	MGAS2221_0716	mvaS2	hydroxymethylglutaryl-CoA synthase protein (2) MvaS2	-1.99554	-2.07887
207	MGAS2221_0730	cpsY	transcriptional regulator	-1.54322	-1.70209
208	MGAS2221_0731	Spy0731	hypothetical protein	3.63109	1.94073
209	MGAS2221_0740	parE	topoisomerase IV subunit (B) ParE	-2.96569	-3.58091
210	MGAS2221_0741	parC	topoisomerase IV subunit (A) ParC	-2.91052	-4.53551
211	MGAS2221_0742	bcaT	branched-chain amino acid aminotransferase protein BcaT	-2.62196	-2.10969
212	MGAS2221_0743	Spy0743	hypothetical protein	3.5145	21.196
213	MGAS2221_0748	Spy0748	hypothetical protein	3.00582	2.88473
214	MGAS2221_0749	Spy0749	putative rhodanese-related sulfurtransferase	2.45729	3.16693
215	MGAS2221_0757	dltE	short chain dehydrogenase protein DltE	-2.08893	-2.05561
216	MGAS2221_0758	recJ	single-stranded-DNA-specific exonuclease protein RecJ	-3.3341	-2.42598
217	MGAS2221_0763	Spy0763	GTP cyclohydrolase 1 type 2	-2.52335	-2.30892
218	MGAS2221_0764	dadA	glycine/D-amino acid oxidase protein DadA	-2.24704	-1.96309
219	MGAS2221_0765	rfbA/cpsFO	glucose-1-phosphate thymidylyltransferase protein RfbA	-2.69811	-3.85106
220	MGAS2221_0766	rfbC/cpsFP	dTDP-4-dehydrorhamnose 3,5-epimerase RfbC	-2.06076	-2.91756
221	MGAS2221_0767	rfbB/cpsFQ	dTDP-glucose 4,6-dehydratase RfbB	-1.85798	-2.39459
222	MGAS2221_0769	Spy0769	permease protein	-2.22267	-1.72653
223	MGAS2221_0770	Spy0770	TPR-repeat-containing protein	-2.01994	-1.95749
224	MGAS2221_0784	hylA	hyaluronate lyase precursor protein HylA	-1.63412	-3.09575
225	MGAS2221_0786	Spy0786	glutamine amidotransferase	-2.23204	-2.34275
226	MGAS2221_0787	Spy0787	amino acid ligase	-2.71929	-2.44404
227	MGAS2221_0790	glmM	phosphoglucosamine mutase protein GlmM	-2.29402	-2.13084
228	MGAS2221_0792	hemN	coproporphyrinogen III oxidase protein HemN	-1.55755	-1.48638
229	MGAS2221_0793	fatA	acyl-ACP thioesterase protein FatA	-1.45618	-1.85273
230	MGAS2221_0794	Spy0794	NagD-like phosphatase	-1.86196	-2.80781
231	MGAS2221_0795	Spy0795	hypothetical protein	-1.52905	-2.46853
232	MGAS2221_0803	msrB	peptide methionine sulfoxide reductase protein MsrB	-2.28528	-2.88421
233	MGAS2221_0804	Spy0804	putative YadS-like membrane protein	-2.01155	-3.9563
234	MGAS2221_0805	manX	PTS system IIA component ManX	2.3819	-4.89882
235	MGAS2221_0806	Spy0806	PTS system IIB component	6.37991	-4.04891
236	MGAS2221_0807	manY	PTS system IIC component ManY	4.41203	-5.48219
237	MGAS2221_0808	manZ	PTS system mannose/fructose family IID component ManZ	3.95816	-5.08492
238	MGAS2221_0809	Spy0809	TCS signal transduction sensor kinase protein	1.64409	-1.58155
239	MGAS2221_0813	Spy0813	putative acetyltransferase protein	-2.6783	-2.89509
240	MGAS2221_0814	Spy0814	HAD-like hydrolase	-2.14214	-2.54264
241	MGAS2221_0818	pepV	Xaa-His dipeptidase protein PepV	-2.49431	-4.01853
242	MGAS2221_0826	srtR	lantibiotic sysnthesis two component signal transduction system response regulator SrtR	2.04451	2.48593
243	MGAS2221_0827	srtS	lantibiotic sysnthesis two componment signal transduction system sensor histidine kinase SrtS	2.1446	2.55391
244	MGAS2221_0828	srtA	streptin lantibiotic precursor SrtA	4.44345	4.62883
245	MGAS2221_0829	srtT	ABC-type multidrug transport system, ATPase and permease protein SrtT	5.12592	3.31852
246	MGAS2221_0830	srtF	lantibiotic ABC transporter ATP-binding protein SrtF	4.38794	2.15471
247	MGAS2221_0831	srtE	lantibiotic ABC transporter permease SrtE	4.09922	1.99434
248	MGAS2221_0832	srtG	lantibiotic ABC transporter permease SrtG	3.80169	2.30135
249	MGAS2221_0833	Spy0833	HTH XRE-family like trancriptional regulator protein	5.13662	3.23727
250	MGAS2221_0844	folK	2-amino-4-hydroxy-6- hydroxymethyldihydropteridine pyrophosphokinase protein FolK	-1.74906	-2.21488
251	MGAS2221_0852	maeP	Citrate/malate symporter protein MaeP	22.8526	15.9724
252	MGAS2221_0853	maeE	NAD-dependent malic enzyme	32.7449	18.7857
253	MGAS2221_0864	Spy0864	ribose-phosphate pyrophosphokinase	-1.70959	-1.7038
254	MGAS2221_0866	Spy0866	GTP pyrophosphokinase	1.64838	2.1209
255	MGAS2221_0873	proV	proline glycine betaine ABC transport system permease protein	1.71265	-1.91008
256	MGAS2221_0891	ldh	L-lactate dehydrogenase protein Ldh	-3.10569	-3.51499
257	MGAS2221_0898	hylIII	hemolysin III protein HylIII	2.38479	-1.91914
258	MGAS2221_0934	guaA	GMP synthase protein GuaA	-1.99657	1.69656
259	MGAS2221_0938	Spy0938	pyridoxal kinase protein	2.3457	1.85616
260	MGAS2221_0939	Spy0939	putative pyridoxine metabolism transcriptional regulator protein	2.76636	2.53789
261	MGAS2221_0940	Spy0940	NrdD-like anaerobic ribonucleoside-triphosphate reductase protein	9.08387	6.17155
262	MGAS2221_0941	cls	cardiolipin synthetase protein Cls	2.6474	2.39245
263	MGAS2221_0950	coaB	phosphopantothenoylcysteine synthetase protein CoaB	-2.33266	-1.67232
264	MGAS2221_0951	coaC	phosphopantothenoylcysteine decarboxylase protein CoaC	-2.12924	-2.23888
265	MGAS2221_0958	cdd	cytidine deaminase protein Cdd	1.96226	2.60151
266	MGAS2221_0959	rsmC	16S rRNA methyltransferase protein RsmC	3.02087	1.87171
267	MGAS2221_0962	ciaH	TCS signal transduction sensor histidine kinase protein CiaH	10.2099	8.42675
268	MGAS2221_0963	ciaR	TCS signal transduction response regulator protein CiaR	14.049	12.7405
269	MGAS2221_0974	spxA1	transcriptional regulator, SpxA	3.45533	4.30017
270	MGAS2221_0975	ribF/mreA	riboflavin kinase/FMN adenylyltransferase protein RibF	2.14938	1.62817
271	MGAS2221_0976	truB	tRNA pseudouridine synthase protein TruB	2.97319	1.96695
272	MGAS2221_0980	Spy0980	ABC transporter permease protein	2.15843	2.02919
273	MGAS2221_0984	Spy0984	general stress protein	8.00825	1.8598
274	MGAS2221_0986	Spy0986	general stress protein	10.8398	2.27317
275	MGAS2221_0987	Spy0987	hypothetical protein	10.6874	2.05778
276	MGAS2221_0990	pcrA	ATP-dependent DNA helicase protein PcrA	-2.72982	-2.32153
277	MGAS2221_0995	Spy0995	ABC-type polar amino acid transport system ATPase component protein	-2.22729	2.68611
278	MGAS2221_0996	Spy0996	ABC-type amino acid transporter membrane-spanning permease protein	-2.19593	2.56858
279	MGAS2221_0999	lepB.1	signal peptidase I protein LepB	2.51441	3.84948
280	MGAS2221_1006	Spy1006	hypothetical protein	3.15738	3.72339
281	MGAS2221_1009	speA2	phage streptococcal pyrogenic exotoxin protein SpeA2	20.4273	21.7506
282	MGAS2221_1068	Spy1068	putative lipoprotein	2.71376	3.94911
283	MGAS2221_1069	glgP	maltodextrin phosphorylase protein GlgP	7.84291	2.70862
284	MGAS2221_1070	malQ	4-alpha-glucanotransferase (amylomaltase) protein MalQ	7.97367	3.03066
285	MGAS2221_1073	malF	maltose/maltodextrin ABC transport system permease protein MalF	6.50846	2.29712
286	MGAS2221_1074	malG	maltose/maltodextrin ABC transport system permease protein MalG	5.62055	2.08049
287	MGAS2221_1076	malA	maltodextrose utilization protein MalA	22.7697	2.60395
288	MGAS2221_1083	dltD	poly(glycerophosphate chain) D-alanine transfer protein DltD	-1.97605	-1.51172
289	MGAS2221_1085	dltB	D-alanyl transfer protein DltB	-2.64099	-2.3376
290	MGAS2221_1086	dltA	D-alanine--poly(phosphoribitol) ligase subunit (1) protein DltA	-2.15998	-2.20571
291	MGAS2221_1089	glnP	glutamine ABC transportsystem glutamine-binding protein/permease protein GlnP	-2.69435	4.65285
292	MGAS2221_1102	Spy1102	hypothetical protein	2.59196	7.57185
293	MGAS2221_1108	Spy1108	hypothetical protein	-2.38229	-2.08974
294	MGAS2221_1112	Spy1112	LytR-CpsA-Psr family transcriptional attenuator protein	2.11524	2.62065
295	MGAS2221_1119	graB	cell surface protein G-related alpha 2 macroglobulin-binding protein GraB	-7.6557	-4.75341
296	MGAS2221_1122	slr/inlA	InlA-like streptococcal leucine rich lipoprotein Slr	54.0946	48.6201
297	MGAS2221_1130	Spy1130	peptidoglycan N-acetylglucosamine deacetylase protein	14.1468	17.5185
298	MGAS2221_1131	gapN	NADP-dependent glyceraldehyde-3-phosphate dehydrogenase protein GapN	-3.92341	-3.53405
299	MGAS2221_1132	ptsI	phosphoenolpyruvate-protein PTS system phosphotransferase protein PtsI	-2.36139	-2.17105
300	MGAS2221_1133	ptsE	PTS system phosphocarrier protein PtsE	-2.33893	-3.36081
301	MGAS2221_1141	Spy1141	CAAX family protease	-1.95346	-2.42248
302	MGAS2221_1145	alaS	alanyl-tRNA synthetase protein AlaS	-1.78317	-2.11271
303	MGAS2221_1146	prsA	foldase lipoprotein PrsA	2.27633	3.32001
304	MGAS2221_1152	nagB	glucosamine-6-phosphate deaminase protein NagB	1.99172	2.96496
305	MGAS2221_1153	queA	queuosine synthase protein QueA	-3.0371	-2.52593
306	MGAS2221_1154	Spy1154	hypothetical protein	-2.26044	-2.39185
307	MGAS2221_1155	dacA	putative D-alanyl-D-alanine carboxy peptidase protein	10.5882	5.61623
308	MGAS2221_1156	Spy1156	hypothetical protein	10.5196	6.4988
309	MGAS2221_1157	Spy1157	hypothetical protein	11.9975	8.75847
310	MGAS2221_1168	Spy1168	hypothetical protein	2.30144	2.28298
311	MGAS2221_1173	niaX	hypothetical protein	1.50567	1.75586
312	MGAS2221_1175	gpmA	phosphoglycerate mutase protein GpmA	-4.35247	-2.10546
313	MGAS2221_1177	cadA/pmtA	lead, cadmium, zinc and mercury transporting ATPase protein CadA	-2.88569	-4.09031
314	MGAS2221_1179	spd3	streptococcal phage DNase protein Spd3	5.34804	19.3938
315	MGAS2221_1248	Spy1248	hypothetical protein	3.69691	9.12273
316	MGAS2221_1252	ileS	isoleucyl-tRNA synthetase protein IleS	-2.69776	-4.94588
317	MGAS2221_1261	murG	UDP-N-acetylglucosamine--N-acetylmuramyl- (pentapeptide) pyrophosphoryl-undecaprenol N-acetylglucosamine transferase protein MurG	-1.70496	-1.99203
318	MGAS2221_1265	Spy1265	rhodanese-like domain protein	-1.73681	-1.92156
319	MGAS2221_1269	Spy1269	putative peptidase protein	3.49587	7.72371
320	MGAS2221_1278	arcC	carbamate kinase protein ArcC	32.5979	-4.46081
321	MGAS2221_1280	arcD	arginine/ornithine antiporter protein ArcD	41.4596	-4.71533
322	MGAS2221_1281	arcB	ornithine carbamoyltransferase protein ArcB	27.7604	-8.45652
323	MGAS2221_1283	arcA	arginine deiminase protein ArcA	39.0317	-8.17375
324	MGAS2221_1287	Spy1287	putative DNA-binding protein	-1.9622	-1.90977
325	MGAS2221_1288	yesM	TCS signal transduction sensor kinase protein	-2.13951	-2.38214
326	MGAS2221_1290	msrA/B	peptide methionine sulfoxide reductase protein MsrA/MsrB	49.8044	40.8541
327	MGAS2221_1291	tlpA	thiol:disulfide interchange lipoprotein tlpA	58.1047	50.1137
328	MGAS2221_1292	ccdA	cytochrome c-type biogenesis protein CcdA	40.3123	45.322
329	MGAS2221_1300	valS	valyl-tRNA synthetase protein ValS	-2.82052	-4.64359
330	MGAS2221_1301	Spy1301	putative kinase protein	-2.23098	-2.74305
331	MGAS2221_1315	Spy1315	sugar ABC transport system substrate-binding lipoprotein	12.8971	3.36428
332	MGAS2221_1316	Spy1316	sugar ABC transport system permease protein	12.65	3.05089
333	MGAS2221_1317	Spy1317	sugar ABC transport system permease protein	11.5864	2.7311
334	MGAS2221_1324	rocA	TCS signal transduction sensor kinase protein RocA	2.26701	2.31069
335	MGAS2221_1326	recX	DNA recombination regulatory protein recX	-1.89692	-1.89375
336	MGAS2221_1327	Spy1327	hypothetical protein	3.6644	4.41999
337	MGAS2221_1340	comFC	competence protein comFC	4.20083	5.39574
338	MGAS2221_1341	comFA	competence protein ComFA	2.69124	3.42336
339	MGAS2221_1343	cysM	cysteine synthase protein CysK/CysM	-6.48361	-2.45613
340	MGAS2221_1358	atoB	3-ketoacyl-CoA thiolase/acetyl-CoA acetyltransferase protein AtoB	-2.04661	-3.58128
341	MGAS2221_1359	atoD.2	butyrate-acetoacetate CoA-transferase alpha subunit protein AtoD	-2.23309	-3.74321
342	MGAS2221_1360	atoA.2	acyl CoA:acetate/3-ketoacid CoA transferase beta subunit protein AtoA	-2.31949	-4.28697
343	MGAS2221_1361	Spy1361	3-hydroxybutyrate dehydrogenase protein	-2.23024	-5.02767
344	MGAS2221_1362	Spy1362	transporter permease protein	-1.84439	-2.73279
345	MGAS2221_1366	Spy1366	hypothetical protein	33.8206	17.1409
346	MGAS2221_1367	Spy1367	GpsB-like cell division protein	4.41105	7.97606
347	MGAS2221_1369	recU	recombination protein RecU	1.71377	1.48232
348	MGAS2221_1372	nadE	NAD synthetase protein nadE	-1.70571	-2.99037
349	MGAS2221_1373	pncB	nicotinate phosphoribosyltransferase protein PncB	-1.92822	-2.20887
350	MGAS2221_1399	glyS	glycyl-tRNA synthetase beta subunit protein GlyS	-3.57186	-6.60403
351	MGAS2221_1400	glyQ	glycyl-tRNA synthetase alpha subunit protein GlyQ	-3.67066	-5.80428
352	MGAS2221_1401	Spy1401	hypothetical protein	3.52597	1.81464
353	MGAS2221_1404	nptA	sodium-dependent phosphate transporter protein NptA	-1.48451	1.60323
354	MGAS2221_1407	Spy1407	TetR family transcriptional regulator protein	2.5095	3.49197
355	MGAS2221_1420	copA	opper-translocating P-type ATPase protein CopA	1.74103	-2.62676
356	MGAS2221_1430	sdaD2	phage streptodornase protein SdaD2	2.93788	4.56103
357	MGAS2221_1487	pptB	ABC transport system permease protein	1.49597	2.38208
358	MGAS2221_1488	pptA	ABC transport system ATP-binding protein	1.82337	2.88284
359	MGAS2221_1495	Spy1495	HAD superfamily hydrolase protein	-4.01984	-1.91638
360	MGAS2221_1496	manL	PTS system mannose-specific IIB & IIA component protein ManL	-2.71703	-3.37823
361	MGAS2221_1497	manM	PTS system mannose-specific IIC component protein ManM	-3.63086	-5.55207
362	MGAS2221_1498	manN	PTS system mannose-specific IID component protein ManN	-4.15544	-8.08732
363	MGAS2221_1500	serS	seryl-tRNA synthetase protein	-2.62222	-19.4166
364	MGAS2221_1523	gatB	aspartyl-tRNA(Asn) or glutamyl-tRNA(Gln) amidotransferase subunit B protein GatB	-2.22492	-3.16111
365	MGAS2221_1524	gatA	aspartyl-tRNA(Asn) or glutamyl-tRNA(Gln) amidotransferase subunit A protein GatA	-2.42096	-3.03014
366	MGAS2221_1526	Spy1526	nicotinamidase protein	8.28047	7.92546
367	MGAS2221_1527	codY	GTP-sensing transcriptional pleiotropic repressor protein CodY	1.81447	1.74426
368	MGAS2221_1528	Spy1528	aminotransferase protein	-2.31656	-3.89994
369	MGAS2221_1538	Spy1538	ABC transport system fused ATP-binding and permease protein	3.07132	2.775
370	MGAS2221_1539	Spy1539	ABC transport system ATP-binding protein	5.81315	3.7924
371	MGAS2221_1540	siaC	heme ABC transport system ATP-binding protein SiaC (HtsC)	4.19554	2.46157
372	MGAS2221_1541	siaB	heme ABC transport system permease protein SiaB (HtsB)	3.88459	2.26308
373	MGAS2221_1542	siaA	ABC transport system heme-binding lipoprotein SiaA (HtsA)	5.53253	3.12625
374	MGAS2221_1543	shp	heme binding protein Shp	7.20482	3.77643
375	MGAS2221_1544	shr	hemoprotein receptor protein Shr	8.14243	5.10818
376	MGAS2221_1550	pmi	mannose-6-phosphate isomerase protein Pmi (ManA)	-1.68424	-2.62655
377	MGAS2221_1561	uvrA	excinuclease ABC A subunit protein UvrA	-1.65707	-2.39
378	MGAS2221_1567	Spy1567	hypothetical protein	3.56794	4.78383
379	MGAS2221_1568	mutY	A/G-specific adenine glycosylase protein MutY	2.7898	6.25159
380	MGAS2221_1570	trx2	thioredoxin	3.1063	3.10509
381	MGAS2221_1577	recD	DNA helicase protein RecD	-1.92719	-1.892
382	MGAS2221_1583	Spy1583	hypothetical protein	-1.57477	4.7975
383	MGAS2221_1590	Spy1590	Nucleoid-associated protein	1.7276	2.35509
384	MGAS2221_1595	deoC	deoxyribose-phosphate aldolase protein DeoC	5.28465	2.28523
385	MGAS2221_1596	nupC	nucleoside permease protein NupC	5.86589	2.64963
386	MGAS2221_1597	udp.2	uridine phosphorylase protein Udp	10.4429	3.37461
387	MGAS2221_1599	rpsN.2	SSU ribosomal protein (S14p) RpsN	81.643	76.5357
388	MGAS2221_1606	glnR	glutamine synthetase transcriptional repressor protein GlnR	-1.83295	3.01548
389	MGAS2221_1607	Spy1607	hypothetical protein	1.70426	2.37243
390	MGAS2221_1608	pgk	phosphoglycerate kinase protein Pgk	-1.9071	-3.16694
391	MGAS2221_1615	rpmB	LSU ribosomal protein (L28p) RpmB	5.68502	43.1822
392	MGAS2221_1616	fba	fructose-bisphosphate aldolase class II protein GatY/Fba	-4.32553	-3.94368
393	MGAS2221_1620	rpoE	DNA-directed RNA polymerase delta subunit protein RpoE	2.97485	5.99817
394	MGAS2221_1639	dacA.2	D-alanyl-D-alanine carboxypeptidase protein DacA	1.88086	2.07056
395	MGAS2221_1640	dacA.1	D-alanyl-D-alanine carboxypeptidase protein	3.02525	4.46543
396	MGAS2221_1641	sufB	iron-sulfur cluster assembly protein SufB	-3.51804	-2.51889
397	MGAS2221_1642	sufE	iron-sulfur cluster assembly protein SufE	-2.86715	-2.66925
398	MGAS2221_1643	sufS	Cysteine desulfurase protein SufS	-2.80418	-3.0824
399	MGAS2221_1644	sufD	iron-sulfur cluster assembly protein SufD	-2.57347	-2.50475
400	MGAS2221_1650	Spy1650	amino acid ABC transport system glutamine-binding/permease protein	-3.41335	-2.45068
401	MGAS2221_1651	glnQ.1	polar amino acid transport ATP-binding protein GlnQ	-2.84915	-2.79213
402	MGAS2221_1652	Spy1652	hypothetical protein	3353.09	5080.79
403	MGAS2221_1653	plr	NAD-dependent glyceraldehyde-3-phosphate dehydrogenase/Plasmin(ogen) receptor protein Plr	-1.72464	-2.5822
404	MGAS2221_1654	fusA	translation elongation factor G protein FusA	-2.626	-3.24377
405	MGAS2221_1658	purR	pur operon represor protein PurR	2.23016	3.19348
406	MGAS2221_1659	Spy1659	putative exoribonuclease protein	-2.0426	-1.98957
407	MGAS2221_1660	rumC	DNA recombination protein RmuC	-2.31902	-2.25696
408	MGAS2221_1661	tpk	thiamine pyrophosphokinase protein Tpk	-2.80634	-2.77172
409	MGAS2221_1662	rpe	ribulose-phosphate 3-epimerase protein Rpe	-2.10162	-2.17291
410	MGAS2221_1663	engC	ribosome small subunit-stimulated GTPase protein EngC	-1.68748	-1.72737
411	MGAS2221_1664	ksgA	dimethyladenosine transferase protein	-1.64536	-1.58634
412	MGAS2221_1675	rpmH	LSU ribosomal protein (L34p) RpmH	4.51999	9.90533
413	MGAS2221_1678	rnpA	ribonuclease P protein RnpA	1.65359	3.79492
414	MGAS2221_1682	gltX	glutamyl-tRNA synthetase/Glutamyl-tRNA(Gln) synthetase protein GltX	-1.84173	-2.46955
415	MGAS2221_1687	Spy1687	putative ATPase	-3.07333	-2.60644
416	MGAS2221_1688	Spy1688	ABC transport system ATP-binding and permease protein	-1.95644	-4.45449
417	MGAS2221_1691	gpsA	glycerol-3-phosphate dehydrogenase protein GpsA	-2.46959	-2.35811
418	MGAS2221_1692	hasC.2	HasC-like UTP--glucose-1-phosphate uridylyltransferase protein	-1.70902	-1.91633
419	MGAS2221_1698	Spy1698	IS1182 family transposase IS1562 protein	1.46831	-3.42976
420	MGAS2221_1699	sic	streptococcal inhibitor of complement protein Sic	7.58478	18.4852
421	MGAS2221_1701	mga	multiple virulence gene transcriptional activator protein Mga	1.54708	2.25687
422	MGAS2221_1702	Spy1702	hypothetical protein	21.8052	8.1892
423	MGAS2221_1703	isp	immunogenic secreted protein Isp1	8.42963	3.53911
424	MGAS2221_1704	ihk	TCS signal transduction sensor histidine kinase protein Ihk	10.4614	6.46234
425	MGAS2221_1705	irr	TCS signal tranduction response regulator protein Irr	16.1086	10.1813
426	MGAS2221_1706	Spy1706	ABC transport system permease component protein	15.9003	9.34216
427	MGAS2221_1707	Spy1707	ABC transport system ATP-binding component protein	16.4912	8.40878
428	MGAS2221_1708	Spy1708	putative multidrug efflux protein	24.4451	11.9294
429	MGAS2221_1709	Spy1709	putative lipoprotein	35.3533	31.5475
430	MGAS2221_1710	Spy1710	hypothetical protein	-2.37777	-1.74123
431	MGAS2221_1712	ropA	peptidylproline cis-trans-isomerase lipoprotein ropA	5.32672	-3.05061
432	MGAS2221_1722	celB.2	PTS system cellobiose-specific IIC component protein CelB	24.8709	7.5392
433	MGAS2221_1723	celA.2	PTS system cellobiose-specific IIB component CelA	20.3116	6.54015
434	MGAS2221_1727	pflC	Pyruvate formate-lyase activating protein PflC	-2.30284	-2.08211
435	MGAS2221_1728	secE	preprotein translocase subunit protein SecE	1.72796	1.45994
436	MGAS2221_1741	cspA	cold shock protein CspA	148.572	438.085
437	MGAS2221_1745	hutI	imidazolonepropionase protein HutI	30.1286	9.32868
438	MGAS2221_1746	hutU	urocanate hydratase protein HutU	47.0967	12.6841
439	MGAS2221_1747	fctD	glutamate formiminotransferase protein FctD	38.8536	10.2295
440	MGAS2221_1748	Spy1748	formiminotetrahydrofolate cyclodeaminase protein	28.9959	7.88742
441	MGAS2221_1749	fhs2	formate--tetrahydrofolate ligase protein Fhs2	19.7326	7.37069
442	MGAS2221_1750	hutD	histidine uptake and utilization protein HutD	24.7954	8.21503
443	MGAS2221_1751	Spy1751	putative cationic amino acid transporter protein	19.0639	6.55087
444	MGAS2221_1752	hutH	histidine ammonia-lyase protein HutH	21.1844	6.29282
445	MGAS2221_1755	rpsB	SSU ribosomal protein (S2p) RpsB	-2.13837	2.03082
446	MGAS2221_1762	Spy1762	putative ring-cleavage extradiol dioxygenase protein	-4.91303	-4.00069
447	MGAS2221_1763	yaaA	YaaA-like putative iron level regulating protein	-2.06818	-2.73907
448	MGAS2221_1768	nrdD	ribonucleotide reductase large subunit protein NrdD	-1.66801	-1.51317
449	MGAS2221_1771	Spy1771	hypothetical protein	5.39143	9.22146
450	MGAS2221_1772	Spy1772	putative Holliday junction resolvase protein	2.47072	3.99819
451	MGAS2221_1773	Spy1773	hypothetical protein	1.82866	3.33362
452	MGAS2221_1774	spxA2	ArsC family transcriptional regulator protein	2.99462	3.1094
453	MGAS2221_1776	cinA	competence/damage-inducible protein CinA	-2.35162	-2.63972
454	MGAS2221_1777	tag	DNA-3-methyladenine glycosylase protein Tag	-1.5807	-2.89924
455	MGAS2221_1778	ruvA	Holliday junction DNA helicase RuvA	-1.73522	-2.84074
456	MGAS2221_1784	argS	arginyl-tRNA synthetase ArgS	-2.0213	-2.52942
457	MGAS2221_1787	Spy1787	YitT-like uncharacterized membrane protein	-1.73748	-1.64341
458	MGAS2221_1788	Spy1788	YitT-like uncharacterized membrane protein	-1.81061	-1.77578
459	MGAS2221_1790	hisS	histidyl-tRNA synthetase protein HisS	-2.12517	-3.01648
460	MGAS2221_1798	Spy1798	XRE family transcriptional regulator protein	5.1535	3.99211
461	MGAS2221_1800	Spy1800	MutT/nudix family phosphohydrolase protein	6.02435	4.15558
462	MGAS2221_1804	Spy1804	hypothetical protein	-6.26962	-6.98963
463	MGAS2221_1811	Spy1811	putative signaling protein	2.21691	3.69675
464	MGAS2221_1814	trmU	tRNA (5-methylaminomethyl-2-thiouridylate)-methyltransferase protein TrmU	-3.07529	-1.69091
465	MGAS2221_1817	Spy1817	putative transglycosylase	5.98748	17.9262
466	MGAS2221_1824	Spy1824	putative Zn-dependent peptidase	2.09338	6.40545
467	MGAS2221_1825	hasA	hyaluronan synthase protein HasA	11.29	31.2907
468	MGAS2221_1826	hasB	UDP-glucose 6-dehydrogenase protein HasB	12.0156	29.1644
469	MGAS2221_1827	hasC	UTP-glucose-1-phosphate uridylyltransferase protein HasC protein HasC	5.85857	10.5039
470	MGAS2221_1830	Spy1830	putative sugar transport protein	3.0749	11.4602
471	MGAS2221_1831	guaB	inosine-5'-monophosphate dehydrogenase protein GuaB	-4.91501	-3.01218
472	MGAS2221_1840	rlmH	LSU methyltransferase protein RlmH	2.07036	3.70862
	Fold_ME, fold-differential expression comparing in vivo to in vitro ME samples
	Fold_ES, fold-differential expression comparing in vivo to in vitro ES samples
	Fold changes in red, upregulated in vivo, compared to in vitro at both ME and ES phases
	Fold changes in blue, downregulated in vivo, compared to in vitro at both ME and ES phases
	The fold-change and P-value cut-off were 1.5, and ≤ 0.05, respectively

## Sheet: C
	Table S1. Differentially expressed GAS genes comparing in vivo and in vitro samples
	C. Differentially expressed genes comparing in vivo versus in vitro ME samples
	MGAS2221	gene	product	FC
1	MGAS2221_0004	Spy0004	GTP-binding protein	-2.07551
2	MGAS2221_0011	tilS	tRNA(Ile)-lysidine synthetase protein TilS	2.06346
3	MGAS2221_0012	hpt	hypoxanthine-guanine phosphoribosyltransferase protein Hpt	2.2997
4	MGAS2221_0014	Spy0014	amino acid transporter	1.77063
5	MGAS2221_0050	Spy0050	ribose-phosphate pyrophosphokinase	-2.00028
6	MGAS2221_0051	recO	DNA recombination and repair protein RecO	1.48093
7	MGAS2221_0053	acp	acyl carrier protein Acp	2.27637
8	MGAS2221_0055	purL	phosphoribosylformylglycinamidine synthase protein PurL	-3.72546
9	MGAS2221_0057	purM	phosphoribosylformylglycinamidine cyclo-ligase protein PurM	-2.89419
10	MGAS2221_0058	purN	phosphoribosylglycinamide formyltransferase protein PurN	-3.86169
11	MGAS2221_0059	purH	IMP cyclohydrolase/phosphoribosylaminoimidazolecarboxamide formyltransferase protein PurH	-5.38741
12	MGAS2221_0060	Spy0060	putative amidase/autolysin/surface antigen	-8.22257
13	MGAS2221_0061	purD	Phosphoribosylamine--glycine ligase	-7.62839
14	MGAS2221_0062	purE	phosphoribosylaminoimidazole carboxylase catalytic subunit PurE	-5.41285
15	MGAS2221_0063	purK	phosphoribosylaminoimidazole carboxylase ATPase subunit PurK	-5.06653
16	MGAS2221_0065	purB	adenylosuccinate lyase protein PurB	-1.71004
17	MGAS2221_0066	comR	competence regulator ComR	6.87023
18	MGAS2221_0067	comS	ComX/SigX inducing peptide, XIP	6.02751
19	MGAS2221_0069	SP‐PTP	protein tyrosine phosphatase	1.96954
20	MGAS2221_0070	Spy0070	hypothetical protein	2.14793
21	MGAS2221_0072	adh2	alcohol dehydrogenase/acetaldehyde dehydrogenase protein Adh2	9.21059
22	MGAS2221_0073	adhA	alcohol dehydrogenase	10.5787
23	MGAS2221_0074	adh1	alcohol dehydrogenase protein Adh1	8.64566
24	MGAS2221_0078	rplD	LSU ribosomal protein (L4p) RplD	-1.59754
25	MGAS2221_0080	rplB	LSU ribosomal protein (L2p) RplB	-1.77727
26	MGAS2221_0081	rpsS	SSU ribosomal protein (S19p) RpsS	-1.73504
27	MGAS2221_0082	rplV	LSU ribosomal protein (L22p) RplV	-1.8866
28	MGAS2221_0084	rplP	LSU ribosomal protein (L16p) RplP	-1.54812
29	MGAS2221_0090	rpsN.1	SSU ribosomal protein (S14p) RpsN	-1.70104
30	MGAS2221_0093	rplR	LSU ribosomal protein (L18p) RplR	-2.04497
31	MGAS2221_0094	rpsE	SSU ribosomal protein (S5p) RpsE	-2.0397
32	MGAS2221_0122	adcR	transcriptional repressor protein AdcR	8.53577
33	MGAS2221_0123	adcC	zinc ABC transporter ATP-binding protein AdcC	5.22176
34	MGAS2221_0124	adcB	zinc ABC transporter inner membrane permease protein AdcB	3.86197
35	MGAS2221_0125	Spy0125	histidine triad family protein	-1.87514
36	MGAS2221_0126	tyrS	tyrosyl-tRNA synthetase protein TyrS	-4.58724
37	MGAS2221_0130	Spy0130	hypothetical protein	3.7359
38	MGAS2221_0139	ackA	acetate kinase protein AckA	-1.70023
39	MGAS2221_0140	proC	pyrroline-5-carboxylate reductase protein ProC	-1.77838
40	MGAS2221_0146	Spy0146	Deoxyribonucleotide kinase	-2.51968
41	MGAS2221_0147	Spy0147	tRNA dihydrouridine synthase	-2.81856
42	MGAS2221_0148	Spy0148	chaperonin/heat shock protein	-2.59384
43	MGAS2221_0151	sipA	signal peptidase I protein SipA	1.49664
44	MGAS2221_0152	tee	T antigen 1/pilus major structural backbone protein Tee1	1.50347
45	MGAS2221_0153	srtB	sortase B protein SrtB	1.8477
46	MGAS2221_0154	fctB	pilus minor structural base protein FctB	2.05863
47	MGAS2221_0160	atoE	short chain fatty acids transport protein AtoE	3.29147
48	MGAS2221_0161	lysR	disrupted gene	4.48025
49	MGAS2221_0168	sloR	transcriptional regulator	-5.08286
50	MGAS2221_0169	Spy0169	hypothetical protein	10.5805
51	MGAS2221_0170	ntpI	V-type Na+-ATPase subunit (I) NtpI	13.0792
52	MGAS2221_0171	ntpK	V-type ATP synthase subunit (K) NtpK	4.73671
53	MGAS2221_0172	ntpE	V-type Na+-ATPase subunit (E) NtpE	11.1414
54	MGAS2221_0173	ntpC	V-type Na+-ATPase synthase subunit (C) NtpC	8.58605
55	MGAS2221_0175	ntpA	V-type Na+-ATPase synthase subunit (A) NtpA	5.23336
56	MGAS2221_0176	ntpB	V-type Na+-ATPase synthase subunit (B) NtpB	4.11659
57	MGAS2221_0177	ntpD	V-type Na+-ATPase synthase subunit (D) NtpD	9.21511
58	MGAS2221_0179	Spy0179	hypothetical protein	-1.80017
59	MGAS2221_0182	nusG	transcription antitermination protein NusG	-1.76856
60	MGAS2221_0183	nga	nicotine adenine dinucleotide glycohydrolase secreted protein Nga	5.16627
61	MGAS2221_0184	ifs	immunity factor protein Ifs	6.07298
62	MGAS2221_0185	slo	streptolysin O secreted protein Slo	5.69815
63	MGAS2221_0188	Spy0188	putative secreted protein	16.0797
64	MGAS2221_0190	leuS	leucyl-tRNA synthetase protein LeuS	-2.65962
65	MGAS2221_0191	ulaA	ascorbate-specific PTS system EIIC protein UlaA	21.0562
66	MGAS2221_0192	ulaB	ascorbate-specific PTS system EIIB protein UlaB	126.697
67	MGAS2221_0193	ulaC	ascorbate-specific PTS system EIIA protein UlaC	48.4346
68	MGAS2221_0194	ulaD	3-keto-L-gulonate 6-phosphate decarboxylase protein UlaD	21.1
69	MGAS2221_0195	ulaE	L-xylulose 5-phosphate 3-epimerase	23.6972
70	MGAS2221_0196	ulaF	L-ribulose-5-phosphate 4-epimerase	20.7098
71	MGAS2221_0197	Spy0197	transcriptional antiterminator	-1.9663
72	MGAS2221_0198	ulaG	L-ascorbate utilization protein (G) UlaG	15.6795
73	MGAS2221_0201	polA	DNA-directed DNA polymerase I PolA/PolI	-2.39938
74	MGAS2221_0206	Spy0206	putative immunoglobulin-binding regulator protein	6.02883
75	MGAS2221_0207	Spy0207	hypothetical protein	10.4173
76	MGAS2221_0216	tgt	tRNA-guanine transglycosylase protein Tgt	-2.35763
77	MGAS2221_0217	Spy0217	hypothetical protein	10.1126
78	MGAS2221_0218	Spy0218	BioY family protein	8.88045
79	MGAS2221_0219	Spy0219	putative metal-dependent hydrolase	-3.1251
80	MGAS2221_0220	Spy0220	putative tRNA-specific adenosine deaminase	-2.69184
81	MGAS2221_0222	speG	streptococcal pyrogenic exotoxin G protein SpeG	2.06651
82	MGAS2221_0224	pgi	glucose-6-phosphate isomerase protein Pgi	-3.23756
83	MGAS2221_0225	rivR	RofA-like transcriptional regulator	4.21298
84	MGAS2221_0226	Spy0226	hypothetical protein	75.2661
85	MGAS2221_0229	lbp/lmb	bifunctional laminin-/zinc-binding lipoprotein Lbp	84.0585
86	MGAS2221_0230	htpA	histidine triad protein	80.4676
87	MGAS2221_0231	Spy0231	General stress response protein	10.6276
88	MGAS2221_0236	dppA	dipeptide-binding ABC transport system substrate-binding lipoprotein DppA	4.58974
89	MGAS2221_0242	rarA	recombination factor protein RarA	-3.58849
90	MGAS2221_0243	trpG	para-aminobenzoate synthase amidotransferase component TrpG	-4.80326
91	MGAS2221_0244	trpE	para-aminobenzoate synthase aminase component/aminodeoxychorismate lyase protein TrpE	-3.48654
92	MGAS2221_0245	Spy0245	hypothetical protein	2.48093
93	MGAS2221_0248	Spy0248	PTS system maltose and glucose-specific fused IIABC component	6.36959
94	MGAS2221_0249	Spy0249	endonuclease/exonuclease/phosphatase family protein	4.69828
95	MGAS2221_0251	sclA	collagen-like cell surface protein SclA	7.27034
96	MGAS2221_0252	relA	GTP pyrophosphokinase (p)ppGpp synthetase protein RelA	-1.68307
97	MGAS2221_0256	msmK	multiple sugar ABC transport system ATP-binding protein MsmK	2.8341
98	MGAS2221_0257	dexB	glucan 1,6-alpha-glucosidase protein DexB	3.81898
99	MGAS2221_0258	pulA	pullulanase cell surface lipoprotein PulA	5.07623
100	MGAS2221_0259	Spy0259	thiooredoxin	1.73278
101	MGAS2221_0260	yajC	preprotein translocase subunit YajC	3.6125
102	MGAS2221_0264	proS	prolyl-tRNA synthetase protein ProS	-1.60384
103	MGAS2221_0265	polC	DNA polymerase III alpha subunit PolC	-2.75117
104	MGAS2221_0268	def.2	peptide deformylase protein def	-3.27634
105	MGAS2221_0270	rpsO	SSU ribosomal protein (S15p) RpsO	-1.63725
106	MGAS2221_0275	pnp	polyribonucleotide nucleotidyltransferase protein Pnp	-2.21066
107	MGAS2221_0276	Spy0276	hypothetical protein	-2.182
108	MGAS2221_0277	cysE	serine acetyltransferase protein CysE	-2.004
109	MGAS2221_0279	cysS	cysteinyl-tRNA synthetase protein CysS	-2.24391
110	MGAS2221_0280	Spy0280	ribonuclease III family protein	-1.78212
111	MGAS2221_0282	Spy0282	TrmH family tRNA/rRNA methyltransferase	1.57168
112	MGAS2221_0287	rplM	LSU ribosomal protein (L13p) RplM	-1.98812
113	MGAS2221_0289	Spy0289	addiction module toxin protein	2.36852
114	MGAS2221_0290	Spy0290	hypothetical protein	2.3281
115	MGAS2221_0298	lacG	6-phospho-beta-galactosidase protein LacG	-2.32281
116	MGAS2221_0299	salA	salivaricin lantibiotic SalA	3.78325
117	MGAS2221_0305	salR	salvaricin biosynthesis TCS response regulator SalR	2.23553
118	MGAS2221_0306	Spy0306	hypothetical protein	2.50195
119	MGAS2221_0308	hsdS	type I restriction-modification system specificity subunit HsdS	-2.01837
120	MGAS2221_0309	hsdR	type I restriction-modification system restriction subunit HsdR	-1.61108
121	MGAS2221_0328	Spy0328	putative regulatory protein	1.57539
122	MGAS2221_0333	braB	branched-chain amino acid transport system carrier protein BraB	3.16442
123	MGAS2221_0337	gidB	16S rRNA methyltransferase/glucose-inhibited division protein (B) GidB	-1.52296
124	MGAS2221_0343	nrdR	transcriptional regulatory protein NrdR	1.74801
125	MGAS2221_0346	engA	GTP-binding protein EngA	-1.59472
126	MGAS2221_0354	Spy0354	acylphosphatase protein	1.91804
127	MGAS2221_0357	Spy0357	HD family hydrolase protein	2.03289
128	MGAS2221_0358	Spy0358	YccA-like protein	1.68731
129	MGAS2221_0368	Spy0368	Putative membrane protein insertion efficiency factor	-1.95828
130	MGAS2221_0371	Spy0371	PAP2-like phosphatase protein	2.01374
131	MGAS2221_0375	pflA	pyruvate formate-lyase activating protein PflA	1.59595
132	MGAS2221_0376	ppaC	pyrophosphatase	-1.8149
133	MGAS2221_0384	upp	uracil phosphoribosyltransferase protein Upp	-2.22143
134	MGAS2221_0387	tmk	Thymidylate kinase protein Tmk/Tdk	-2.0806
135	MGAS2221_0388	holB	DNA polymerase III delta prime subunit HolB	-1.77458
136	MGAS2221_0396	lctO	lactate 2-monooxygenase protein LctO	51.6448
137	MGAS2221_0397	scpC/spyCEP	serine endopeptidase cell surface protein ScpC	9.7975
138	MGAS2221_0398	Spy0398	YoaK-like uncharacterized membrane protein	-1.81699
139	MGAS2221_0399	metG	methionyl-tRNA synthetase protein MetG	-1.93784
140	MGAS2221_0403	spyA	VIP2-like ADP-ribosyltransferase toxin protein	7.4365
141	MGAS2221_0404	Spy0404	hypothetical protein	12.3166
142	MGAS2221_0405	Spy0405	hypothetical protein	-2.7103
143	MGAS2221_0406	Spy0406	hypothetical protein	5.56477
144	MGAS2221_0407	Spy0407	hypothetical protein	4.04539
145	MGAS2221_0408	speJ	streptococcal pyrogenic exotoxin J protein SpeJ	4.07064
146	MGAS2221_0409	Spy0409	hypothetical protein	4.79074
147	MGAS2221_0413	glpT	phosphoglycerate transporter protein GlpT	5.95683
148	MGAS2221_0414	glmU	N-acetylglucosamine-1-phosphate uridyltransferase/Glucosamine-1-phosphate N-acetyltransferase protein GlmU	-2.22772
149	MGAS2221_0415	Spy0415	ADP-ribose pyrophosphatase	-1.95194
150	MGAS2221_0416	Spy0416	hypothetical protein	-1.91279
151	MGAS2221_0417	pfs	5'-methylthioadenosine nucleosidase/S-adenosylhomocysteine nucleosidase protein Pfs	-1.67733
152	MGAS2221_0419	mtsR/scaR	iron-dependent transcriptional regulatory protein MtsR	1.80665
153	MGAS2221_0420	mtsA	metal (iron) ABC transport system substrate-binding lipoprotein MtsA	6.28167
154	MGAS2221_0421	mtsB	metal (iron) ABC transport system ATP-binding protein MtsB	4.22732
155	MGAS2221_0422	mtsC	metal (iron) ABC transport system permease protein MtsC	3.26759
156	MGAS2221_0423	cypB	peptidyl-prolyl cis-trans isomerase lipoprotein CypB	1.83628
157	MGAS2221_0426	rplK	50S ribosomal protein L11, LSU ribosomal protein L11P, RplK	-2.03357
158	MGAS2221_0427	rplA	50S ribosomal protein L1, LSU ribosomal protein L1P, RplA	-1.45942
159	MGAS2221_0435	phoH	phosphate starvation-inducible protein PhoH	-2.30938
160	MGAS2221_0436	Spy0436	uracil-DNA glycosylase	-3.10829
161	MGAS2221_0443	Spy0443	putative bacteriocin	2.2968
162	MGAS2221_0458	secG	preprotein translocase subunit SecG	5.21632
163	MGAS2221_0459	vacB	3'-to-5' exoribonuclease protein VacB	2.99044
164	MGAS2221_0460	smpB	tmRNA-binding protein SmpB	2.59489
165	MGAS2221_0462	pcp	pyrrolidone-carboxylate peptidase protein Pcp	-1.80888
166	MGAS2221_0463	Spy0463	putative membrane protein	-1.91954
167	MGAS2221_0464	Spy0464	putative membrane protein	-1.53973
168	MGAS2221_0465	Spy0465	bactoprenol glucosyl transferase	-1.89989
169	MGAS2221_0466	gloA	lactoylglutathione lyase protein GloA	-2.61486
170	MGAS2221_0467	Spy0467	oxygen-insensitive NAD(P)H nitroreductase/dihydropteridine reductase	-2.5617
171	MGAS2221_0468	pepP.1	Xaa-Pro dipeptidase protein PepP	-2.49274
172	MGAS2221_0474	Spy0474	ABC transport system permease	3.72283
173	MGAS2221_0475	Spy0475	ABC transport system permease	3.61088
174	MGAS2221_0505	Spy0505	Fic family protein	2.02704
175	MGAS2221_0506	asnS	asparagine synthetase protein AsnS	2.22996
176	MGAS2221_0507	Spy0507	AccC-like biotin carboxylase protein	2.87693
177	MGAS2221_0508	mccF	microcin C7 self-immunity protein MccF	2.73384
178	MGAS2221_0509	Spy0509	frameshift disrupted Histidine--tRNA ligase	2.98562
179	MGAS2221_0514	Spy0514	HAD-like hydrolase	-2.29185
180	MGAS2221_0517	licT	beta-glucoside bgl operon antiterminator protein LicT	-2.81616
181	MGAS2221_0518	Spy0518	PTS system beta-glucoside-specific IIB-IIC-IIA components	-2.6325
182	MGAS2221_0519	bglB.1	6-phospho-beta-glucosidase protein BglB	-3.15918
183	MGAS2221_0520	scfB	Putative two-component membrane permease complex subunit SMU_746c	-2.16654
184	MGAS2221_0522	Spy0522	hypothetical protein	2.417
185	MGAS2221_0523	Spy0523	transcriptional accessory protein	-3.00305
186	MGAS2221_0525	hprK	HPr kinase/phosphorylase protein HprK	1.70452
187	MGAS2221_0527	Spy0527	putative YoxC-like protein	2.05976
188	MGAS2221_0530	Spy0530	protease	-2.99205
189	MGAS2221_0531	Spy0531	protease	-2.9968
190	MGAS2221_0532	Spy0532	hypothetical protein	4.06345
191	MGAS2221_0534	Spy0534	HAD-like hydrolase	-1.72585
192	MGAS2221_0538	Spy0538	glycosyl hydrolase 25 family secreted protein	7.55357
193	MGAS2221_0539	Spy0539	putative riboflavin transport protein	4.1585
194	MGAS2221_0540	Spy0540	putative lipopprotein	5.14634
195	MGAS2221_0541	gpoA	glutathione peroxidase	-2.23796
196	MGAS2221_0542	pepF.1	oligoendopeptidase protein PepF	-2.7785
197	MGAS2221_0543	ppc	phosphoenolpyruvate carboxylase protein Ppc	3.26636
198	MGAS2221_0545	tufA	translation elongation factor Tu protein TufA	-2.29643
199	MGAS2221_0547	murN	peptidoglycan lipid II-Ala--L-alanine ligase protein MurN	-1.5527
200	MGAS2221_0548	murM	peptidoglycan lipid II--L-alanine ligase protein MurM	-1.86546
201	MGAS2221_0550	Spy0550	phosphohydrolase	-3.56256
202	MGAS2221_0551	Spy0551	hypothetical protein	-1.96798
203	MGAS2221_0566	prfB	peptide chain release factor protein (2) PrfB	1.63375
204	MGAS2221_0568	ftsX	cell division protein FtsX	1.47243
205	MGAS2221_0570	Spy0570	2,3-butanediol dehydrogenase S-alcohol forming (R)-acetoin-specific/acetoin (diacetyl) reductase	7.19847
206	MGAS2221_0571	Spy0571	2,3-butanediol dehydrogenase S-alcohol forming (R)-acetoin-specific/acetoin (diacetyl) reductase	7.40433
207	MGAS2221_0575	Spy0575	putative RNase adaptor protein for sRNA degradation	-1.85077
208	MGAS2221_0576	Spy0576	CofD-like protein	-2.4827
209	MGAS2221_0577	whiA	DNA-binding transcriptional regulator protein WhiA	-2.64741
210	MGAS2221_0579	adcA	metal-binding protein AdcA	27.8327
211	MGAS2221_0587	rplS	LSU ribosomal protein (L19p) RplS	-1.69687
212	MGAS2221_0589	Spy0589	HAD-like hydrolase	1.5829
213	MGAS2221_0591	ezrA	septation ring formation regulatory protein EzrA	1.76228
214	MGAS2221_0593	eno	enolase protein Eno	-2.41738
215	MGAS2221_0594	Spy0594	IS110 family transposase ISSsu7	3.99952
216	MGAS2221_0595	ralp3_disrupted	frameshift disrupted RofA-like transcriptional regulator	2.66409
217	MGAS2221_0597	epf	cell surface putative extracellular matrix-binding protein	2.43323
218	MGAS2221_0598	sagA	streptolysin S precursor SagA	121.044
219	MGAS2221_0599	sagB	streptolysin S biosynthesis protein (B) SagB	30.8146
220	MGAS2221_0600	sagC	streptolysin S biosynthesis protein (C) SagC	25.598
221	MGAS2221_0601	sagD	streptolysin S biosynthesis protein (D) SagD	27.2972
222	MGAS2221_0602	sagE	streptolysin S self-immunity protein SagE	26.2031
223	MGAS2221_0603	sagF	streptolysin S export protein SagF	21.2066
224	MGAS2221_0604	sagG	streptolysin S export protein SagG	25.6733
225	MGAS2221_0605	sagH	streptolysin S export permease protein SagH	32.5412
226	MGAS2221_0606	sagI	streptolysin S export permease protein SagI	27.2046
227	MGAS2221_0607	spnA	cell surface extracellular nuclease	5.14416
228	MGAS2221_0608	Spy0608	putative queuosine-regulated ECF transporter	2.02058
229	MGAS2221_0609	Spy0609	DNA ligase LigA	-2.23654
230	MGAS2221_0610	Spy0610	putative lipid kinase	-1.77098
231	MGAS2221_0611	atpE	ATP synthase C subunit AtpE	-4.4792
232	MGAS2221_0612	atpB	ATP synthase A subunit AtpB	-4.706
233	MGAS2221_0614	atpH	ATP synthase delta subunit AtpH	-3.49517
234	MGAS2221_0615	atpA	ATP synthase alpha chain, AtpA	-5.55422
235	MGAS2221_0616	atpG	ATP synthase gamma subunit AtpG	-3.03205
236	MGAS2221_0617	atpD	ATP synthase beta subunit AtpD	-3.96605
237	MGAS2221_0618	atpC	ATP synthase epsilon subunit AtpC	-2.93151
238	MGAS2221_0619	Spy0619	conserved hypothetical integral membrane protein	-2.37391
239	MGAS2221_0620	murA.1	UDP-N-acetylglucosamine 1-carboxyvinyltransferase protein MurA	-1.96101
240	MGAS2221_0623	pheS	phenylalanyl-tRNA synthetase alpha subunit PheS	-3.48121
241	MGAS2221_0624	pheT	phenylalanyl-tRNA synthetase beta subunit PheT	-3.02724
242	MGAS2221_0627	Spy0627	ABC transport system permease protein	2.50627
243	MGAS2221_0633	rpsU	SSU ribosomal protein (S21p) RpsU	3.10837
244	MGAS2221_0634	mscL	large-conductance mechanosensitive channel protein MscL	6.86215
245	MGAS2221_0643	gacF/rgpE	glycosyltransferase protein RgpE	1.92363
246	MGAS2221_0644	gacG/rgpF	rhamnosyltransferase protein RgpF	1.69265
247	MGAS2221_0645	gacH	phosphoglycerol transferase	1.5127
248	MGAS2221_0651	ebsA	pore forming protein	2.02791
249	MGAS2221_0652	Spy0652	LysM-like lysin motif protein	1.76254
250	MGAS2221_0654	infC	translation initiation factor (3) InfC	-2.73699
251	MGAS2221_0655	rpmI	LSU ribosomal protein (L35p) RpmI	-2.78445
252	MGAS2221_0656	rplT	LSU ribosomal protein (L20p) RplT	-2.79289
253	MGAS2221_0663	folC.1	dihydrofolate synthase/folylpolyglutamate synthase protein FolC	-2.01573
254	MGAS2221_0664	Spy0664	hypothetical protein	-3.09869
255	MGAS2221_0665	nifS	cysteine desulfurase protein NifS	-2.7786
256	MGAS2221_0666	thiL	thiamine biosynthesis protein ThiI	-2.78019
257	MGAS2221_0668	rplU	LSU ribosomal protein (L21p) RplU	-1.52598
258	MGAS2221_0679	Spy0679	RND family transporter membrane fusion protein	4.65217
259	MGAS2221_0681	Spy0681	ABC transport system ATP-binding/permease protein	3.78694
260	MGAS2221_0682	Spy0682	glycerophosphoryl diester phosphodiesterase	2.97184
261	MGAS2221_0683	rpsP	SSU ribosomal protein (S16p) RpsP	1.66516
262	MGAS2221_0684	Spy0684	RNA-binding protein	2.00912
263	MGAS2221_0685	hupY	cell surface leucine rich repeat protein	3.28334
264	MGAS2221_0686	hupZ	Heme-binding protein	6.03809
265	MGAS2221_0697	Spy0697	putative peptidoglycan hydrolase secreted protein	1.60823
266	MGAS2221_0698	Spy0698	peptidoglycan hydrolase autolysin2 lipoprotein	4.25343
267	MGAS2221_0699	Spy0699	IS861 transposase orfB	6.19559
268	MGAS2221_0700	mac	immunoglobulin G-endopeptidase protein IdeS/Mac1	4.6131
269	MGAS2221_0702	Spy0702	hypothetical protein	5.04307
270	MGAS2221_0703	Spy0703	DegV family protein	3.85687
271	MGAS2221_0708	Spy0708	GTP pyrophosphokinase	3.4163
272	MGAS2221_0709	sptR	TCS signal transduction response regulator protein SptR	1.73388
273	MGAS2221_0710	sptS	TCS signal transduction sensor histidine kinase SptS	1.58625
274	MGAS2221_0711	mvaK1	mevalonate kinase protein (1) MvaK1	-1.97664
275	MGAS2221_0713	mvaK2	phosphomevalonate kinase protein (2) MvaK2	-1.85693
276	MGAS2221_0714	Spy0714	FMN-dependent isopentenyl-diphosphate delta-isomerase	-1.84305
277	MGAS2221_0715	mvaS1	hydroxymethylglutaryl-CoA reductase protein (1) MvaS1	-2.14016
278	MGAS2221_0716	mvaS2	hydroxymethylglutaryl-CoA synthase protein (2) MvaS2	-1.99554
279	MGAS2221_0717	thyA	thymidylate synthase protein ThyA	-1.9049
280	MGAS2221_0720	clpX	ATP-dependent Clp protease ATP-binding subunit ClpX	-1.94836
281	MGAS2221_0721	engB	GTP-binding protein EngB	-2.10646
282	MGAS2221_0730	cpsY	transcriptional regulator	-1.54322
283	MGAS2221_0731	Spy0731	hypothetical protein	3.63109
284	MGAS2221_0740	parE	topoisomerase IV subunit (B) ParE	-2.96569
285	MGAS2221_0741	parC	topoisomerase IV subunit (A) ParC	-2.91052
286	MGAS2221_0742	bcaT	branched-chain amino acid aminotransferase protein BcaT	-2.62196
287	MGAS2221_0743	Spy0743	hypothetical protein	3.5145
288	MGAS2221_0748	Spy0748	hypothetical protein	3.00582
289	MGAS2221_0749	Spy0749	putative rhodanese-related sulfurtransferase	2.45729
290	MGAS2221_0756	Spy0756	ribonuclease Z	-2.07209
291	MGAS2221_0757	dltE	short chain dehydrogenase protein DltE	-2.08893
292	MGAS2221_0758	recJ	single-stranded-DNA-specific exonuclease protein RecJ	-3.3341
293	MGAS2221_0762	Spy0762	methyltransferase	-2.65379
294	MGAS2221_0763	Spy0763	GTP cyclohydrolase 1 type 2	-2.52335
295	MGAS2221_0764	dadA	glycine/D-amino acid oxidase protein DadA	-2.24704
296	MGAS2221_0765	rfbA/cpsFO	glucose-1-phosphate thymidylyltransferase protein RfbA	-2.69811
297	MGAS2221_0766	rfbC/cpsFP	dTDP-4-dehydrorhamnose 3,5-epimerase RfbC	-2.06076
298	MGAS2221_0767	rfbB/cpsFQ	dTDP-glucose 4,6-dehydratase RfbB	-1.85798
299	MGAS2221_0768	mutX	7,8-dihydro-8-oxoguanine-triphosphatase protein MutX	-1.72978
300	MGAS2221_0769	Spy0769	permease protein	-2.22267
301	MGAS2221_0770	Spy0770	TPR-repeat-containing protein	-2.01994
302	MGAS2221_0772	scfC	ABC transporter substrate-binding protein	-1.9443
303	MGAS2221_0779	Spy0779	ABC transport system ATP-binding protein	-1.70973
304	MGAS2221_0784	hylA	hyaluronate lyase precursor protein HylA	-1.63412
305	MGAS2221_0785	lplA.1	lipoate-protein ligase (A) LplA	-1.52944
306	MGAS2221_0786	Spy0786	glutamine amidotransferase	-2.23204
307	MGAS2221_0787	Spy0787	amino acid ligase	-2.71929
308	MGAS2221_0790	glmM	phosphoglucosamine mutase protein GlmM	-2.29402
309	MGAS2221_0792	hemN	coproporphyrinogen III oxidase protein HemN	-1.55755
310	MGAS2221_0793	fatA	acyl-ACP thioesterase protein FatA	-1.45618
311	MGAS2221_0794	Spy0794	NagD-like phosphatase	-1.86196
312	MGAS2221_0795	Spy0795	hypothetical protein	-1.52905
313	MGAS2221_0800	ndk.22	nucleoside diphosphate kinase protein Ndk	2.60521
314	MGAS2221_0801	lepA	GTP binding protein LepA	-1.6464
315	MGAS2221_0802	sclB	frameshift disrupted gene	-2.22932
316	MGAS2221_0803	msrB	peptide methionine sulfoxide reductase protein MsrB	-2.28528
317	MGAS2221_0804	Spy0804	putative YadS-like membrane protein	-2.01155
318	MGAS2221_0805	manX	PTS system IIA component ManX	2.3819
319	MGAS2221_0806	Spy0806	PTS system IIB component	6.37991
320	MGAS2221_0807	manY	PTS system IIC component ManY	4.41203
321	MGAS2221_0808	manZ	PTS system mannose/fructose family IID component ManZ	3.95816
322	MGAS2221_0809	Spy0809	TCS signal transduction sensor kinase protein	1.64409
323	MGAS2221_0813	Spy0813	putative acetyltransferase protein	-2.6783
324	MGAS2221_0814	Spy0814	HAD-like hydrolase	-2.14214
325	MGAS2221_0818	pepV	Xaa-His dipeptidase protein PepV	-2.49431
326	MGAS2221_0821	rplL	LSU ribosomal protein (L23e) RplL	-1.93332
327	MGAS2221_0826	srtR	lantibiotic sysnthesis two component signal transduction system response regulator SrtR	2.04451
328	MGAS2221_0827	srtS	lantibiotic sysnthesis two componment signal transduction system sensor histidine kinase SrtS	2.1446
329	MGAS2221_0828	srtA	streptin lantibiotic precursor SrtA	4.44345
330	MGAS2221_0829	srtT	ABC-type multidrug transport system, ATPase and permease protein SrtT	5.12592
331	MGAS2221_0830	srtF	lantibiotic ABC transporter ATP-binding protein SrtF	4.38794
332	MGAS2221_0831	srtE	lantibiotic ABC transporter permease SrtE	4.09922
333	MGAS2221_0832	srtG	lantibiotic ABC transporter permease SrtG	3.80169
334	MGAS2221_0833	Spy0833	HTH XRE-family like trancriptional regulator protein	5.13662
335	MGAS2221_0839	Spy0839	polysaccharide deacetylase	1.48195
336	MGAS2221_0844	folK	2-amino-4-hydroxy-6- hydroxymethyldihydropteridine pyrophosphokinase protein FolK	-1.74906
337	MGAS2221_0852	maeP	Citrate/malate symporter protein MaeP	22.8526
338	MGAS2221_0853	maeE	NAD-dependent malic enzyme	32.7449
339	MGAS2221_0854	Spy0854	dehydrogenase	11.0588
340	MGAS2221_0855	aphA	acid phosphatase/phosphotransferase protein AphA	11.2773
341	MGAS2221_0864	Spy0864	ribose-phosphate pyrophosphokinase	-1.70959
342	MGAS2221_0866	Spy0866	GTP pyrophosphokinase	1.64838
343	MGAS2221_0869	pta	phosphotransacetylase	2.89045
344	MGAS2221_0873	proV	proline glycine betaine ABC transport system permease protein	1.71265
345	MGAS2221_0875	guaC	GMP reductase	3.74891
346	MGAS2221_0876	xpt	xanthine phosphoribosyltransferase protein Xpt	-14.4644
347	MGAS2221_0877	pbuX	xanthine permease protein PbuX	-18.3674
348	MGAS2221_0878	apbE	thiamine biosynthesis lipoprotein ApbE	-3.71193
349	MGAS2221_0891	ldh	L-lactate dehydrogenase protein Ldh	-3.10569
350	MGAS2221_0895	Spy0895	hypothetical protein	7.27697
351	MGAS2221_0896	Spy0896	hypothetical protein	7.62614
352	MGAS2221_0897	Spy0897	putative lipid kinase	2.0501
353	MGAS2221_0898	hylIII	hemolysin III protein HylIII	2.38479
354	MGAS2221_0899	Spy0899	hypothetical protein	2.42232
355	MGAS2221_0901	rnhB	Ribonuclease HII, RnhB	-1.64768
356	MGAS2221_0910	oadA.1	Oxaloacetate decarboxylase alpha chain, OadA	-2.13486
357	MGAS2221_0913	oadB.1	Oxaloacetate decarboxylase beta chain, OadB	-1.84389
358	MGAS2221_0914	citG	Triphosphoribosyl-dephospho-CoA synthase, CitG	-2.01871
359	MGAS2221_0934	guaA	GMP synthase protein GuaA	-1.99657
360	MGAS2221_0938	Spy0938	pyridoxal kinase protein	2.3457
361	MGAS2221_0939	Spy0939	putative pyridoxine metabolism transcriptional regulator protein	2.76636
362	MGAS2221_0940	Spy0940	NrdD-like anaerobic ribonucleoside-triphosphate reductase protein	9.08387
363	MGAS2221_0941	cls	cardiolipin synthetase protein Cls	2.6474
364	MGAS2221_0943	lplA.2	lipoate-protein ligase protein LplA	2.13914
365	MGAS2221_0944	Spy0944	ATPase protein	2.6169
366	MGAS2221_0946	gcvH	glycine cleavage system H protein GcvH	2.07472
367	MGAS2221_0947	Spy0947	luciferase-like monooxygenase protein	2.29526
368	MGAS2221_0948	Spy0948	NADH:flavin oxidoreductase protein	2.39586
369	MGAS2221_0949	lplA.3	Lipoate-protein ligase A, LplA	2.50482
370	MGAS2221_0950	coaB	phosphopantothenoylcysteine synthetase protein CoaB	-2.33266
371	MGAS2221_0951	coaC	phosphopantothenoylcysteine decarboxylase protein CoaC	-2.12924
372	MGAS2221_0958	cdd	cytidine deaminase protein Cdd	1.96226
373	MGAS2221_0959	rsmC	16S rRNA methyltransferase protein RsmC	3.02087
374	MGAS2221_0962	ciaH	TCS signal transduction sensor histidine kinase protein CiaH	10.2099
375	MGAS2221_0963	ciaR	TCS signal transduction response regulator protein CiaR	14.049
376	MGAS2221_0974	spxA1	transcriptional regulator, SpxA	3.45533
377	MGAS2221_0975	ribF/mreA	riboflavin kinase/FMN adenylyltransferase protein RibF	2.14938
378	MGAS2221_0976	truB	tRNA pseudouridine synthase protein TruB	2.97319
379	MGAS2221_0977	Spy0977	hypothetical protein	-1.47533
380	MGAS2221_0980	Spy0980	ABC transporter permease protein	2.15843
381	MGAS2221_0984	Spy0984	general stress protein	8.00825
382	MGAS2221_0985	Spy0985	general stress response protein	7.18105
383	MGAS2221_0986	Spy0986	general stress protein	10.8398
384	MGAS2221_0987	Spy0987	hypothetical protein	10.6874
385	MGAS2221_0988	Spy0988	hypothetical protein	9.29862
386	MGAS2221_0989	Spy0989	hypothetical protein	8.32268
387	MGAS2221_0990	pcrA	ATP-dependent DNA helicase protein PcrA	-2.72982
388	MGAS2221_0993	cfa	CAMP factor protein Cfa	5.18144
389	MGAS2221_0995	Spy0995	ABC-type polar amino acid transport system ATPase component protein	-2.22729
390	MGAS2221_0996	Spy0996	ABC-type amino acid transporter membrane-spanning permease protein	-2.19593
391	MGAS2221_0999	lepB.1	signal peptidase I protein LepB	2.51441
392	MGAS2221_1001	pfkA	6-phosphofructokinase protein PfkA	-1.69051
393	MGAS2221_1003	Spy1003	transcriptional regulator	4.74455
394	MGAS2221_1006	Spy1006	hypothetical protein	3.15738
395	MGAS2221_1009	speA2	phage streptococcal pyrogenic exotoxin protein SpeA2	20.4273
396	MGAS2221_1068	Spy1068	putative lipoprotein	2.71376
397	MGAS2221_1069	glgP	maltodextrin phosphorylase protein GlgP	7.84291
398	MGAS2221_1070	malQ	4-alpha-glucanotransferase (amylomaltase) protein MalQ	7.97367
399	MGAS2221_1072	malE	maltose/maltodextrin ABC transport system substrate-binding lipoprotein MalE	3.37719
400	MGAS2221_1073	malF	maltose/maltodextrin ABC transport system permease protein MalF	6.50846
401	MGAS2221_1074	malG	maltose/maltodextrin ABC transport system permease protein MalG	5.62055
402	MGAS2221_1075	malH	LacI family transcriptional regulatory protein MalH	3.74922
403	MGAS2221_1076	malA	maltodextrose utilization protein MalA	22.7697
404	MGAS2221_1077	malD	maltodextrin transport system permease protein MalD	16.6673
405	MGAS2221_1078	malC	maltodextrin transport system permease protein MalC	22.0683
406	MGAS2221_1079	amyA	cyclomaltodextrin glucanotransferase precursor protein AmyA	19.0154
407	MGAS2221_1080	amyB	cyclomaltodextrinase protein AmyB	19.2832
408	MGAS2221_1081	malX	maltose/maltodextrin-binding lipoprotein MalX	23.3594
409	MGAS2221_1082	Spy1082	putative esterase protein	-1.86734
410	MGAS2221_1083	dltD	poly(glycerophosphate chain) D-alanine transfer protein DltD	-1.97605
411	MGAS2221_1085	dltB	D-alanyl transfer protein DltB	-2.64099
412	MGAS2221_1086	dltA	D-alanine--poly(phosphoribitol) ligase subunit (1) protein DltA	-2.15998
413	MGAS2221_1089	glnP	glutamine ABC transportsystem glutamine-binding protein/permease protein GlnP	-2.69435
414	MGAS2221_1090	glnQ.2	glutamate transport ATP-binding protein GlnQ	-4.0522
415	MGAS2221_1102	Spy1102	hypothetical protein	2.59196
416	MGAS2221_1105	rsuA.2	ribosomal small subunit pseudouridine synthase (A) protein RsuA	-1.57029
417	MGAS2221_1106	Spy1106	putative thioesterase protein	10.3215
418	MGAS2221_1108	Spy1108	hypothetical protein	-2.38229
419	MGAS2221_1112	Spy1112	LytR-CpsA-Psr family transcriptional attenuator protein	2.11524
420	MGAS2221_1119	graB	cell surface protein G-related alpha 2 macroglobulin-binding protein GraB	-7.6557
421	MGAS2221_1122	slr/inlA	InlA-like streptococcal leucine rich lipoprotein Slr	54.0946
422	MGAS2221_1130	Spy1130	peptidoglycan N-acetylglucosamine deacetylase protein	14.1468
423	MGAS2221_1131	gapN	NADP-dependent glyceraldehyde-3-phosphate dehydrogenase protein GapN	-3.92341
424	MGAS2221_1132	ptsI	phosphoenolpyruvate-protein PTS system phosphotransferase protein PtsI	-2.36139
425	MGAS2221_1133	ptsE	PTS system phosphocarrier protein PtsE	-2.33893
426	MGAS2221_1135	nrdA	ribonucleotide reductase alpha subunit protein NrdA	-2.82034
427	MGAS2221_1141	Spy1141	CAAX family protease	-1.95346
428	MGAS2221_1145	alaS	alanyl-tRNA synthetase protein AlaS	-1.78317
429	MGAS2221_1146	prsA	foldase lipoprotein PrsA	2.27633
430	MGAS2221_1148	Spy1148	major facilitator:oxalate:formate antiporter protein	-1.80524
431	MGAS2221_1152	nagB	glucosamine-6-phosphate deaminase protein NagB	1.99172
432	MGAS2221_1153	queA	queuosine synthase protein QueA	-3.0371
433	MGAS2221_1154	Spy1154	hypothetical protein	-2.26044
434	MGAS2221_1155	dacA	putative D-alanyl-D-alanine carboxy peptidase protein	10.5882
435	MGAS2221_1156	Spy1156	hypothetical protein	10.5196
436	MGAS2221_1157	Spy1157	hypothetical protein	11.9975
437	MGAS2221_1163	Spy1163	putative O- methyltransferase	-3.38538
438	MGAS2221_1168	Spy1168	hypothetical protein	2.30144
439	MGAS2221_1170	ddl	D-alanyl-D-alanine ligase protein Ddl	-2.2435
440	MGAS2221_1172	focA	formate/nitrite family transport protein FocA	3.20856
441	MGAS2221_1173	niaX	hypothetical protein	1.50567
442	MGAS2221_1175	gpmA	phosphoglycerate mutase protein GpmA	-4.35247
443	MGAS2221_1176	pyrD	dihydroorotate dehydrogenase catalytic subunit PyrD	-2.25336
444	MGAS2221_1177	cadA/pmtA	lead, cadmium, zinc and mercury transporting ATPase protein CadA	-2.88569
445	MGAS2221_1179	spd3	streptococcal phage DNase protein Spd3	5.34804
446	MGAS2221_1234	Spy1234	lipase/esterase protein	1.77948
447	MGAS2221_1244	Spy1244	phosphoglucomutase protein	9.52523
448	MGAS2221_1248	Spy1248	hypothetical protein	3.69691
449	MGAS2221_1251	Spy1251	hypothetical protein	1.71345
450	MGAS2221_1252	ileS	isoleucyl-tRNA synthetase protein IleS	-2.69776
451	MGAS2221_1261	murG	UDP-N-acetylglucosamine--N-acetylmuramyl- (pentapeptide) pyrophosphoryl-undecaprenol N-acetylglucosamine transferase protein MurG	-1.70496
452	MGAS2221_1265	Spy1265	rhodanese-like domain protein	-1.73681
453	MGAS2221_1269	Spy1269	putative peptidase protein	3.49587
454	MGAS2221_1272	Spy1272	frameshift disrupted gene for PurR-like transcriptional regulator	1.52316
455	MGAS2221_1278	arcC	carbamate kinase protein ArcC	32.5979
456	MGAS2221_1279	arcT	Xaa-His dipeptidase protein PepV-like protein	63.4125
457	MGAS2221_1280	arcD	arginine/ornithine antiporter protein ArcD	41.4596
458	MGAS2221_1281	arcB	ornithine carbamoyltransferase protein ArcB	27.7604
459	MGAS2221_1282	Spy1282	putative acetyltransferase protein	112.809
460	MGAS2221_1283	arcA	arginine deiminase protein ArcA	39.0317
461	MGAS2221_1287	Spy1287	putative DNA-binding protein	-1.9622
462	MGAS2221_1288	yesM	TCS signal transduction sensor kinase protein	-2.13951
463	MGAS2221_1290	msrA/B	peptide methionine sulfoxide reductase protein MsrA/MsrB	49.8044
464	MGAS2221_1291	tlpA	thiol:disulfide interchange lipoprotein tlpA	58.1047
465	MGAS2221_1292	ccdA	cytochrome c-type biogenesis protein CcdA	40.3123
466	MGAS2221_1293	cas2.2	CRISPR-associated endoribonuclease protein Cas2	2.63634
467	MGAS2221_1294	cas1.2	CRISPR-associated endonuclease protein Cas1	2.37321
468	MGAS2221_1295	cas4	CRISPR-associated RecB family exonuclease protein Cas4	2.48345
469	MGAS2221_1300	valS	valyl-tRNA synthetase protein ValS	-2.82052
470	MGAS2221_1301	Spy1301	putative kinase protein	-2.23098
471	MGAS2221_1311	lacZ	beta-galactosidase protein LacZ	3.17061
472	MGAS2221_1312	trxR	TCS signal transduction response regulator protein TrxR	3.16018
473	MGAS2221_1313	trxS	TCS signal transduction sensor kinase protein TrxS	3.37828
474	MGAS2221_1314	trxT	trx operon protein TrxT	3.1926
475	MGAS2221_1315	Spy1315	sugar ABC transport system substrate-binding lipoprotein	12.8971
476	MGAS2221_1316	Spy1316	sugar ABC transport system permease protein	12.65
477	MGAS2221_1317	Spy1317	sugar ABC transport system permease protein	11.5864
478	MGAS2221_1324	rocA	TCS signal transduction sensor kinase protein RocA	2.26701
479	MGAS2221_1326	recX	DNA recombination regulatory protein recX	-1.89692
480	MGAS2221_1327	Spy1327	hypothetical protein	3.6644
481	MGAS2221_1339	Spy1339	ribosomal associated protein	3.62695
482	MGAS2221_1340	comFC	competence protein comFC	4.20083
483	MGAS2221_1341	comFA	competence protein ComFA	2.69124
484	MGAS2221_1343	cysM	cysteine synthase protein CysK/CysM	-6.48361
485	MGAS2221_1347	liaS	three component system signal transduction sensor histidine kinase protein LiaS	1.6774
486	MGAS2221_1352	fmt	methionyl-tRNA formyltransferase protein Fmt	2.22507
487	MGAS2221_1353	priA	helicase protein PriA	-2.10682
488	MGAS2221_1358	atoB	3-ketoacyl-CoA thiolase/acetyl-CoA acetyltransferase protein AtoB	-2.04661
489	MGAS2221_1359	atoD.2	butyrate-acetoacetate CoA-transferase alpha subunit protein AtoD	-2.23309
490	MGAS2221_1360	atoA.2	acyl CoA:acetate/3-ketoacid CoA transferase beta subunit protein AtoA	-2.31949
491	MGAS2221_1361	Spy1361	3-hydroxybutyrate dehydrogenase protein	-2.23024
492	MGAS2221_1362	Spy1362	transporter permease protein	-1.84439
493	MGAS2221_1366	Spy1366	hypothetical protein	33.8206
494	MGAS2221_1367	Spy1367	GpsB-like cell division protein	4.41105
495	MGAS2221_1369	recU	recombination protein RecU	1.71377
496	MGAS2221_1372	nadE	NAD synthetase protein nadE	-1.70571
497	MGAS2221_1373	pncB	nicotinate phosphoribosyltransferase protein PncB	-1.92822
498	MGAS2221_1377	Spy1377	ABC-type polar amino acid transport system ATPase component protein	-2.58381
499	MGAS2221_1378	Spy1378	ABC-type amino acid transport system permease component protein	-3.35356
500	MGAS2221_1391	tal	transaldolase protein Tal	9.45355
501	MGAS2221_1392	Spy1392	putative transcriptional regulatory protein	5.80231
502	MGAS2221_1393	Spy1393	NAD(FAD)-dependent dehydrogenase protein	6.75332
503	MGAS2221_1394	glpF.1	glycerol uptake facilitator protein GlpF	19.8501
504	MGAS2221_1395	glpA	glycerol-3-phosphate dehydrogenase protein GlpA	13.1461
505	MGAS2221_1396	glpK	glycerol kinase protein GlpK	7.70619
506	MGAS2221_1397	Spy1397	YPEB domain peptidase lipoprotein	3.32862
507	MGAS2221_1399	glyS	glycyl-tRNA synthetase beta subunit protein GlyS	-3.57186
508	MGAS2221_1400	glyQ	glycyl-tRNA synthetase alpha subunit protein GlyQ	-3.67066
509	MGAS2221_1401	Spy1401	hypothetical protein	3.52597
510	MGAS2221_1402	Spy1402	aldo/keto reductase protein	3.61644
511	MGAS2221_1403	nagA	N-acetylglucosamine-6-phosphate deacetylase protein NagA	2.19907
512	MGAS2221_1404	nptA	sodium-dependent phosphate transporter protein NptA	-1.48451
513	MGAS2221_1407	Spy1407	TetR family transcriptional regulator protein	2.5095
514	MGAS2221_1415	Spy1415	PTS system EIIC component protein	11.6182
515	MGAS2221_1416	Spy1416	PTS system galactose-specific IIB component protein	20.0524
516	MGAS2221_1417	Spy1417	PTS system galactose-specific IIA component protein	15.7091
517	MGAS2221_1420	copA	opper-translocating P-type ATPase protein CopA	1.74103
518	MGAS2221_1421	copY	copper transport operon transcriptional repressor protein CopY	3.53814
519	MGAS2221_1430	sdaD2	phage streptodornase protein SdaD2	2.93788
520	MGAS2221_1487	pptB	ABC transport system permease protein	1.49597
521	MGAS2221_1488	pptA	ABC transport system ATP-binding protein	1.82337
522	MGAS2221_1491	Spy1491	LytR family transcriptional regulator protein	-1.99257
523	MGAS2221_1492	Spy1492	acetyltransferase protein	-1.74295
524	MGAS2221_1494	Spy1494	permease protein	-6.04274
525	MGAS2221_1495	Spy1495	HAD superfamily hydrolase protein	-4.01984
526	MGAS2221_1496	manL	PTS system mannose-specific IIB & IIA component protein ManL	-2.71703
527	MGAS2221_1497	manM	PTS system mannose-specific IIC component protein ManM	-3.63086
528	MGAS2221_1498	manN	PTS system mannose-specific IID component protein ManN	-4.15544
529	MGAS2221_1500	serS	seryl-tRNA synthetase protein	-2.62222
530	MGAS2221_1502	accD	acetyl-coenzyme A carboxyl transferase beta subunit protein AccD	-3.98007
531	MGAS2221_1523	gatB	aspartyl-tRNA(Asn) or glutamyl-tRNA(Gln) amidotransferase subunit B protein GatB	-2.22492
532	MGAS2221_1524	gatA	aspartyl-tRNA(Asn) or glutamyl-tRNA(Gln) amidotransferase subunit A protein GatA	-2.42096
533	MGAS2221_1525	gatC	aspartyl-tRNA(Asn) or glutamyl-tRNA(Gln) amidotransferase subunit C protein GatC	-1.9759
534	MGAS2221_1526	Spy1526	nicotinamidase protein	8.28047
535	MGAS2221_1527	codY	GTP-sensing transcriptional pleiotropic repressor protein CodY	1.81447
536	MGAS2221_1528	Spy1528	aminotransferase protein	-2.31656
537	MGAS2221_1531	ansB	asparaginase protein AnsB	-2.54452
538	MGAS2221_1538	Spy1538	ABC transport system fused ATP-binding and permease protein	3.07132
539	MGAS2221_1539	Spy1539	ABC transport system ATP-binding protein	5.81315
540	MGAS2221_1540	siaC	heme ABC transport system ATP-binding protein SiaC (HtsC)	4.19554
541	MGAS2221_1541	siaB	heme ABC transport system permease protein SiaB (HtsB)	3.88459
542	MGAS2221_1542	siaA	ABC transport system heme-binding lipoprotein SiaA (HtsA)	5.53253
543	MGAS2221_1543	shp	heme binding protein Shp	7.20482
544	MGAS2221_1544	shr	hemoprotein receptor protein Shr	8.14243
545	MGAS2221_1545	isp2	Isp-like CHAP domain containing protein	1.85337
546	MGAS2221_1550	pmi	mannose-6-phosphate isomerase protein Pmi (ManA)	-1.68424
547	MGAS2221_1555	scrR	sucrose operon repressor protein ScrR	-1.67745
548	MGAS2221_1561	uvrA	excinuclease ABC A subunit protein UvrA	-1.65707
549	MGAS2221_1562	corA	magnesium and cobalt transport protein CorA	-2.31309
550	MGAS2221_1567	Spy1567	hypothetical protein	3.56794
551	MGAS2221_1568	mutY	A/G-specific adenine glycosylase protein MutY	2.7898
552	MGAS2221_1570	trx2	thioredoxin	3.1063
553	MGAS2221_1575	rnhC	ribonuclease HIII protein RnhC	-1.62215
554	MGAS2221_1577	recD	DNA helicase protein RecD	-1.92719
555	MGAS2221_1578	Spy1578	hypothetical protein	3.66824
556	MGAS2221_1583	Spy1583	hypothetical protein	-1.57477
557	MGAS2221_1587	pepXP	Xaa-Pro dipeptidyl-peptidase protein PepXP	-2.34066
558	MGAS2221_1590	Spy1590	Nucleoid-associated protein	1.7276
559	MGAS2221_1595	deoC	deoxyribose-phosphate aldolase protein DeoC	5.28465
560	MGAS2221_1596	nupC	nucleoside permease protein NupC	5.86589
561	MGAS2221_1597	udp.2	uridine phosphorylase protein Udp	10.4429
562	MGAS2221_1599	rpsN.2	SSU ribosomal protein (S14p) RpsN	81.643
563	MGAS2221_1606	glnR	glutamine synthetase transcriptional repressor protein GlnR	-1.83295
564	MGAS2221_1607	Spy1607	hypothetical protein	1.70426
565	MGAS2221_1608	pgk	phosphoglycerate kinase protein Pgk	-1.9071
566	MGAS2221_1615	rpmB	LSU ribosomal protein (L28p) RpmB	5.68502
567	MGAS2221_1616	fba	fructose-bisphosphate aldolase class II protein GatY/Fba	-4.32553
568	MGAS2221_1618	Spy1618	alpha/beta superfamily hydrolase protein	-2.03106
569	MGAS2221_1619	pyrG	CTP synthase protein PyrG	-2.04665
570	MGAS2221_1620	rpoE	DNA-directed RNA polymerase delta subunit protein RpoE	2.97485
571	MGAS2221_1636	oppC	oligopeptide transport system permease protein OppC	1.59795
572	MGAS2221_1638	oppA	oligopeptide-binding lipoprotein OppA	1.6928
573	MGAS2221_1639	dacA.2	D-alanyl-D-alanine carboxypeptidase protein DacA	1.88086
574	MGAS2221_1640	dacA.1	D-alanyl-D-alanine carboxypeptidase protein	3.02525
575	MGAS2221_1641	sufB	iron-sulfur cluster assembly protein SufB	-3.51804
576	MGAS2221_1642	sufE	iron-sulfur cluster assembly protein SufE	-2.86715
577	MGAS2221_1643	sufS	Cysteine desulfurase protein SufS	-2.80418
578	MGAS2221_1644	sufD	iron-sulfur cluster assembly protein SufD	-2.57347
579	MGAS2221_1650	Spy1650	amino acid ABC transport system glutamine-binding/permease protein	-3.41335
580	MGAS2221_1651	glnQ.1	polar amino acid transport ATP-binding protein GlnQ	-2.84915
581	MGAS2221_1652	Spy1652	hypothetical protein	3353.09
582	MGAS2221_1653	plr	NAD-dependent glyceraldehyde-3-phosphate dehydrogenase/Plasmin(ogen) receptor protein Plr	-1.72464
583	MGAS2221_1654	fusA	translation elongation factor G protein FusA	-2.626
584	MGAS2221_1655	rpsG	SSU ribosomal protein (S7p) RpsG	-2.05668
585	MGAS2221_1656	rpsL	SSU ribosomal protein (S12p) RpsL	-2.12659
586	MGAS2221_1658	purR	pur operon represor protein PurR	2.23016
587	MGAS2221_1659	Spy1659	putative exoribonuclease protein	-2.0426
588	MGAS2221_1660	rumC	DNA recombination protein RmuC	-2.31902
589	MGAS2221_1661	tpk	thiamine pyrophosphokinase protein Tpk	-2.80634
590	MGAS2221_1662	rpe	ribulose-phosphate 3-epimerase protein Rpe	-2.10162
591	MGAS2221_1663	engC	ribosome small subunit-stimulated GTPase protein EngC	-1.68748
592	MGAS2221_1664	ksgA	dimethyladenosine transferase protein	-1.64536
593	MGAS2221_1665	Spy1665	putative ribonuclease protein	-1.87322
594	MGAS2221_1666	Spy1666	putative deoxyribonuclease protein	-1.7702
595	MGAS2221_1669	nanA	N-acetylneuraminate lyase protein NanA	1.83915
596	MGAS2221_1675	rpmH	LSU ribosomal protein (L34p) RpmH	4.51999
597	MGAS2221_1678	rnpA	ribonuclease P protein RnpA	1.65359
598	MGAS2221_1682	gltX	glutamyl-tRNA synthetase/Glutamyl-tRNA(Gln) synthetase protein GltX	-1.84173
599	MGAS2221_1687	Spy1687	putative ATPase	-3.07333
600	MGAS2221_1688	Spy1688	ABC transport system ATP-binding and permease protein	-1.95644
601	MGAS2221_1691	gpsA	glycerol-3-phosphate dehydrogenase protein GpsA	-2.46959
602	MGAS2221_1692	hasC.2	HasC-like UTP--glucose-1-phosphate uridylyltransferase protein	-1.70902
603	MGAS2221_1698	Spy1698	IS1182 family transposase IS1562 protein	1.46831
604	MGAS2221_1699	sic	streptococcal inhibitor of complement protein Sic	7.58478
605	MGAS2221_1701	mga	multiple virulence gene transcriptional activator protein Mga	1.54708
606	MGAS2221_1702	Spy1702	hypothetical protein	21.8052
607	MGAS2221_1703	isp	immunogenic secreted protein Isp1	8.42963
608	MGAS2221_1704	ihk	TCS signal transduction sensor histidine kinase protein Ihk	10.4614
609	MGAS2221_1705	irr	TCS signal tranduction response regulator protein Irr	16.1086
610	MGAS2221_1706	Spy1706	ABC transport system permease component protein	15.9003
611	MGAS2221_1707	Spy1707	ABC transport system ATP-binding component protein	16.4912
612	MGAS2221_1708	Spy1708	putative multidrug efflux protein	24.4451
613	MGAS2221_1709	Spy1709	putative lipoprotein	35.3533
614	MGAS2221_1710	Spy1710	hypothetical protein	-2.37777
615	MGAS2221_1712	ropA	peptidylproline cis-trans-isomerase lipoprotein ropA	5.32672
616	MGAS2221_1713	spi	streptopain inhibitor protein Spi	1080.72
617	MGAS2221_1714	speB	streptococcal cysteine protease (streptopain) protein SpeB	912.306
618	MGAS2221_1715	Spy1715	hypothetical protein	2724.05
619	MGAS2221_1717	sdaB	streptodornase B protein SdaB	70.4639
620	MGAS2221_1722	celB.2	PTS system cellobiose-specific IIC component protein CelB	24.8709
621	MGAS2221_1723	celA.2	PTS system cellobiose-specific IIB component CelA	20.3116
622	MGAS2221_1724	celC.2	PTS system cellobiose-specific IIA component protein CelC	11.8294
623	MGAS2221_1727	pflC	Pyruvate formate-lyase activating protein PflC	-2.30284
624	MGAS2221_1728	secE	preprotein translocase subunit protein SecE	1.72796
625	MGAS2221_1729	rpmG.2	LSU ribosomal protein (L33p) RpmG	2.1891
626	MGAS2221_1730	pbp2A	multimodular transpeptidase-transglycosylase penicillin-binding protein Pbp2A	2.02685
627	MGAS2221_1731	Spy1731	putative translation initiation inhibitor protein	2.26813
628	MGAS2221_1732	Spy1732	hypothetical protein	-1.88569
629	MGAS2221_1735	pepD.2	dipeptidase protein PepD	3.02656
630	MGAS2221_1741	cspA	cold shock protein CspA	148.572
631	MGAS2221_1745	hutI	imidazolonepropionase protein HutI	30.1286
632	MGAS2221_1746	hutU	urocanate hydratase protein HutU	47.0967
633	MGAS2221_1747	fctD	glutamate formiminotransferase protein FctD	38.8536
634	MGAS2221_1748	Spy1748	formiminotetrahydrofolate cyclodeaminase protein	28.9959
635	MGAS2221_1749	fhs2	formate--tetrahydrofolate ligase protein Fhs2	19.7326
636	MGAS2221_1750	hutD	histidine uptake and utilization protein HutD	24.7954
637	MGAS2221_1751	Spy1751	putative cationic amino acid transporter protein	19.0639
638	MGAS2221_1752	hutH	histidine ammonia-lyase protein HutH	21.1844
639	MGAS2221_1754	Spy1754	putative transcriptional regulator protein	5.53404
640	MGAS2221_1755	rpsB	SSU ribosomal protein (S2p) RpsB	-2.13837
641	MGAS2221_1756	tsf	translation elongation factor protein TsF	-1.70187
642	MGAS2221_1762	Spy1762	putative ring-cleavage extradiol dioxygenase protein	-4.91303
643	MGAS2221_1763	yaaA	YaaA-like putative iron level regulating protein	-2.06818
644	MGAS2221_1768	nrdD	ribonucleotide reductase large subunit protein NrdD	-1.66801
645	MGAS2221_1771	Spy1771	hypothetical protein	5.39143
646	MGAS2221_1772	Spy1772	putative Holliday junction resolvase protein	2.47072
647	MGAS2221_1773	Spy1773	hypothetical protein	1.82866
648	MGAS2221_1774	spxA2	ArsC family transcriptional regulator protein	2.99462
649	MGAS2221_1775	recA	DNA recombination and repair protein RecA	-1.95092
650	MGAS2221_1776	cinA	competence/damage-inducible protein CinA	-2.35162
651	MGAS2221_1777	tag	DNA-3-methyladenine glycosylase protein Tag	-1.5807
652	MGAS2221_1778	ruvA	Holliday junction DNA helicase RuvA	-1.73522
653	MGAS2221_1784	argS	arginyl-tRNA synthetase ArgS	-2.0213
654	MGAS2221_1787	Spy1787	YitT-like uncharacterized membrane protein	-1.73748
655	MGAS2221_1788	Spy1788	YitT-like uncharacterized membrane protein	-1.81061
656	MGAS2221_1789	aspS	aspartyl-tRNA synthetase protein AspS	-1.47917
657	MGAS2221_1790	hisS	histidyl-tRNA synthetase protein HisS	-2.12517
658	MGAS2221_1798	Spy1798	XRE family transcriptional regulator protein	5.1535
659	MGAS2221_1800	Spy1800	MutT/nudix family phosphohydrolase protein	6.02435
660	MGAS2221_1804	Spy1804	hypothetical protein	-6.26962
661	MGAS2221_1811	Spy1811	putative signaling protein	2.21691
662	MGAS2221_1812	gidA.2	tRNA uridine 5-carboxymethylaminomethyl modification protein GidA	-2.65703
663	MGAS2221_1814	trmU	tRNA (5-methylaminomethyl-2-thiouridylate)-methyltransferase protein TrmU	-3.07529
664	MGAS2221_1815	sdhB	L-serine dehydratase beta subunit protein SdhB	-6.61719
665	MGAS2221_1816	sdhA	L-serine dehydratase alpha subunit protein SdhA	-4.29555
666	MGAS2221_1817	Spy1817	putative transglycosylase	5.98748
667	MGAS2221_1824	Spy1824	putative Zn-dependent peptidase	2.09338
668	MGAS2221_1825	hasA	hyaluronan synthase protein HasA	11.29
669	MGAS2221_1826	hasB	UDP-glucose 6-dehydrogenase protein HasB	12.0156
670	MGAS2221_1827	hasC	UTP-glucose-1-phosphate uridylyltransferase protein HasC protein HasC	5.85857
671	MGAS2221_1830	Spy1830	putative sugar transport protein	3.0749
672	MGAS2221_1831	guaB	inosine-5'-monophosphate dehydrogenase protein GuaB	-4.91501
673	MGAS2221_1832	trpS	tryptophanyl-tRNA synthetase protein TrpS	-2.21405
674	MGAS2221_1833	Spy1833	putative ABC transport system permease protein	-1.7919
675	MGAS2221_1834	Spy1834	Uup-like ABC transport system duplicated ATPase domain containing protein	-2.18761
676	MGAS2221_1835	Spy1835	putative ABC transport permease protein	-2.07946
677	MGAS2221_1840	rlmH	LSU methyltransferase protein RlmH	2.07036
678	MGAS2221_1841	htrA	DegP-like protease/chaperone protein	2.38468
679	orf2	orf2	speB-region-orf2	1810.12
680	sip	sip	sip	57.0559
	Fold_ME, fold-differential expression comparing in vivo to in vitro ME samples
	Fold changes in red, upregulated in vivo, compared to in vitro at ME phase
	Fold changes in blue, downregulated in vivo, compared to in vitro at ME phase
	The fold-change and P-value cut-off were 1.5, and ≤ 0.05, respectively

## Sheet: D
	Table S1. Differentially expressed GAS genes comparing in vivo and in vitro samples
	D. Differentially expressed genes comparing in vivo versus in vitro ES samples
	MGAS2221	gene	product	FC
1	MGAS2221_0001	dnaA	chromosomal replication initiator protein DnaA	1.71063
2	MGAS2221_0003	Spy0003	hypothetical protein	6.06291
3	MGAS2221_0005	pth	peptidyl-tRNA hydrolase protein Pth	3.09381
4	MGAS2221_0007	Spy0007	heat shock protein	3.03179
5	MGAS2221_0008	divIC	septum formation initiator protein DivIC	2.64913
6	MGAS2221_0009	Spy0009	hypothetical protein	2.27692
7	MGAS2221_0010	Spy0010	putative secreted beta-lactamase protein	2.37821
8	MGAS2221_0011	tilS	tRNA(Ile)-lysidine synthetase protein TilS	5.21556
9	MGAS2221_0012	hpt	hypoxanthine-guanine phosphoribosyltransferase protein Hpt	6.90214
10	MGAS2221_0013	Spy0013	ATP-dependent zinc metalloprotease	2.12832
11	MGAS2221_0014	Spy0014	amino acid transporter	1.74408
12	MGAS2221_0049	sibA	putative secreted peptidoglycan hydrolase protein	2.13366
13	MGAS2221_0051	recO	DNA recombination and repair protein RecO	2.79982
14	MGAS2221_0052	plsX	phosphate:acyl-ACP acyltransferase protein PlsX	2.00167
15	MGAS2221_0053	acp	acyl carrier protein Acp	2.79766
16	MGAS2221_0055	purL	phosphoribosylformylglycinamidine synthase protein PurL	-3.53756
17	MGAS2221_0057	purM	phosphoribosylformylglycinamidine cyclo-ligase protein PurM	-3.65857
18	MGAS2221_0058	purN	phosphoribosylglycinamide formyltransferase protein PurN	-5.15613
19	MGAS2221_0059	purH	IMP cyclohydrolase/phosphoribosylaminoimidazolecarboxamide formyltransferase protein PurH	-6.86544
20	MGAS2221_0060	Spy0060	putative amidase/autolysin/surface antigen	-7.24208
21	MGAS2221_0061	purD	Phosphoribosylamine--glycine ligase	-7.3746
22	MGAS2221_0062	purE	phosphoribosylaminoimidazole carboxylase catalytic subunit PurE	-6.12834
23	MGAS2221_0063	purK	phosphoribosylaminoimidazole carboxylase ATPase subunit PurK	-5.58217
24	MGAS2221_0065	purB	adenylosuccinate lyase protein PurB	-1.6049
25	MGAS2221_0066	comR	competence regulator ComR	12.7134
26	MGAS2221_0067	comS	ComX/SigX inducing peptide, XIP	9.65675
27	MGAS2221_0068	ruvB	holliday junction DNA helicase protein RuvB	2.28559
28	MGAS2221_0069	SP‐PTP	protein tyrosine phosphatase	2.6884
29	MGAS2221_0070	Spy0070	hypothetical protein	2.24941
30	MGAS2221_0072	adh2	alcohol dehydrogenase/acetaldehyde dehydrogenase protein Adh2	-7.85914
31	MGAS2221_0073	adhA	alcohol dehydrogenase	-5.26933
32	MGAS2221_0074	adh1	alcohol dehydrogenase protein Adh1	-5.81912
33	MGAS2221_0076	rpsJ	SSU ribosomal protein (S10p) RpsJ	3.84664
34	MGAS2221_0077	rplC	LSU ribosomal protein (L3p) RplC	1.55384
35	MGAS2221_0080	rplB	LSU ribosomal protein (L2p) RplB	-2.0099
36	MGAS2221_0081	rpsS	SSU ribosomal protein (S19p) RpsS	-1.94986
37	MGAS2221_0082	rplV	LSU ribosomal protein (L22p) RplV	-2.32462
38	MGAS2221_0083	rpsC	SSU ribosomal protein (S3p) RpsC	-1.77369
39	MGAS2221_0084	rplP	LSU ribosomal protein (L16p) RplP	-1.68332
40	MGAS2221_0087	rplN	LSU ribosomal protein (L14p) RplN	-2.1014
41	MGAS2221_0090	rpsN.1	SSU ribosomal protein (S14p) RpsN	-2.30077
42	MGAS2221_0093	rplR	LSU ribosomal protein (L18p) RplR	-2.12217
43	MGAS2221_0094	rpsE	SSU ribosomal protein (S5p) RpsE	-2.21764
44	MGAS2221_0098	adk	adenylate kinase protein Adk	4.09517
45	MGAS2221_0099	infA	translation initiation factor 1 protein InfA	3.13243
46	MGAS2221_0100	rpmJ	LSU ribosomal protein (L36p) RpmJ	1.52799
47	MGAS2221_0122	adcR	transcriptional repressor protein AdcR	8.16101
48	MGAS2221_0123	adcC	zinc ABC transporter ATP-binding protein AdcC	5.15492
49	MGAS2221_0124	adcB	zinc ABC transporter inner membrane permease protein AdcB	3.38484
50	MGAS2221_0125	Spy0125	histidine triad family protein	-2.47881
51	MGAS2221_0126	tyrS	tyrosyl-tRNA synthetase protein TyrS	-6.24331
52	MGAS2221_0129	rpoC	DNA-directed RNA polymerase beta prime subunit RpoC	-1.96469
53	MGAS2221_0130	Spy0130	hypothetical protein	3.44993
54	MGAS2221_0138	Spy0138	adenine-specific methyltransferase	2.29592
55	MGAS2221_0139	ackA	acetate kinase protein AckA	-1.70635
56	MGAS2221_0140	proC	pyrroline-5-carboxylate reductase protein ProC	-3.13024
57	MGAS2221_0142	Spy0142	hypothetical protein	2.0065
58	MGAS2221_0143	trx1	thioredoxin protein Trx1	2.048
59	MGAS2221_0146	Spy0146	Deoxyribonucleotide kinase	-2.46442
60	MGAS2221_0147	Spy0147	tRNA dihydrouridine synthase	-2.46548
61	MGAS2221_0149	rofA	pilus transcriptional regulatory protein RofA	-1.46333
62	MGAS2221_0151	sipA	signal peptidase I protein SipA	1.81961
63	MGAS2221_0153	srtB	sortase B protein SrtB	1.94743
64	MGAS2221_0154	fctB	pilus minor structural base protein FctB	2.05902
65	MGAS2221_0155	Spy0155	IS66 family transposase ISDeal1	-1.97153
66	MGAS2221_0159	Spy0159	putative secreted protein	10.4033
67	MGAS2221_0170	ntpI	V-type Na+-ATPase subunit (I) NtpI	9.90667
68	MGAS2221_0172	ntpE	V-type Na+-ATPase subunit (E) NtpE	7.80034
69	MGAS2221_0175	ntpA	V-type Na+-ATPase synthase subunit (A) NtpA	3.78726
70	MGAS2221_0177	ntpD	V-type Na+-ATPase synthase subunit (D) NtpD	7.18553
71	MGAS2221_0178	Spy0178	putative toxic anion resistance protein	-2.59651
72	MGAS2221_0179	Spy0179	hypothetical protein	-2.44858
73	MGAS2221_0180	purA	adenylosuccinate synthetase protein PurA	-2.85204
74	MGAS2221_0183	nga	nicotine adenine dinucleotide glycohydrolase secreted protein Nga	35.0656
75	MGAS2221_0184	ifs	immunity factor protein Ifs	30.0605
76	MGAS2221_0185	slo	streptolysin O secreted protein Slo	27.7814
77	MGAS2221_0186	Spy0186	putative secreted protein	4.40468
78	MGAS2221_0187	Spy0187	putative secreted protein	16.3808
79	MGAS2221_0188	Spy0188	putative secreted protein	34.4039
80	MGAS2221_0189	metB	cystathionine beta-lyase protein MetB	-10.8362
81	MGAS2221_0190	leuS	leucyl-tRNA synthetase protein LeuS	-3.10271
82	MGAS2221_0191	ulaA	ascorbate-specific PTS system EIIC protein UlaA	8.15134
83	MGAS2221_0192	ulaB	ascorbate-specific PTS system EIIB protein UlaB	51.2295
84	MGAS2221_0193	ulaC	ascorbate-specific PTS system EIIA protein UlaC	22.8479
85	MGAS2221_0194	ulaD	3-keto-L-gulonate 6-phosphate decarboxylase protein UlaD	11.8443
86	MGAS2221_0195	ulaE	L-xylulose 5-phosphate 3-epimerase	14.6196
87	MGAS2221_0196	ulaF	L-ribulose-5-phosphate 4-epimerase	14.492
88	MGAS2221_0197	Spy0197	transcriptional antiterminator	-2.01433
89	MGAS2221_0198	ulaG	L-ascorbate utilization protein (G) UlaG	6.44943
90	MGAS2221_0201	polA	DNA-directed DNA polymerase I PolA/PolI	-3.65533
91	MGAS2221_0206	Spy0206	putative immunoglobulin-binding regulator protein	3.38823
92	MGAS2221_0207	Spy0207	hypothetical protein	5.00637
93	MGAS2221_0216	tgt	tRNA-guanine transglycosylase protein Tgt	-2.85195
94	MGAS2221_0217	Spy0217	hypothetical protein	24.8612
95	MGAS2221_0218	Spy0218	BioY family protein	14.7965
96	MGAS2221_0219	Spy0219	putative metal-dependent hydrolase	-3.53998
97	MGAS2221_0220	Spy0220	putative tRNA-specific adenosine deaminase	-3.33017
98	MGAS2221_0221	Spy0221	CYK3-like protein	2.0585
99	MGAS2221_0222	speG	streptococcal pyrogenic exotoxin G protein SpeG	3.76903
100	MGAS2221_0223	Spy0223	hypothetical protein	5.43815
101	MGAS2221_0224	pgi	glucose-6-phosphate isomerase protein Pgi	-3.02994
102	MGAS2221_0225	rivR	RofA-like transcriptional regulator	5.46017
103	MGAS2221_0226	Spy0226	hypothetical protein	92.8291
104	MGAS2221_0227	Spy0227	transposase	-3.30132
105	MGAS2221_0228	Spy0228	putative transposase	-3.43014
106	MGAS2221_0229	lbp/lmb	bifunctional laminin-/zinc-binding lipoprotein Lbp	8.57516
107	MGAS2221_0230	htpA	histidine triad protein	8.54357
108	MGAS2221_0231	Spy0231	General stress response protein	5.53856
109	MGAS2221_0232	dppF	dipeptide ABC transport system ATP-binding protein DppF	2.76255
110	MGAS2221_0234	dppC	dipeptide ABC transport system permease protein DppC	2.58549
111	MGAS2221_0235	dppB	dipeptide ABC transport system permease protein DppB	2.91871
112	MGAS2221_0236	dppA	dipeptide-binding ABC transport system substrate-binding lipoprotein DppA	7.42619
113	MGAS2221_0238	smeZ	streptococcal mitogenic exotoxin Z protein SmeZ	2.58912
114	MGAS2221_0242	rarA	recombination factor protein RarA	-8.60405
115	MGAS2221_0243	trpG	para-aminobenzoate synthase amidotransferase component TrpG	-11.4663
116	MGAS2221_0244	trpE	para-aminobenzoate synthase aminase component/aminodeoxychorismate lyase protein TrpE	-6.60814
117	MGAS2221_0245	Spy0245	hypothetical protein	2.26717
118	MGAS2221_0249	Spy0249	endonuclease/exonuclease/phosphatase family protein	2.3268
119	MGAS2221_0251	sclA	collagen-like cell surface protein SclA	26.2251
120	MGAS2221_0252	relA	GTP pyrophosphokinase (p)ppGpp synthetase protein RelA	-2.78199
121	MGAS2221_0253	dtd	D-tyrosyl-tRNA(Tyr) deacylase protein Dtd	-3.28198
122	MGAS2221_0254	ska	streptokinase protein Ska	6.2635
123	MGAS2221_0256	msmK	multiple sugar ABC transport system ATP-binding protein MsmK	-1.69469
124	MGAS2221_0258	pulA	pullulanase cell surface lipoprotein PulA	1.57088
125	MGAS2221_0260	yajC	preprotein translocase subunit YajC	4.69508
126	MGAS2221_0264	proS	prolyl-tRNA synthetase protein ProS	-2.37931
127	MGAS2221_0265	polC	DNA polymerase III alpha subunit PolC	-3.59672
128	MGAS2221_0267	Spy0267	putative flavoprotein	-2.33762
129	MGAS2221_0268	def.2	peptide deformylase protein def	-3.43828
130	MGAS2221_0275	pnp	polyribonucleotide nucleotidyltransferase protein Pnp	-1.84923
131	MGAS2221_0276	Spy0276	hypothetical protein	-2.07806
132	MGAS2221_0277	cysE	serine acetyltransferase protein CysE	-1.65875
133	MGAS2221_0282	Spy0282	TrmH family tRNA/rRNA methyltransferase	1.97975
134	MGAS2221_0287	rplM	LSU ribosomal protein (L13p) RplM	2.16134
135	MGAS2221_0289	Spy0289	addiction module toxin protein	2.72001
136	MGAS2221_0290	Spy0290	hypothetical protein	2.96897
137	MGAS2221_0297	lacE	PTS system lactose-specific fused IIBC component LacE	-6.51905
138	MGAS2221_0298	lacG	6-phospho-beta-galactosidase protein LacG	-10.9768
139	MGAS2221_0303	salY	salivaricin biosysnthesis ABC transport system permease component SalY	2.22634
140	MGAS2221_0304	salK	salivaricin biosynthesis TCS signal transduction sensory kinase protein SalK	2.71866
141	MGAS2221_0305	salR	salvaricin biosynthesis TCS response regulator SalR	2.97335
142	MGAS2221_0306	Spy0306	hypothetical protein	3.50847
143	MGAS2221_0308	hsdS	type I restriction-modification system specificity subunit HsdS	-2.24171
144	MGAS2221_0309	hsdR	type I restriction-modification system restriction subunit HsdR	-2.12915
145	MGAS2221_0318	Spy0318	transposase	-3.30099
146	MGAS2221_0319	Spy0319	transposase	-3.33464
147	MGAS2221_0320	Spy0320	HAD family phosphohydrolase	2.58643
148	MGAS2221_0323	nadD	nicotinate-nucleotide adenylyltransferase protein NadD	2.28396
149	MGAS2221_0325	rsfS	ribosomal silencing factor RsfS	3.36597
150	MGAS2221_0327	Spy0327	putative nucleotidyltransferase protein	1.9601
151	MGAS2221_0339	hptX	heat shock protein HtpX	-1.58069
152	MGAS2221_0340	dahA	YceD-like metal binding protein	5.00177
153	MGAS2221_0343	nrdR	transcriptional regulatory protein NrdR	4.02871
154	MGAS2221_0344	dnaB	DNA replication/repair protein DnaB	2.07667
155	MGAS2221_0355	Spy0355	transposase protein	-3.00191
156	MGAS2221_0356	Spy0356	TrmH family RNA methyltransferase protein	2.66878
157	MGAS2221_0358	Spy0358	YccA-like protein	-1.49616
158	MGAS2221_0359	Spy0359	putative YneF-like protein	2.99691
159	MGAS2221_0361	Spy0361	HAM1 family protein	-2.28347
160	MGAS2221_0362	Spy0362	YfcE-like phosphatase	-1.64721
161	MGAS2221_0367	rsuA.1	ribosomal large subunit pseudouridine synthase protein RsuA	-2.09369
162	MGAS2221_0368	Spy0368	Putative membrane protein insertion efficiency factor	-4.51654
163	MGAS2221_0369	Spy0369	RNA methyltransferase protein	2.56791
164	MGAS2221_0371	Spy0371	PAP2-like phosphatase protein	3.93475
165	MGAS2221_0372	Spy0372	putative Fe-S oxidoreductase protein	1.79666
166	MGAS2221_0374	hlyX	putative hemolysin	3.26989
167	MGAS2221_0375	pflA	pyruvate formate-lyase activating protein PflA	-2.0473
168	MGAS2221_0376	ppaC	pyrophosphatase	-2.38881
169	MGAS2221_0389	Spy0389	hypothetical protein	2.91917
170	MGAS2221_0399	metG	methionyl-tRNA synthetase protein MetG	-1.63611
171	MGAS2221_0403	spyA	VIP2-like ADP-ribosyltransferase toxin protein	11.5272
172	MGAS2221_0404	Spy0404	hypothetical protein	11.7463
173	MGAS2221_0405	Spy0405	hypothetical protein	-3.80379
174	MGAS2221_0406	Spy0406	hypothetical protein	4.44125
175	MGAS2221_0407	Spy0407	hypothetical protein	5.56592
176	MGAS2221_0408	speJ	streptococcal pyrogenic exotoxin J protein SpeJ	5.86439
177	MGAS2221_0409	Spy0409	hypothetical protein	5.14679
178	MGAS2221_0411	fabG.1	3-Ketoacyl-ACP reductase protein FabG	-2.14958
179	MGAS2221_0412	Spy0412	NAD-dependent oxidoreductase	-3.38932
180	MGAS2221_0414	glmU	N-acetylglucosamine-1-phosphate uridyltransferase/Glucosamine-1-phosphate N-acetyltransferase protein GlmU	-1.535
181	MGAS2221_0415	Spy0415	ADP-ribose pyrophosphatase	-2.24082
182	MGAS2221_0416	Spy0416	hypothetical protein	-2.23951
183	MGAS2221_0417	pfs	5'-methylthioadenosine nucleosidase/S-adenosylhomocysteine nucleosidase protein Pfs	-2.47569
184	MGAS2221_0418	Spy0418	hypothetical protein	-2.42171
185	MGAS2221_0419	mtsR/scaR	iron-dependent transcriptional regulatory protein MtsR	-1.70898
186	MGAS2221_0420	mtsA	metal (iron) ABC transport system substrate-binding lipoprotein MtsA	4.58016
187	MGAS2221_0421	mtsB	metal (iron) ABC transport system ATP-binding protein MtsB	3.82282
188	MGAS2221_0423	cypB	peptidyl-prolyl cis-trans isomerase lipoprotein CypB	2.19626
189	MGAS2221_0429	frr	ribosome recycling factor protein Frr	-2.09907
190	MGAS2221_0430	Spy0430	RNA-binding domain containing protein	2.05506
191	MGAS2221_0433	Spy0433	LysM-like peptidoglycan-binding domain-containing protein	1.8281
192	MGAS2221_0434	mcra	myosin-crossreactive antigen	-7.20512
193	MGAS2221_0436	Spy0436	uracil-DNA glycosylase	-3.18989
194	MGAS2221_0437	Spy0437	putative metal-dependent hydrolase	-1.47179
195	MGAS2221_0438	dgk	diacylglycerol kinase protein Dgk	-1.60783
196	MGAS2221_0454	fpg	formamidopyrimidine-DNA glycosylase protein Fpg	-3.81206
197	MGAS2221_0455	Spy0455	dephospho-CoA kinase	-4.13174
198	MGAS2221_0456	Spy0456	ATPase domain protein	-2.97358
199	MGAS2221_0457	Spy0457	multidrug resistance efflux pump	-1.80557
200	MGAS2221_0458	secG	preprotein translocase subunit SecG	6.02127
201	MGAS2221_0459	vacB	3'-to-5' exoribonuclease protein VacB	4.10884
202	MGAS2221_0460	smpB	tmRNA-binding protein SmpB	4.01982
203	MGAS2221_0461	Spy0461	glutaminyl-peptide cyclotransferase	3.32746
204	MGAS2221_0462	pcp	pyrrolidone-carboxylate peptidase protein Pcp	-2.32701
205	MGAS2221_0466	gloA	lactoylglutathione lyase protein GloA	-7.45931
206	MGAS2221_0467	Spy0467	oxygen-insensitive NAD(P)H nitroreductase/dihydropteridine reductase	-9.57442
207	MGAS2221_0468	pepP.1	Xaa-Pro dipeptidase protein PepP	-9.75429
208	MGAS2221_0469	ccpA	catabolite control protein CcpA	-2.22295
209	MGAS2221_0479	vicR	TCS signal transduction response regulator protein VicR	-1.79138
210	MGAS2221_0480	vicK	TCS signal transduction sensor kinase protein VicK	-1.63332
211	MGAS2221_0509	Spy0509	frameshift disrupted Histidine--tRNA ligase	2.53854
212	MGAS2221_0513	Spy0513	HAD-like hydrolase	-3.46864
213	MGAS2221_0514	Spy0514	HAD-like hydrolase	-3.8927
214	MGAS2221_0518	Spy0518	PTS system beta-glucoside-specific IIB-IIC-IIA components	-2.516
215	MGAS2221_0519	bglB.1	6-phospho-beta-glucosidase protein BglB	-3.26534
216	MGAS2221_0520	scfB	Putative two-component membrane permease complex subunit SMU_746c	-2.56356
217	MGAS2221_0523	Spy0523	transcriptional accessory protein	-2.06938
218	MGAS2221_0529	Spy0529	hypothetical protein	5.48889
219	MGAS2221_0531	Spy0531	protease	-2.5641
220	MGAS2221_0532	Spy0532	hypothetical protein	7.3626
221	MGAS2221_0537	Spy0537	thiamine transporter	3.9207
222	MGAS2221_0538	Spy0538	glycosyl hydrolase 25 family secreted protein	12.3233
223	MGAS2221_0539	Spy0539	putative riboflavin transport protein	6.56887
224	MGAS2221_0540	Spy0540	putative lipopprotein	6.0902
225	MGAS2221_0541	gpoA	glutathione peroxidase	-3.88888
226	MGAS2221_0542	pepF.1	oligoendopeptidase protein PepF	-4.08337
227	MGAS2221_0543	ppc	phosphoenolpyruvate carboxylase protein Ppc	-2.2121
228	MGAS2221_0545	tufA	translation elongation factor Tu protein TufA	-2.51898
229	MGAS2221_0546	tpiA	triosephosphate isomerase protein TpiA	-2.20403
230	MGAS2221_0547	murN	peptidoglycan lipid II-Ala--L-alanine ligase protein MurN	-1.92843
231	MGAS2221_0548	murM	peptidoglycan lipid II--L-alanine ligase protein MurM	-2.05653
232	MGAS2221_0550	Spy0550	phosphohydrolase	-2.637
233	MGAS2221_0555	agaD	PTS system hyaluronate-oligosaccharide-specific IID component	-5.24554
234	MGAS2221_0556	agaW	PTS system hyaluronate-oligosaccharide-specific IIC component	-7.47545
235	MGAS2221_0558	Spy0558	unsaturated glucuronyl hydrolase	-5.49913
236	MGAS2221_0559	Spy0559	PTS system hyaluronate-oligosaccharide-specific IIA component	-4.39615
237	MGAS2221_0561	Spy0561	putative 4-deoxy-L-threo-5- hexosulose-uronate ketol-isomerase	-3.36734
238	MGAS2221_0563	kdgA	4-Hydroxy-2-oxoglutarate aldolase/2-dehydro-3-deoxyphosphogluconate aldolase protein KgdA	-2.7149
239	MGAS2221_0569	Spy0569	hydroxyacylglutathione hydrolase	-2.00498
240	MGAS2221_0570	Spy0570	2,3-butanediol dehydrogenase S-alcohol forming (R)-acetoin-specific/acetoin (diacetyl) reductase	-3.73671
241	MGAS2221_0571	Spy0571	2,3-butanediol dehydrogenase S-alcohol forming (R)-acetoin-specific/acetoin (diacetyl) reductase	-4.33139
242	MGAS2221_0573	aspC	aspartate aminotransferase protein AspC	1.94904
243	MGAS2221_0575	Spy0575	putative RNase adaptor protein for sRNA degradation	-2.695
244	MGAS2221_0576	Spy0576	CofD-like protein	-3.35495
245	MGAS2221_0577	whiA	DNA-binding transcriptional regulator protein WhiA	-3.08889
246	MGAS2221_0578	pepD.1	dipeptidase protein PepD	-2.78893
247	MGAS2221_0579	adcA	metal-binding protein AdcA	15.3199
248	MGAS2221_0580	Spy0580	GntR-family transcriptional regulator	-2.27803
249	MGAS2221_0581	Spy0581	putative galactosamine-6-phosphate isomerase	-7.34683
250	MGAS2221_0582	rpmE	LSU ribosomal protein (L31p) RpmE	4.18177
251	MGAS2221_0584	Spy0584	flavodoxin	3.80908
252	MGAS2221_0585	Spy0585	chorismate mutase	2.67115
253	MGAS2221_0589	Spy0589	HAD-like hydrolase	3.02849
254	MGAS2221_0591	ezrA	septation ring formation regulatory protein EzrA	2.23887
255	MGAS2221_0593	eno	enolase protein Eno	-2.73052
256	MGAS2221_0594	Spy0594	IS110 family transposase ISSsu7	1.74543
257	MGAS2221_0597	epf	cell surface putative extracellular matrix-binding protein	2.55521
258	MGAS2221_0598	sagA	streptolysin S precursor SagA	35.1191
259	MGAS2221_0599	sagB	streptolysin S biosynthesis protein (B) SagB	14.0558
260	MGAS2221_0600	sagC	streptolysin S biosynthesis protein (C) SagC	13.8375
261	MGAS2221_0601	sagD	streptolysin S biosynthesis protein (D) SagD	16.8862
262	MGAS2221_0602	sagE	streptolysin S self-immunity protein SagE	16.971
263	MGAS2221_0603	sagF	streptolysin S export protein SagF	13.7495
264	MGAS2221_0604	sagG	streptolysin S export protein SagG	16.1282
265	MGAS2221_0605	sagH	streptolysin S export permease protein SagH	19.1134
266	MGAS2221_0606	sagI	streptolysin S export permease protein SagI	16.2139
267	MGAS2221_0607	spnA	cell surface extracellular nuclease	3.38682
268	MGAS2221_0608	Spy0608	putative queuosine-regulated ECF transporter	2.95453
269	MGAS2221_0609	Spy0609	DNA ligase LigA	-2.7283
270	MGAS2221_0610	Spy0610	putative lipid kinase	-1.77827
271	MGAS2221_0611	atpE	ATP synthase C subunit AtpE	-2.47669
272	MGAS2221_0612	atpB	ATP synthase A subunit AtpB	-4.09521
273	MGAS2221_0614	atpH	ATP synthase delta subunit AtpH	-3.63824
274	MGAS2221_0615	atpA	ATP synthase alpha chain, AtpA	-9.06594
275	MGAS2221_0616	atpG	ATP synthase gamma subunit AtpG	-4.84653
276	MGAS2221_0617	atpD	ATP synthase beta subunit AtpD	-7.03047
277	MGAS2221_0618	atpC	ATP synthase epsilon subunit AtpC	-4.32211
278	MGAS2221_0623	pheS	phenylalanyl-tRNA synthetase alpha subunit PheS	-2.70732
279	MGAS2221_0624	pheT	phenylalanyl-tRNA synthetase beta subunit PheT	-3.69233
280	MGAS2221_0627	Spy0627	ABC transport system permease protein	1.96942
281	MGAS2221_0630	rexB	ATP-dependent nuclease B subunit RexB	-1.74
282	MGAS2221_0633	rpsU	SSU ribosomal protein (S21p) RpsU	5.62684
283	MGAS2221_0634	mscL	large-conductance mechanosensitive channel protein MscL	2.06423
284	MGAS2221_0639	gacB/rgpA	alpha-D-GlcNAc alpha-1,2-L-rhamnosyltransferase protein RgpA	2.34738
285	MGAS2221_0640	gacC/rgpB	alpha-L-Rha alpha-1,3-L-rhamnosyltransferase protein RgpB	2.8492
286	MGAS2221_0641	gacD/rgpC	rhamnose-containing polysacharide translocation permease protein RgpC	2.77135
287	MGAS2221_0642	gacE/rgpD	ABC-transport system ATP-binding protein RgpD	2.57501
288	MGAS2221_0643	gacF/rgpE	glycosyltransferase protein RgpE	3.2258
289	MGAS2221_0644	gacG/rgpF	rhamnosyltransferase protein RgpF	2.73667
290	MGAS2221_0645	gacH	phosphoglycerol transferase	2.48641
291	MGAS2221_0646	gacI	cell wall biogenesis glycosyltransferase	1.78082
292	MGAS2221_0647	gacJ	hypothetical protein	1.82467
293	MGAS2221_0648	gacK/amrA	polysaccharide export protein	2.05525
294	MGAS2221_0649	gacL	putative membrane protein	2.35785
295	MGAS2221_0661	Spy0661	putative transcriptional regulator	2.93741
296	MGAS2221_0663	folC.1	dihydrofolate synthase/folylpolyglutamate synthase protein FolC	-3.11725
297	MGAS2221_0664	Spy0664	hypothetical protein	-3.44411
298	MGAS2221_0665	nifS	cysteine desulfurase protein NifS	-1.84222
299	MGAS2221_0666	thiL	thiamine biosynthesis protein ThiI	-1.58921
300	MGAS2221_0668	rplU	LSU ribosomal protein (L21p) RplU	1.63513
301	MGAS2221_0669	Spy0669	putative YsxB-like protein	1.66894
302	MGAS2221_0671	Spy0671	transcriptional regulator	4.46937
303	MGAS2221_0683	rpsP	SSU ribosomal protein (S16p) RpsP	4.893
304	MGAS2221_0684	Spy0684	RNA-binding protein	4.60922
305	MGAS2221_0685	hupY	cell surface leucine rich repeat protein	4.9174
306	MGAS2221_0686	hupZ	Heme-binding protein	8.49784
307	MGAS2221_0687	czcD	cobalt-zinc-cadmium resistance protein CzcD	-2.11558
308	MGAS2221_0688	gczA	transcriptional regulator	4.48971
309	MGAS2221_0689	rimM	16S rRNA processing protein RimM	2.27345
310	MGAS2221_0693	apbA	2-dehydropantoate 2-reductase protein ApbA	-3.3489
311	MGAS2221_0694	fruR	fructose operon transcriptional repressor protein FruR	-7.57912
312	MGAS2221_0695	fruB	1-phosphofructokinase protein FruK	-11.7108
313	MGAS2221_0696	fruA	PTS system fructose-specific IIA-IIB-IIC component FruA	-13.3503
314	MGAS2221_0698	Spy0698	peptidoglycan hydrolase autolysin2 lipoprotein	8.3595
315	MGAS2221_0699	Spy0699	IS861 transposase orfB	10.2857
316	MGAS2221_0700	mac	immunoglobulin G-endopeptidase protein IdeS/Mac1	8.41809
317	MGAS2221_0702	Spy0702	hypothetical protein	5.78678
318	MGAS2221_0703	Spy0703	DegV family protein	4.30495
319	MGAS2221_0704	pcnB	tRNA nucleotidyltransferase protein PcnB	2.36519
320	MGAS2221_0706	def.1	peptide deformylase protein Def	2.97468
321	MGAS2221_0711	mvaK1	mevalonate kinase protein (1) MvaK1	-2.38186
322	MGAS2221_0712	mvaD	diphosphomevalonate decarboxylase protein MvaD	-2.64828
323	MGAS2221_0713	mvaK2	phosphomevalonate kinase protein (2) MvaK2	-2.81264
324	MGAS2221_0714	Spy0714	FMN-dependent isopentenyl-diphosphate delta-isomerase	-2.59032
325	MGAS2221_0715	mvaS1	hydroxymethylglutaryl-CoA reductase protein (1) MvaS1	-2.68393
326	MGAS2221_0716	mvaS2	hydroxymethylglutaryl-CoA synthase protein (2) MvaS2	-2.07887
327	MGAS2221_0722	Spy0722	hypothetical protein	2.8002
328	MGAS2221_0724	rpiA	ribose 5-phosphate isomerase protein (A) RpiA	-2.18067
329	MGAS2221_0725	deoB	phosphopentomutase protein DeoB	-3.20768
330	MGAS2221_0726	arsC	arsenate reductase protein ArsC	-3.23481
331	MGAS2221_0727	punA	purine nucleoside phosphorylase protein PunA	-3.07858
332	MGAS2221_0728	deoD	purine nucleoside phosphorylase protein DeoD	-2.69513
333	MGAS2221_0729	cpsX	Csm6-like protein	-2.51116
334	MGAS2221_0730	cpsY	transcriptional regulator	-1.70209
335	MGAS2221_0731	Spy0731	hypothetical protein	1.94073
336	MGAS2221_0737	ung	uracil-DNA glycosylase protein Ung	-1.9033
337	MGAS2221_0738	pyrC	dihydroorotase protein PyrC	-2.89834
338	MGAS2221_0739	plsY	acyl-phosphate:glycerol-3-phosphate O-acyltransferase protein PlsY	1.89772
339	MGAS2221_0740	parE	topoisomerase IV subunit (B) ParE	-3.58091
340	MGAS2221_0741	parC	topoisomerase IV subunit (A) ParC	-4.53551
341	MGAS2221_0742	bcaT	branched-chain amino acid aminotransferase protein BcaT	-2.10969
342	MGAS2221_0743	Spy0743	hypothetical protein	21.196
343	MGAS2221_0748	Spy0748	hypothetical protein	2.88473
344	MGAS2221_0749	Spy0749	putative rhodanese-related sulfurtransferase	3.16693
345	MGAS2221_0757	dltE	short chain dehydrogenase protein DltE	-2.05561
346	MGAS2221_0758	recJ	single-stranded-DNA-specific exonuclease protein RecJ	-2.42598
347	MGAS2221_0760	dnaD	chromosome replication initiation protein DnaD	1.48539
348	MGAS2221_0763	Spy0763	GTP cyclohydrolase 1 type 2	-2.30892
349	MGAS2221_0764	dadA	glycine/D-amino acid oxidase protein DadA	-1.96309
350	MGAS2221_0765	rfbA/cpsFO	glucose-1-phosphate thymidylyltransferase protein RfbA	-3.85106
351	MGAS2221_0766	rfbC/cpsFP	dTDP-4-dehydrorhamnose 3,5-epimerase RfbC	-2.91756
352	MGAS2221_0767	rfbB/cpsFQ	dTDP-glucose 4,6-dehydratase RfbB	-2.39459
353	MGAS2221_0769	Spy0769	permease protein	-1.72653
354	MGAS2221_0770	Spy0770	TPR-repeat-containing protein	-1.95749
355	MGAS2221_0771	fbp	fibronectin/fibrinogen-binding protein Fbp	2.12159
356	MGAS2221_0773	Spy0773	hypothetical protein	3.03165
357	MGAS2221_0774	scfD	ABC transport system permease protein	2.33636
358	MGAS2221_0784	hylA	hyaluronate lyase precursor protein HylA	-3.09575
359	MGAS2221_0786	Spy0786	glutamine amidotransferase	-2.34275
360	MGAS2221_0787	Spy0787	amino acid ligase	-2.44404
361	MGAS2221_0790	glmM	phosphoglucosamine mutase protein GlmM	-2.13084
362	MGAS2221_0792	hemN	coproporphyrinogen III oxidase protein HemN	-1.48638
363	MGAS2221_0793	fatA	acyl-ACP thioesterase protein FatA	-1.85273
364	MGAS2221_0794	Spy0794	NagD-like phosphatase	-2.80781
365	MGAS2221_0795	Spy0795	hypothetical protein	-2.46853
366	MGAS2221_0796	csn1	CRISPR-associated protein Csn1	-1.71612
367	MGAS2221_0803	msrB	peptide methionine sulfoxide reductase protein MsrB	-2.88421
368	MGAS2221_0804	Spy0804	putative YadS-like membrane protein	-3.9563
369	MGAS2221_0805	manX	PTS system IIA component ManX	-4.89882
370	MGAS2221_0806	Spy0806	PTS system IIB component	-4.04891
371	MGAS2221_0807	manY	PTS system IIC component ManY	-5.48219
372	MGAS2221_0808	manZ	PTS system mannose/fructose family IID component ManZ	-5.08492
373	MGAS2221_0809	Spy0809	TCS signal transduction sensor kinase protein	-1.58155
374	MGAS2221_0810	Spy0810	TCS signal transduction response regulator protein	-1.83257
375	MGAS2221_0811	Spy0811	ferric iron ABC transport system substrate-binding lipoprotein	-1.82732
376	MGAS2221_0813	Spy0813	putative acetyltransferase protein	-2.89509
377	MGAS2221_0814	Spy0814	HAD-like hydrolase	-2.54264
378	MGAS2221_0818	pepV	Xaa-His dipeptidase protein PepV	-4.01853
379	MGAS2221_0819	trmE	tRNA modification GTPase TrmE	1.74663
380	MGAS2221_0826	srtR	lantibiotic sysnthesis two component signal transduction system response regulator SrtR	2.48593
381	MGAS2221_0827	srtS	lantibiotic sysnthesis two componment signal transduction system sensor histidine kinase SrtS	2.55391
382	MGAS2221_0828	srtA	streptin lantibiotic precursor SrtA	4.62883
383	MGAS2221_0829	srtT	ABC-type multidrug transport system, ATPase and permease protein SrtT	3.31852
384	MGAS2221_0830	srtF	lantibiotic ABC transporter ATP-binding protein SrtF	2.15471
385	MGAS2221_0831	srtE	lantibiotic ABC transporter permease SrtE	1.99434
386	MGAS2221_0832	srtG	lantibiotic ABC transporter permease SrtG	2.30135
387	MGAS2221_0833	Spy0833	HTH XRE-family like trancriptional regulator protein	3.23727
388	MGAS2221_0841	folE	GTP cyclohydrolase I protein FolE	-1.63092
389	MGAS2221_0842	folP	dihydropteroate synthase protein FolP	-2.27305
390	MGAS2221_0843	folB	dihydroneopterin aldolase protein FolB	-2.34983
391	MGAS2221_0844	folK	2-amino-4-hydroxy-6- hydroxymethyldihydropteridine pyrophosphokinase protein FolK	-2.21488
392	MGAS2221_0852	maeP	Citrate/malate symporter protein MaeP	15.9724
393	MGAS2221_0853	maeE	NAD-dependent malic enzyme	18.7857
394	MGAS2221_0856	Spy0856	EriC family voltage-gated chloride channel protein	3.47195
395	MGAS2221_0857	Spy0857	lipase/acylhydrolase family protein	3.54561
396	MGAS2221_0858	Spy0858	permease	2.82444
397	MGAS2221_0859	radC	DNA repair protein RadC	3.42686
398	MGAS2221_0864	Spy0864	ribose-phosphate pyrophosphokinase	-1.7038
399	MGAS2221_0865	Spy0865	adenylate cyclase	2.15119
400	MGAS2221_0866	Spy0866	GTP pyrophosphokinase	2.1209
401	MGAS2221_0870	Spy0870	frameshift disrupted gene for short chain dehydrogenase	-3.03354
402	MGAS2221_0872	Spy0872	hypothetical protein	-1.89516
403	MGAS2221_0873	proV	proline glycine betaine ABC transport system permease protein	-1.91008
404	MGAS2221_0874	Spy0874	glycine betaine ABC transport system permease protein	-1.99016
405	MGAS2221_0879	Spy0879	4-oxalocrotonate tautomerase/xylose transport system permease protein	11.5622
406	MGAS2221_0880	tdk	thymidine kinase protein Tdk	4.54137
407	MGAS2221_0881	prfA	peptide chain release factor (1) PrfA	2.02479
408	MGAS2221_0882	hemK	methylase of polypeptide chain release factors protein HemK	1.46323
409	MGAS2221_0890	nox	NADH oxidase protein Nox	-1.85871
410	MGAS2221_0891	ldh	L-lactate dehydrogenase protein Ldh	-3.51499
411	MGAS2221_0894	Spy0894	vicinal oxygen chelate family protein	2.95605
412	MGAS2221_0898	hylIII	hemolysin III protein HylIII	-1.91914
413	MGAS2221_0917	Spy0917	hypothetical protein	-11.0437
414	MGAS2221_0918	Spy0918	biotin carboxyl carrier protein of oxaloacetate decarboxylase	-13.4909
415	MGAS2221_0919	oadB.2	oxaloacetate decarboxylase beta chain, protein OadB	-10.1056
416	MGAS2221_0920	Spy0920	hypothetical protein	-38.8766
417	MGAS2221_0921	citD	citrate lyase gamma chain protein CitD	-5.54977
418	MGAS2221_0922	citE	citrate lyase beta chain protein CitE	-3.35963
419	MGAS2221_0923	citF	citrate lyase alpha chain protein CitF	-5.39338
420	MGAS2221_0925	oadA.2	oxaloacetate decarboxylase alpha chain protein OadA	-3.62633
421	MGAS2221_0927	Spy0927	PnkB-like serine/threonine kinase protein	2.43611
422	MGAS2221_0931	ylxM	signal recognition particle associated protein	3.77632
423	MGAS2221_0932	Spy0932	transcriptional regulator protein	1.70467
424	MGAS2221_0933	Spy0933	hypothetical protein	2.0191
425	MGAS2221_0934	guaA	GMP synthase protein GuaA	1.69656
426	MGAS2221_0935	Spy0935	UDP-N-acetylmuramoylpentapeptide-lysine N(6)-alanyltransferase protein	5.70003
427	MGAS2221_0936	Spy0936	ABC transporter ATP-binding protein	2.06453
428	MGAS2221_0938	Spy0938	pyridoxal kinase protein	1.85616
429	MGAS2221_0939	Spy0939	putative pyridoxine metabolism transcriptional regulator protein	2.53789
430	MGAS2221_0940	Spy0940	NrdD-like anaerobic ribonucleoside-triphosphate reductase protein	6.17155
431	MGAS2221_0941	cls	cardiolipin synthetase protein Cls	2.39245
432	MGAS2221_0950	coaB	phosphopantothenoylcysteine synthetase protein CoaB	-1.67232
433	MGAS2221_0951	coaC	phosphopantothenoylcysteine decarboxylase protein CoaC	-2.23888
434	MGAS2221_0953	pgm	phosphoglucomutase, Pgm	-3.57456
435	MGAS2221_0954	Spy0954	putative nucleoside ABC transporter permease protein	1.60211
436	MGAS2221_0956	Spy0956	putative nucleoside ABC transporter ATP-binding protein	1.64861
437	MGAS2221_0957	Spy0957	putative nucleoside ABC transporter substrate-binding lipoprotein	2.01299
438	MGAS2221_0958	cdd	cytidine deaminase protein Cdd	2.60151
439	MGAS2221_0959	rsmC	16S rRNA methyltransferase protein RsmC	1.87171
440	MGAS2221_0960	panK	pantothenate kinase protein PanK	3.17766
441	MGAS2221_0961	rpsT	SSU ribosomal protein S20p protein RpsT	7.14619
442	MGAS2221_0962	ciaH	TCS signal transduction sensor histidine kinase protein CiaH	8.42675
443	MGAS2221_0963	ciaR	TCS signal transduction response regulator protein CiaR	12.7405
444	MGAS2221_0973	Spy0973	hypothetical protein	2.06335
445	MGAS2221_0974	spxA1	transcriptional regulator, SpxA	4.30017
446	MGAS2221_0975	ribF/mreA	riboflavin kinase/FMN adenylyltransferase protein RibF	1.62817
447	MGAS2221_0976	truB	tRNA pseudouridine synthase protein TruB	1.96695
448	MGAS2221_0978	Spy0978	hypothetical protein	2.86639
449	MGAS2221_0979	Spy0979	type I restriction-modification system specificity subunit protein	3.38913
450	MGAS2221_0980	Spy0980	ABC transporter permease protein	2.02919
451	MGAS2221_0981	Spy0981	ABC transporter ATP-binding protein	2.47617
452	MGAS2221_0984	Spy0984	general stress protein	1.8598
453	MGAS2221_0986	Spy0986	general stress protein	2.27317
454	MGAS2221_0987	Spy0987	hypothetical protein	2.05778
455	MGAS2221_0990	pcrA	ATP-dependent DNA helicase protein PcrA	-2.32153
456	MGAS2221_0994	Spy0994	ABC-type amino acid transport substrate-binding lipoprotein	3.17222
457	MGAS2221_0995	Spy0995	ABC-type polar amino acid transport system ATPase component protein	2.68611
458	MGAS2221_0996	Spy0996	ABC-type amino acid transporter membrane-spanning permease protein	2.56858
459	MGAS2221_0997	pnhA	alkylphosphonate utilization operon protein PhnA	13.0179
460	MGAS2221_0999	lepB.1	signal peptidase I protein LepB	3.84948
461	MGAS2221_1005	Spy1005	hypothetical protein	-2.12882
462	MGAS2221_1006	Spy1006	hypothetical protein	3.72339
463	MGAS2221_1009	speA2	phage streptococcal pyrogenic exotoxin protein SpeA2	21.7506
464	MGAS2221_1068	Spy1068	putative lipoprotein	3.94911
465	MGAS2221_1069	glgP	maltodextrin phosphorylase protein GlgP	2.70862
466	MGAS2221_1070	malQ	4-alpha-glucanotransferase (amylomaltase) protein MalQ	3.03066
467	MGAS2221_1073	malF	maltose/maltodextrin ABC transport system permease protein MalF	2.29712
468	MGAS2221_1074	malG	maltose/maltodextrin ABC transport system permease protein MalG	2.08049
469	MGAS2221_1076	malA	maltodextrose utilization protein MalA	2.60395
470	MGAS2221_1083	dltD	poly(glycerophosphate chain) D-alanine transfer protein DltD	-1.51172
471	MGAS2221_1085	dltB	D-alanyl transfer protein DltB	-2.3376
472	MGAS2221_1086	dltA	D-alanine--poly(phosphoribitol) ligase subunit (1) protein DltA	-2.20571
473	MGAS2221_1089	glnP	glutamine ABC transportsystem glutamine-binding protein/permease protein GlnP	4.65285
474	MGAS2221_1102	Spy1102	hypothetical protein	7.57185
475	MGAS2221_1108	Spy1108	hypothetical protein	-2.08974
476	MGAS2221_1112	Spy1112	LytR-CpsA-Psr family transcriptional attenuator protein	2.62065
477	MGAS2221_1117	Spy1117	CBS domain containing putative transcriptional regulator protein	-1.47471
478	MGAS2221_1119	graB	cell surface protein G-related alpha 2 macroglobulin-binding protein GraB	-4.75341
479	MGAS2221_1122	slr/inlA	InlA-like streptococcal leucine rich lipoprotein Slr	48.6201
480	MGAS2221_1126	Spy1126	putative proteinase protein	1.69066
481	MGAS2221_1128	udk	uridine kinase protein Udk	5.96022
482	MGAS2221_1129	srmB.1/deaD2	ATP-dependent RNA helicase protein SrmB	-1.57953
483	MGAS2221_1130	Spy1130	peptidoglycan N-acetylglucosamine deacetylase protein	17.5185
484	MGAS2221_1131	gapN	NADP-dependent glyceraldehyde-3-phosphate dehydrogenase protein GapN	-3.53405
485	MGAS2221_1132	ptsI	phosphoenolpyruvate-protein PTS system phosphotransferase protein PtsI	-2.17105
486	MGAS2221_1133	ptsE	PTS system phosphocarrier protein PtsE	-3.36081
487	MGAS2221_1134	nrdH	glutaredoxin-like protein NrdH	3.70218
488	MGAS2221_1137	Spy1137	chloride channel protein	-1.60461
489	MGAS2221_1141	Spy1141	CAAX family protease	-2.42248
490	MGAS2221_1145	alaS	alanyl-tRNA synthetase protein AlaS	-2.11271
491	MGAS2221_1146	prsA	foldase lipoprotein PrsA	3.32001
492	MGAS2221_1147	Spy1147	putative O-methyltransferase protein	1.60649
493	MGAS2221_1150	coiA	competence protein CoiA	2.42406
494	MGAS2221_1151	rsuA.3	ribosomal SSU pseudouridine synthase A protein RsuA	3.64183
495	MGAS2221_1152	nagB	glucosamine-6-phosphate deaminase protein NagB	2.96496
496	MGAS2221_1153	queA	queuosine synthase protein QueA	-2.52593
497	MGAS2221_1154	Spy1154	hypothetical protein	-2.39185
498	MGAS2221_1155	dacA	putative D-alanyl-D-alanine carboxy peptidase protein	5.61623
499	MGAS2221_1156	Spy1156	hypothetical protein	6.4988
500	MGAS2221_1157	Spy1157	hypothetical protein	8.75847
501	MGAS2221_1158	sodM	manganese superoxide dismutase protein SodM	-2.17622
502	MGAS2221_1166	srmB.2/deaD	RNA helicase SrmB	4.22679
503	MGAS2221_1168	Spy1168	hypothetical protein	2.28298
504	MGAS2221_1169	murF	UDP-N-acetylmuramoylalanyl-D-glutamyl-2, 6-diaminopimelate--D-alanyl-D-alanine ligase protein MurF	2.11979
505	MGAS2221_1173	niaX	hypothetical protein	1.75586
506	MGAS2221_1174	niaR	putative transcriptional regulator protein	1.49665
507	MGAS2221_1175	gpmA	phosphoglycerate mutase protein GpmA	-2.10546
508	MGAS2221_1177	cadA/pmtA	lead, cadmium, zinc and mercury transporting ATPase protein CadA	-4.09031
509	MGAS2221_1179	spd3	streptococcal phage DNase protein Spd3	19.3938
510	MGAS2221_1237	recN	DNA repair protein RecN	-1.736
511	MGAS2221_1239	ftsJ	RNA-binding methyltransferase protein FtsJ	-2.30063
512	MGAS2221_1240	Spy1240	trans-isoprenyl diphosphate synthase protein	-2.45424
513	MGAS2221_1242	xseA	exodeoxyribonuclease VII large subunit protein XseA	-1.71098
514	MGAS2221_1243	folD	methylenetetrahydrofolate dehydrogenase/methenyltetrahydrofolate cyclohydrolase protein FolD	4.05092
515	MGAS2221_1245	phrB	deoxyribodipyrimidine photolyase protein PhrB	-1.8599
516	MGAS2221_1246	gtr	amino acid ABC transport system ATP-binding protein Gtr	3.11692
517	MGAS2221_1247	artQ	amino acid ABC transport system permease protein	4.61988
518	MGAS2221_1248	Spy1248	hypothetical protein	9.12273
519	MGAS2221_1249	clpE	ATP-dependent Clp protease ATP-binding subunit protein ClpE	-2.01337
520	MGAS2221_1252	ileS	isoleucyl-tRNA synthetase protein IleS	-4.94588
521	MGAS2221_1261	murG	UDP-N-acetylglucosamine--N-acetylmuramyl- (pentapeptide) pyrophosphoryl-undecaprenol N-acetylglucosamine transferase protein MurG	-1.99203
522	MGAS2221_1262	murD	UDP-N-acetylmuramoylalanine--D-glutamate ligase protein MurD	-1.6929
523	MGAS2221_1265	Spy1265	rhodanese-like domain protein	-1.92156
524	MGAS2221_1268	dps	non-specific DNA-binding protein Dps	-3.42781
525	MGAS2221_1269	Spy1269	putative peptidase protein	7.72371
526	MGAS2221_1270	rmlN	ribosomal RNA large subunit methyltransferase (N) protein RmlN	1.61594
527	MGAS2221_1271	Spy1271	hypothetical protein	1.74577
528	MGAS2221_1278	arcC	carbamate kinase protein ArcC	-4.46081
529	MGAS2221_1280	arcD	arginine/ornithine antiporter protein ArcD	-4.71533
530	MGAS2221_1281	arcB	ornithine carbamoyltransferase protein ArcB	-8.45652
531	MGAS2221_1283	arcA	arginine deiminase protein ArcA	-8.17375
532	MGAS2221_1285	argR.2	arginine pathway regulatory protein ArgR	-4.36483
533	MGAS2221_1286	Spy1286	putative DNA/RNA-binding protein	-2.19986
534	MGAS2221_1287	Spy1287	putative DNA-binding protein	-1.90977
535	MGAS2221_1288	yesM	TCS signal transduction sensor kinase protein	-2.38214
536	MGAS2221_1290	msrA/B	peptide methionine sulfoxide reductase protein MsrA/MsrB	40.8541
537	MGAS2221_1291	tlpA	thiol:disulfide interchange lipoprotein tlpA	50.1137
538	MGAS2221_1292	ccdA	cytochrome c-type biogenesis protein CcdA	45.322
539	MGAS2221_1300	valS	valyl-tRNA synthetase protein ValS	-4.64359
540	MGAS2221_1301	Spy1301	putative kinase protein	-2.74305
541	MGAS2221_1302	Spy1302	hypothetical protein	2.78414
542	MGAS2221_1303	Spy1303	hypothetical protein	5.49659
543	MGAS2221_1306	aroB	3-dehydroquinate synthase protein AroB	-2.77682
544	MGAS2221_1307	Spy1307	hypothetical protein	-2.27812
545	MGAS2221_1308	Spy1308	cupin domain protein	-2.22029
546	MGAS2221_1309	Spy1309	SAM-dependent methyltransferase protein	-2.88008
547	MGAS2221_1310	aroE.2	shikimate 5-dehydrogenase protein AroE	-2.13027
548	MGAS2221_1315	Spy1315	sugar ABC transport system substrate-binding lipoprotein	3.36428
549	MGAS2221_1316	Spy1316	sugar ABC transport system permease protein	3.05089
550	MGAS2221_1317	Spy1317	sugar ABC transport system permease protein	2.7311
551	MGAS2221_1321	Spy1321	LacI-like tanscriptional regulator protein	-3.72523
552	MGAS2221_1322	Spy1322	metal-independent alpha-manonosidase protein	-4.50595
553	MGAS2221_1323	Spy1323	alpha-mannosidase protein	-2.96284
554	MGAS2221_1324	rocA	TCS signal transduction sensor kinase protein RocA	2.31069
555	MGAS2221_1326	recX	DNA recombination regulatory protein recX	-1.89375
556	MGAS2221_1327	Spy1327	hypothetical protein	4.41999
557	MGAS2221_1340	comFC	competence protein comFC	5.39574
558	MGAS2221_1341	comFA	competence protein ComFA	3.42336
559	MGAS2221_1343	cysM	cysteine synthase protein CysK/CysM	-2.45613
560	MGAS2221_1344	Spy1344	ribosomal protein S1 domain containing protein	-2.56657
561	MGAS2221_1345	Spy1345	HAD-like hydrolase/cyclophilin type peptidyl-prolyl cis-trans isomerase protein	-2.00564
562	MGAS2221_1348	liaF	three component system signal transduction membrane component protein LiaF	3.23543
563	MGAS2221_1349	SP-STK (stk)	PnkB-like serine/threonine kinase protein	-1.733
564	MGAS2221_1355	gmk	guanylate kinase protein Gmk	2.82068
565	MGAS2221_1356	rny	ribonuclease protein Rny	2.23627
566	MGAS2221_1358	atoB	3-ketoacyl-CoA thiolase/acetyl-CoA acetyltransferase protein AtoB	-3.58128
567	MGAS2221_1359	atoD.2	butyrate-acetoacetate CoA-transferase alpha subunit protein AtoD	-3.74321
568	MGAS2221_1360	atoA.2	acyl CoA:acetate/3-ketoacid CoA transferase beta subunit protein AtoA	-4.28697
569	MGAS2221_1361	Spy1361	3-hydroxybutyrate dehydrogenase protein	-5.02767
570	MGAS2221_1362	Spy1362	transporter permease protein	-2.73279
571	MGAS2221_1365	Spy1365	N6-adenine-specific DNA methylase protein	3.13256
572	MGAS2221_1366	Spy1366	hypothetical protein	17.1409
573	MGAS2221_1367	Spy1367	GpsB-like cell division protein	7.97606
574	MGAS2221_1368	Spy1368	hypothetical protein	3.23388
575	MGAS2221_1369	recU	recombination protein RecU	1.48232
576	MGAS2221_1371	pepC	aminopeptidase protein PepC	-1.60278
577	MGAS2221_1372	nadE	NAD synthetase protein nadE	-2.99037
578	MGAS2221_1373	pncB	nicotinate phosphoribosyltransferase protein PncB	-2.20887
579	MGAS2221_1376	Spy1376	hypothetical protein	3.43572
580	MGAS2221_1382	ftsL	cell division protein FtsL	3.37716
581	MGAS2221_1383	mraW	S-adenosyl-methyltransferase protein MraW	3.21587
582	MGAS2221_1398	Spy1398	hypothetical protein	-3.82822
583	MGAS2221_1399	glyS	glycyl-tRNA synthetase beta subunit protein GlyS	-6.60403
584	MGAS2221_1400	glyQ	glycyl-tRNA synthetase alpha subunit protein GlyQ	-5.80428
585	MGAS2221_1401	Spy1401	hypothetical protein	1.81464
586	MGAS2221_1404	nptA	sodium-dependent phosphate transporter protein NptA	1.60323
587	MGAS2221_1405	Spy1405	hypothetical protein	-2.25168
588	MGAS2221_1406	Spy1406	DegV family protein	2.38677
589	MGAS2221_1407	Spy1407	TetR family transcriptional regulator protein	3.49197
590	MGAS2221_1408	Spy1408	HAD superfamily hydrolase protein	-2.58574
591	MGAS2221_1412	lacC.1	tagatose-6-phosphate kinase/1-phosphofructokinase protein LacC	-5.00409
592	MGAS2221_1414	lacA.1	galactose-6-phosphate isomerase protein LacA	-4.91817
593	MGAS2221_1419	copZ	copper chaperone protein CopZ	-2.8493
594	MGAS2221_1420	copA	opper-translocating P-type ATPase protein CopA	-2.62676
595	MGAS2221_1428	rimP	Ribosome maturation factor RimP	2.05309
596	MGAS2221_1430	sdaD2	phage streptodornase protein SdaD2	4.56103
597	MGAS2221_1485	trmB	tRNA (guanine46-N7-)-methyltransferase protein TrmB	3.00946
598	MGAS2221_1487	pptB	ABC transport system permease protein	2.38208
599	MGAS2221_1488	pptA	ABC transport system ATP-binding protein	2.88284
600	MGAS2221_1489	hit	bis(5'-nucleosyl)-tetraphosphatase protein	-1.64805
601	MGAS2221_1495	Spy1495	HAD superfamily hydrolase protein	-1.91638
602	MGAS2221_1496	manL	PTS system mannose-specific IIB & IIA component protein ManL	-3.37823
603	MGAS2221_1497	manM	PTS system mannose-specific IIC component protein ManM	-5.55207
604	MGAS2221_1498	manN	PTS system mannose-specific IID component protein ManN	-8.08732
605	MGAS2221_1499	Spy1499	hypothetical protein	2.81245
606	MGAS2221_1500	serS	seryl-tRNA synthetase protein	-19.4166
607	MGAS2221_1510	acpP	acyl carrier protein AcpP	5.01221
608	MGAS2221_1513	phaB	enoyl-CoA hydratase protein PhaB	3.62533
609	MGAS2221_1523	gatB	aspartyl-tRNA(Asn) or glutamyl-tRNA(Gln) amidotransferase subunit B protein GatB	-3.16111
610	MGAS2221_1524	gatA	aspartyl-tRNA(Asn) or glutamyl-tRNA(Gln) amidotransferase subunit A protein GatA	-3.03014
611	MGAS2221_1526	Spy1526	nicotinamidase protein	7.92546
612	MGAS2221_1527	codY	GTP-sensing transcriptional pleiotropic repressor protein CodY	1.74426
613	MGAS2221_1528	Spy1528	aminotransferase protein	-3.89994
614	MGAS2221_1529	uspA	universal stress protein UspA	-1.91977
615	MGAS2221_1533	Spy1533	putative ABC transport system ATP-binding protein	2.22681
616	MGAS2221_1538	Spy1538	ABC transport system fused ATP-binding and permease protein	2.775
617	MGAS2221_1539	Spy1539	ABC transport system ATP-binding protein	3.7924
618	MGAS2221_1540	siaC	heme ABC transport system ATP-binding protein SiaC (HtsC)	2.46157
619	MGAS2221_1541	siaB	heme ABC transport system permease protein SiaB (HtsB)	2.26308
620	MGAS2221_1542	siaA	ABC transport system heme-binding lipoprotein SiaA (HtsA)	3.12625
621	MGAS2221_1543	shp	heme binding protein Shp	3.77643
622	MGAS2221_1544	shr	hemoprotein receptor protein Shr	5.10818
623	MGAS2221_1549	Spy1549	transposase protein	-3.00191
624	MGAS2221_1550	pmi	mannose-6-phosphate isomerase protein Pmi (ManA)	-2.62655
625	MGAS2221_1558	efp	translation elongation factor protein Efp	1.61334
626	MGAS2221_1560	pepP.2	Xaa-Pro aminopeptidase protein PepP	-1.48128
627	MGAS2221_1561	uvrA	excinuclease ABC A subunit protein UvrA	-2.39
628	MGAS2221_1563	Spy1563	hypothetical protein	-3.52746
629	MGAS2221_1566	rpsF	SSU ribosomal protein (S6p) RpsF	1.76746
630	MGAS2221_1567	Spy1567	hypothetical protein	4.78383
631	MGAS2221_1568	mutY	A/G-specific adenine glycosylase protein MutY	6.25159
632	MGAS2221_1569	Spy1569	XRE family transcriptional regulator protein	3.30408
633	MGAS2221_1570	trx2	thioredoxin	3.10509
634	MGAS2221_1572	mutS2	recombination inhibitory protein MutS2	1.47971
635	MGAS2221_1577	recD	DNA helicase protein RecD	-1.892
636	MGAS2221_1580	pfl	pyruvate formate-lyase protein Pfl	-3.28149
637	MGAS2221_1582	cppA	CppA-like putative C3-degrading proteinase protein	-1.81619
638	MGAS2221_1583	Spy1583	hypothetical protein	4.7975
639	MGAS2221_1584	glpF.2	Glycerol uptake facilitator protein GlpF	5.10475
640	MGAS2221_1585	Spy1585	NorA-like major facillitator transporter protein	-33.5687
641	MGAS2221_1586	srv	CrP/Fnr family transcriptional regulator protein	7.20911
642	MGAS2221_1589	Spy1589	XRE family transcriptional regulator protein	2.41051
643	MGAS2221_1590	Spy1590	Nucleoid-associated protein	2.35509
644	MGAS2221_1593	Spy1593	hypothetical protein	3.49267
645	MGAS2221_1595	deoC	deoxyribose-phosphate aldolase protein DeoC	2.28523
646	MGAS2221_1596	nupC	nucleoside permease protein NupC	2.64963
647	MGAS2221_1597	udp.2	uridine phosphorylase protein Udp	3.37461
648	MGAS2221_1599	rpsN.2	SSU ribosomal protein (S14p) RpsN	76.5357
649	MGAS2221_1603	Spy1603	hypothetical protein	2.40582
650	MGAS2221_1605	glnA	glutamine synthetase protein GlnA	2.42833
651	MGAS2221_1606	glnR	glutamine synthetase transcriptional repressor protein GlnR	3.01548
652	MGAS2221_1607	Spy1607	hypothetical protein	2.37243
653	MGAS2221_1608	pgk	phosphoglycerate kinase protein Pgk	-3.16694
654	MGAS2221_1614	Spy1614	transposase protein	-3.00191
655	MGAS2221_1615	rpmB	LSU ribosomal protein (L28p) RpmB	43.1822
656	MGAS2221_1616	fba	fructose-bisphosphate aldolase class II protein GatY/Fba	-3.94368
657	MGAS2221_1620	rpoE	DNA-directed RNA polymerase delta subunit protein RpoE	5.99817
658	MGAS2221_1621	tig/ropA	cell division trigger factor protein Tig	2.06667
659	MGAS2221_1623	Spy1623	hypothetical protein	-2.7205
660	MGAS2221_1625	thiD	phosphomethylpyrimidine kinase protein ThiD	-1.87237
661	MGAS2221_1639	dacA.2	D-alanyl-D-alanine carboxypeptidase protein DacA	2.07056
662	MGAS2221_1640	dacA.1	D-alanyl-D-alanine carboxypeptidase protein	4.46543
663	MGAS2221_1641	sufB	iron-sulfur cluster assembly protein SufB	-2.51889
664	MGAS2221_1642	sufE	iron-sulfur cluster assembly protein SufE	-2.66925
665	MGAS2221_1643	sufS	Cysteine desulfurase protein SufS	-3.0824
666	MGAS2221_1644	sufD	iron-sulfur cluster assembly protein SufD	-2.50475
667	MGAS2221_1648	uppP/bacA	undecaprenyl-diphosphatase protein UppP	-2.01802
668	MGAS2221_1650	Spy1650	amino acid ABC transport system glutamine-binding/permease protein	-2.45068
669	MGAS2221_1651	glnQ.1	polar amino acid transport ATP-binding protein GlnQ	-2.79213
670	MGAS2221_1652	Spy1652	hypothetical protein	5080.79
671	MGAS2221_1653	plr	NAD-dependent glyceraldehyde-3-phosphate dehydrogenase/Plasmin(ogen) receptor protein Plr	-2.5822
672	MGAS2221_1654	fusA	translation elongation factor G protein FusA	-3.24377
673	MGAS2221_1658	purR	pur operon represor protein PurR	3.19348
674	MGAS2221_1659	Spy1659	putative exoribonuclease protein	-1.98957
675	MGAS2221_1660	rumC	DNA recombination protein RmuC	-2.25696
676	MGAS2221_1661	tpk	thiamine pyrophosphokinase protein Tpk	-2.77172
677	MGAS2221_1662	rpe	ribulose-phosphate 3-epimerase protein Rpe	-2.17291
678	MGAS2221_1663	engC	ribosome small subunit-stimulated GTPase protein EngC	-1.72737
679	MGAS2221_1664	ksgA	dimethyladenosine transferase protein	-1.58634
680	MGAS2221_1675	rpmH	LSU ribosomal protein (L34p) RpmH	9.90533
681	MGAS2221_1676	Spy1676	RNA-binding domain containing protein	-1.60569
682	MGAS2221_1678	rnpA	ribonuclease P protein RnpA	3.79492
683	MGAS2221_1681	fasB	TCS signal transduction sensor histidine kinase protein FasB	1.77502
684	MGAS2221_1682	gltX	glutamyl-tRNA synthetase/Glutamyl-tRNA(Gln) synthetase protein GltX	-2.46955
685	MGAS2221_1683	Spy1683	hypothetical protein	-4.586
686	MGAS2221_1686	dut	deoxyuridine 5'-triphosphate nucleotidohydrolase protein Dut	3.5868
687	MGAS2221_1687	Spy1687	putative ATPase	-2.60644
688	MGAS2221_1688	Spy1688	ABC transport system ATP-binding and permease protein	-4.45449
689	MGAS2221_1689	Spy1689	ABC transport system ATP-binding and permease protein	-2.21529
690	MGAS2221_1691	gpsA	glycerol-3-phosphate dehydrogenase protein GpsA	-2.35811
691	MGAS2221_1692	hasC.2	HasC-like UTP--glucose-1-phosphate uridylyltransferase protein	-1.91633
692	MGAS2221_1695	Spy1695	transposase protein	-2.96396
693	MGAS2221_1697	scpA	streptococcal C5a peptidase cell surface protein ScpA	3.79374
694	MGAS2221_1698	Spy1698	IS1182 family transposase IS1562 protein	-3.42976
695	MGAS2221_1699	sic	streptococcal inhibitor of complement protein Sic	18.4852
696	MGAS2221_1700	emm1	immunogenic antiphgocyctic serotype 1 cell surface protein Emm1	2.11687
697	MGAS2221_1701	mga	multiple virulence gene transcriptional activator protein Mga	2.25687
698	MGAS2221_1702	Spy1702	hypothetical protein	8.1892
699	MGAS2221_1703	isp	immunogenic secreted protein Isp1	3.53911
700	MGAS2221_1704	ihk	TCS signal transduction sensor histidine kinase protein Ihk	6.46234
701	MGAS2221_1705	irr	TCS signal tranduction response regulator protein Irr	10.1813
702	MGAS2221_1706	Spy1706	ABC transport system permease component protein	9.34216
703	MGAS2221_1707	Spy1707	ABC transport system ATP-binding component protein	8.40878
704	MGAS2221_1708	Spy1708	putative multidrug efflux protein	11.9294
705	MGAS2221_1709	Spy1709	putative lipoprotein	31.5475
706	MGAS2221_1710	Spy1710	hypothetical protein	-1.74123
707	MGAS2221_1711	Spy1711	hypothetical protein	6.4021
708	MGAS2221_1712	ropA	peptidylproline cis-trans-isomerase lipoprotein ropA	-3.05061
709	MGAS2221_1718	pgpA	putative phosphatidylglycerophosphatase protein PgpA	-2.90912
710	MGAS2221_1719	gldA	glycerol dehydrogenase protein GldA	-3.95724
711	MGAS2221_1720	mipB	transaldolase protein MipB	-6.01928
712	MGAS2221_1721	pflD	pyruvate formate-lyase protein PflD	-5.09748
713	MGAS2221_1722	celB.2	PTS system cellobiose-specific IIC component protein CelB	7.5392
714	MGAS2221_1723	celA.2	PTS system cellobiose-specific IIB component CelA	6.54015
715	MGAS2221_1727	pflC	Pyruvate formate-lyase activating protein PflC	-2.08211
716	MGAS2221_1728	secE	preprotein translocase subunit protein SecE	1.45994
717	MGAS2221_1733	rluA.2	ribosomal large subunit pseudouridine synthase protein RluA	-1.71657
718	MGAS2221_1736	Spy1736	hypothetical protein	-3.41508
719	MGAS2221_1737	groEL	heat shock protein 60 family chaperone protein GroEL	-2.96856
720	MGAS2221_1739	clpC	ATP-dependent Clp protease ATP-binding subunit protein ClpC	-1.71747
721	MGAS2221_1741	cspA	cold shock protein CspA	438.085
722	MGAS2221_1744	ahpF	alkyl hydroperoxide reductase protein (F) AhpF	-5.33802
723	MGAS2221_1745	hutI	imidazolonepropionase protein HutI	9.32868
724	MGAS2221_1746	hutU	urocanate hydratase protein HutU	12.6841
725	MGAS2221_1747	fctD	glutamate formiminotransferase protein FctD	10.2295
726	MGAS2221_1748	Spy1748	formiminotetrahydrofolate cyclodeaminase protein	7.88742
727	MGAS2221_1749	fhs2	formate--tetrahydrofolate ligase protein Fhs2	7.37069
728	MGAS2221_1750	hutD	histidine uptake and utilization protein HutD	8.21503
729	MGAS2221_1751	Spy1751	putative cationic amino acid transporter protein	6.55087
730	MGAS2221_1752	hutH	histidine ammonia-lyase protein HutH	6.29282
731	MGAS2221_1753	hutG	formiminoglutamase protein HutG	-3.01203
732	MGAS2221_1755	rpsB	SSU ribosomal protein (S2p) RpsB	2.03082
733	MGAS2221_1758	treC	trehalose-6-phosphate hydrolase protein TreC	-5.86071
734	MGAS2221_1759	Spy1759	PTS system trehalose-specific IIABC component protein	-6.46075
735	MGAS2221_1762	Spy1762	putative ring-cleavage extradiol dioxygenase protein	-4.00069
736	MGAS2221_1763	yaaA	YaaA-like putative iron level regulating protein	-2.73907
737	MGAS2221_1768	nrdD	ribonucleotide reductase large subunit protein NrdD	-1.51317
738	MGAS2221_1769	Spy1769	hypothetical protein	2.00657
739	MGAS2221_1770	Spy1770	hypothetical protein	6.27747
740	MGAS2221_1771	Spy1771	hypothetical protein	9.22146
741	MGAS2221_1772	Spy1772	putative Holliday junction resolvase protein	3.99819
742	MGAS2221_1773	Spy1773	hypothetical protein	3.33362
743	MGAS2221_1774	spxA2	ArsC family transcriptional regulator protein	3.1094
744	MGAS2221_1776	cinA	competence/damage-inducible protein CinA	-2.63972
745	MGAS2221_1777	tag	DNA-3-methyladenine glycosylase protein Tag	-2.89924
746	MGAS2221_1778	ruvA	Holliday junction DNA helicase RuvA	-2.84074
747	MGAS2221_1779	lmrP	LmrP-like putative multidrug transporter protein	-2.24727
748	MGAS2221_1780	mutL	DNA mismatch repair protein MutL	-1.93956
749	MGAS2221_1784	argS	arginyl-tRNA synthetase ArgS	-2.52942
750	MGAS2221_1787	Spy1787	YitT-like uncharacterized membrane protein	-1.64341
751	MGAS2221_1788	Spy1788	YitT-like uncharacterized membrane protein	-1.77578
752	MGAS2221_1790	hisS	histidyl-tRNA synthetase protein HisS	-3.01648
753	MGAS2221_1791	rpmF	LSU ribosomal protein (L32p) RpmF	5.71812
754	MGAS2221_1792	rpmG.3	LSU ribosomal protein (L33p) RpmG	4.46049
755	MGAS2221_1795	Spy1795	HTH XRE-family like DNA-binding protein	-2.00101
756	MGAS2221_1796	Spy1796	FtsK/SpoIIIE family protein	-2.06402
757	MGAS2221_1797	Spy1797	hypothetical protein	-3.20442
758	MGAS2221_1798	Spy1798	XRE family transcriptional regulator protein	3.99211
759	MGAS2221_1800	Spy1800	MutT/nudix family phosphohydrolase protein	4.15558
760	MGAS2221_1801	Spy1801	PadR family transcriptional regulator protein	-89.6801
761	MGAS2221_1802	Spy1802	hypothetical protein	-83.5016
762	MGAS2221_1803	Spy1803	putative adhesin protein	-54.7916
763	MGAS2221_1804	Spy1804	hypothetical protein	-6.98963
764	MGAS2221_1807	Spy1807	transposase protein	-3.00191
765	MGAS2221_1808	Spy1808	hypothetical protein	3.81253
766	MGAS2221_1811	Spy1811	putative signaling protein	3.69675
767	MGAS2221_1814	trmU	tRNA (5-methylaminomethyl-2-thiouridylate)-methyltransferase protein TrmU	-1.69091
768	MGAS2221_1817	Spy1817	putative transglycosylase	17.9262
769	MGAS2221_1818	cbiQ	CbiQ-like ABC transport system permease protein	3.05842
770	MGAS2221_1819	cbiO2	CbiO-like ABC transport system ATPase protein	2.50184
771	MGAS2221_1820	cbiO1	CbiO-like ABC transport system ATPase protein	3.15911
772	MGAS2221_1821	pgsA	CDP-diacylglycerol--glycerol-3-phosphate 3-phosphatidyltransferase protein PgsA	2.13802
773	MGAS2221_1822	Spy1822	XRE family transcriptional regulator protein	2.33959
774	MGAS2221_1823	Spy1823	putative Zn-dependent peptidase protein	2.77974
775	MGAS2221_1824	Spy1824	putative Zn-dependent peptidase	6.40545
776	MGAS2221_1825	hasA	hyaluronan synthase protein HasA	31.2907
777	MGAS2221_1826	hasB	UDP-glucose 6-dehydrogenase protein HasB	29.1644
778	MGAS2221_1827	hasC	UTP-glucose-1-phosphate uridylyltransferase protein HasC protein HasC	10.5039
779	MGAS2221_1828	Spy1828	S4 syuperfamily protein	2.44871
780	MGAS2221_1829	recF	DNA recombination and repair protein RecF	2.37605
781	MGAS2221_1830	Spy1830	putative sugar transport protein	11.4602
782	MGAS2221_1831	guaB	inosine-5'-monophosphate dehydrogenase protein GuaB	-3.01218
783	MGAS2221_1840	rlmH	LSU methyltransferase protein RlmH	3.70862
	Fold_ES, fold-differential expression comparing in vivo to in vitro ES samples
	Fold changes in red, upregulated in vivo, compared to in vitro at ES phase
	Fold changes in blue, downregulated in vivo, compared to in vitro at ES phase
	The fold-change and P-value cut-off were 1.5, and ≤ 0.05, respectively

## Sheet: E
	Table S1. Differentially expressed GAS genes comparing in vivo and in vitro samples
	E. Differentially expressed genes encoding transcriptional regulators
	in 5005	gene	Type	Function	in 2221	Fold_ME	Fold_ES
1	Spy0034	comR	Standalone regulator	Transcriptional regulator, XRE-family	Spy0066	6.87023	12.7134
2	Spy0077	adcR	Standalone regulator	Negative regulator of zinc homeostasis	Spy0122	8.53577	8.16101
3	Spy0106	rofA	Standalone regulator	Regulation of pilus genes	Spy0149	NS	-1.46333
4	Spy0161	perR	Standalone regulator	Transcriptional regulator, Fur family	Spy0203	NS	-1.60048
5	Spy0186	rivR	Standalone regulator	RofA-like negative regulator of virulence factor expression	Spy0225	4.21298	5.46017
6	Spy1671		Standalone regulator	Transcriptional regulator, MarR family	Spy0266	-2.2	-2.46697
7	Spy1648		Standalone regulator	Transcriptional regulator, XRE family	Spy0286	-2.1	2.66574
8	Spy1626	salK	TCS histidine kinase	Regulation of sal locus (salivaricin A lantibiotic)	Spy0304	NS	2.71866
9	Spy1625	salR	TCS response regulator	Regulation of sal locus (salivaricin A lantibiotic)	Spy0305	2.23553	2.97335
10	Spy0367	mtsR/scaR		Iron-dependent repressor	Spy0419	1.80665	-1.70898
11	Spy0424	ccpA	Standalone regulator	Regulator of virulence and carbon catabolite repression	Spy0469	NS	-2.22295
12	Spy0435	vicR	TCS response regulator	Cell wall metabolism, nutrient uptake, osmoprotection	Spy0479	NS	-1.79138
13	Spy0498		Standalone regulator	Unknown function	Spy0536	NS	2.646
14	Spy0544		Standalone regulator	Transcriptional regulator, GntR family	Spy0580	NS	-2.27803
15	Spy0636		Standalone regulator	Transcriptional regulator, LysR family	Spy0671	NS	4.46937
16	Spy0654	gczA	Standalone regulator	Regulator of zinc homeostasis	Spy0688	NS	4.48971
17	Spy0681	sptS	TCS histidine kinase	Unknown function	Spy0710	1.6	NS
18	Spy0700	cpsX	Standalone regulator	Unknown function	Spy0729	NS	-2.51116
19	Spy0784		TCS histidine kinase	Unknown function	Spy0809	1.64409	-1.58155
20	Spy0785		TCS response regulator	Unknown function	Spy0810	NS	-1.83257
21	Spy0805	srtS	TCS histidine kinase	Regulation of genes involved in susceptibility to Nisin A	Spy0827	2.1446	2.55391
22	Spy0917		Standalone regulator	Transcriptional regulator, GntR family	Spy0932	NS	1.70467
23	Spy0924		Standalone regulator	Transcriptional regulator, GntR family	Spy0939	2.8	2.60037
24	Spy0947	ciaH	TCS histidine kinase	Acid and oxidative stress response	Spy0962	10.2099	8.42675
25	Spy0948	ciaR	TCS response regulator	Acid and oxidative stress response	Spy0963	14.049	12.7405
26	Spy0959	spxA1	Standalone regulator	Toxin production and stress response	Spy0974	3.5	4.3
27	Spy0991			Transcriptional regulator, GntR family	Spy1003	4.7	NS
28	Spy1061	malH	Repressor	Transcriptional regulator, LacI family	Spy1075	3.7	NS
29	Spy1099		Standalone regulator	Transcriptional regulator, LytR family	Spy1112	2.11524	2.62065
30	Spy1163	niaR	Standalone regulator	Transcriptional regulation of NAD metabolism	Spy1174	NS	1.49665
31	Spy1262		Standalone regulator	Transcriptional regulator	Spy1271	NS	1.74577
32	Spy1264	purR_disrupted	Repressor	Ribose operon repressor	Spy1272	1.52316	NS
33	Spy1280	yesM	TCS histidine kinase	Unknown function	Spy1288	-2.13951	-2.38214
34	Spy1305	trxR	TCS response regulator	Two-component response regulator	Spy1312	3.1926	NS
35	Spy1306	trxS	TCS histidine kinase	Two-component sensor kinase	Spy1313	3.37828	NS
36	Spy1315		Standalone regulator	Transcriptional regulator, LacI family	Spy1321	NS	-3.72523
37	Spy1318	rocA	TCS accesory protein	Regulation of virulence gene expression	Spy1324	2.26701	2.31069
38	Spy1320	recX		Regulatory protein	Spy1326	-1.89692	-1.89375
39	Spy1377			Trans-acting positive regulator	Spy1392	5.8	NS
40	Spy1558		Standalone regulator	Unknown function	Spy1569	NS	3.30408
41	Spy1576	srv	Standalone regulator	Transcriptional regulator, Crp/Fnr family	Spy1586	NS	7.20911
42	Spy1579		Standalone regulator	Transcriptional regulator, XRE family	Spy1589	NS	2.32286
43	Spy1597	glnR	Standalone regulator	Transcriptional regulator, MerR family	Spy1606	-1.83295	3.01548
44	Spy0228	purR	Repressor	Pur operon repressor	Spy1658	2.23016	3.19348
45	Spy1720	mga	Standalone regulator	Regulator of genes involved in adhesion, immune evasion, metablolism	Spy1701	1.54708	2.25687
46	Spy1724	ihk	TCS histidine kinase	Immune evasion	Spy1704	10.4614	6.46234
47	Spy1725	irr	TCS response regulator	Immune evasion	Spy1705	16.1086	10.1813
48	Spy1737	ropB	Standalone regulator	Global regulator of virulence, direct positive regulator of speB	Spy1716	2.30776	1.67416
49	Spy1798	spxA2	Standalone regulator	Toxin production and stress response	Spy1774	3	3.1
50	Spy1779			Transcriptional regulator, LuxR family	Spy1754	5.53404	NS
51	Spy1822		Standalone regulator	Transcriptional regulator, XRE-family	Spy1798	5.1535	3.99211
52	Spy1825		Standalone regulator	Transcriptional regulator, PadR family	Spy1801	NS	-89.6801
	In 5005, gene designation for MGAS5005
	In 2221, gene designation for MGAS2221
	Fold_ME, fold-differential expression comparing in vivo to in vitro ME samples
	Fold_ES, fold-differential expression comparing in vivo to in vitro ES samples
	NS, not significant
	TCS, Two-component system
	Gene names in red are upregulated in vivo, compared to in vitro
	Gene names in blue are downregulated in vivo, compared to in vitro
	The fold-change and P-value cut-off were 1.5, and ≤ 0.05, respectively

## Sheet: F
	Table S1. Differentially expressed GAS genes comparing in vivo and in vitro samples
	F. Virulence, metal homeostasis and stress genes differentially expressed in vivo compared to both in vitro ME and ES phases
	Category	Subcategory	in 5005	gene	Function	in 2221	Fold_ME	Fold_ES
	Virulence
		Bacteriocin/Defense
			Spy1631	salA	salivaricin lantibiotic SalA	Spy0299	3.8	NS
			Spy1627	salY	salivaricin biosysnthesis ABC transport system permease component SalY	Spy0303	NS	2.2
			Spy1626	salK	salivaricin biosynthesis TCS signal transduction sensory kinase protein SalK	Spy0304	NS	2.7
			Spy1624	salR	salvaricin biosynthesis TCS response regulator SalR	Spy0305	2.2	3
			Spy0804	srtR	lantibiotic sysnthesis two component signal transduction system response regulator SrtR	Spy0826	2.04451	2.48593
			Spy0805	srtS	lantibiotic sysnthesis two componment signal transduction system sensor histidine kinase SrtS	Spy0827	2.1446	2.55391
			Spy0806	srtA	streptin lantibiotic precursor SrtA	Spy0828	4.44345	4.62883
			Spy0807	srtT	ABC transporter (ATP binding)-lantibiotic associated	Spy0829	5.12592	3.31852
			Spy0808	srtF	lantibiotic transport ATP-binding protein	Spy0830	4.38794	2.15471
			Spy0809	srtE	lantibiotic transport permease protein	Spy0831	4.09922	1.99434
			Spy0810	srtG	lantibiotic transport permease protein	Spy0832	3.80169	2.30135
		Capsule
			Spy1851	hasA	hyaluronan synthase	Spy1825	11.29	31.2907
			Spy1852	hasB	UDP-glucose 6-dehydrogenase	Spy1826	12.0156	29.1644
			Spy1853	hasC	UTP--glucose-1-phosphate uridylyltransferase	Spy1827	5.85857	10.5039
		Cytolysin/Exotoxin
			Spy0139	nga	NAD glycohydrolase	Spy0183	5.16627	35.0656
			Spy0140	ifs	hypothetical protein	Spy0184	6.07298	30.0605
			Spy0141	slo	streptolysin O	Spy0185	5.69815	27.7814
			Spy0317	hlyX	putative hemolysin	Spy0374	NS	3.3
			Spy0351	spyA	c3 family ADP-ribosyltransferase	Spy0403	7.4365	11.5272
			Spy0562	sagA	streptolysin S precursor	Spy0598	121.044	35.1191
			Spy0563	sagB	streptolysin S biosynthesis protein	Spy0599	30.8146	14.0558
			Spy0564	sagC	streptolysin S biosynthesis protein	Spy0600	25.598	13.8375
			Spy0565	sagD	streptolysin S biosynthesis protein	Spy0601	27.2972	16.8862
			Spy0566	sagE	streptolysin S putative self-immunity protein	Spy0602	26.2031	16.971
			Spy0567	sagF	streptolysin S biosynthesis protein	Spy0603	21.2066	13.7495
			Spy0568	sagG	streptolysin S export ATP-binding protein	Spy0604	25.6733	16.1282
			Spy0569	sagH	streptolysin S export transmembrane protein	Spy0605	32.5412	19.1134
			Spy0570	sagI	streptolysin S export transmembrane protein	Spy0606	27.2046	16.2139
		Other
			Spy0036	ptp	protein tyrosine phosphatase	Spy0069	1.96954	2.6884
			Spy0108	sipA	signal peptidase I	Spy0151	1.49664	1.81961
			Spy0110	srtB	sortase B protein SrtB	Spy0153	1.49664	1.81961
			Spy0014		amino acid permease	Spy0014	1.77063	1.74408
			Spy0880	hylIII	hemolysin III protein HylIII	Spy0898	2.38479	-1.91914
			Spy1612	ropA	trigger factor, ppiase	Spy1621	NS	2.1
		Secreted/immune evasion
			Spy0668	mac	IgG-degrading protease	Spy0700	4.6131	8.41809
			Spy1718	sic1.01	streptococcal inhibitor of complement	Spy1699	7.58478	18.4852
			Spy1723	isp	immunogenic secreted protein	Spy1703	8.42963	3.53911
			Spy1415	sdaD2	phage-encoded streptodornase	Spy1430	2.93788	4.56103
			Spy1169	spd3	streptodornase	Spy1179	5.34804	19.3938
			Spy1738	spd	deoxyribonuclease	Spy1717	70.5	NS
			Spy1715	scpA	C5A peptidase precursor	Spy1697	NS	3.8
			Spy0017	sibA	secreted protein	Spy0049	NS	2.1
			Spy0981	cfa	cAMP factor	Spy0993	5.2	NS
		Superantigens
			Spy0182	speG	exotoxin type G precursor	Spy0222	2.06651	3.76903
			Spy0356	speJ	exotoxin type J precursor	Spy0408	4.07064	5.86439
			Spy0996	speA2	phage-encoded exotoxin	Spy1009	20.4273	21.7506
			Spy1702	smeZ	mitogenic exotoxin Z	Spy0238	NS	2.6
		Surface associated/Adhesins
			Spy1711	lmb	laminin binding protein	Spy0229	84.0585	8.57516
			Spy1679	pulA	pullulanase	Spy0258	5.1	1.6
			Spy0561	epf	putative extracellular matrix binding protein	Spy0597	2.43323	2.55521
			Spy1109	slr	internalin protein	Spy1122	54.0946	48.6201
			Spy1710	htpA	streptococcal histidine triad protein	Spy0230	80.4676	8.54357
			Spy1687	sclA	collagen-like surface protein A	Spy0251	7.27034	26.2251
			Spy1684	ska	streptokinase	Spy0254	NS	6.3
			Spy0740	fbp	fibronectin-binding protein	Spy0771	NS	2.1
			Spy1719	emm1.0	M protein	Spy1700	NS	2.1
		Secreted proteases
			Spy1735	speB	streptococcal pyrogenic exotoxin B	Spy1714	912.3	NS
			Spy1734	spi	streptopain protease inhibitor	Spy1713	1080.7	NS
			Spy1865	htrA	trypsin-like serine protease	Spy1841	2.4	NS
			Spy0341	spyCEP	Chemokine-inactivating protease	Spy0397	9.8	NS
	Trace metal homeostasis
		Iron/Manganese
			Spy0367	mtsR/scaR	iron-dependent transcriptional regulatory protein MtsR	Spy0419	1.80665	-1.70898
			Spy0368	mtsA	manganese-binding protein	Spy0420	6.28167	4.58016
			Spy0369	mtsB	manganese transport system ATP-binding protein	Spy0421	4.22732	3.82282
			Spy0370	mtsC	manganese transport system membrane protein	Spy0422	3.3	NS
		Cobalt
			Spy1551	corA	magnesium and cobalt transport protein CorA	Spy1562	-2.3	NS
			Spy1844	cbiQ	cobalt transport protein	Spy1818	NS	3.1
			Spy1845	cbiO2	cobalt transport ATP-binding protein	Spy1819	NS	2.5
			Spy1846	cbiO1	cobalt transport ATP-binding protein	Spy1820	NS	3.2
		Zinc
			Spy0077	adcR	transcriptional regulator, MarR family	Spy0122	8.53577	8.16101
			Spy0078	adcC	high-affinity zinc uptake system ATP-binding protein	Spy0123	5.22176	5.15492
			Spy0079	adcB	high-affinity zinc uptake system membrane protein	Spy0124	3.86197	3.38484
			Spy0543	adcA	high-affinity zinc uptake system protein znuA precursor	Spy0579	27.8327	15.3199
			Spy1590	rpsN2	SSU ribosomal protein S14P	Spy1599	81.643	76.5357
		Iron
			Spy0651	hupY	heme utilization protein Y	Spy0685	3.28334	4.9174
			Spy0652	hupZ	putative heme oxygenase	Spy0686	6.03809	8.49784
			Spy0786		ferric iron ABC transport system substrate-binding lipoprotein	Spy0811	NS	-1.8
			Spy1524		ABC transporter ATP-binding protein	Spy1538	3.07132	2.775
			Spy1525		ABC transporter ATP-binding protein	Spy1539	5.81315	3.7924
			Spy1526	siaC	ferrichrome transport ATP-binding protein	Spy1540	4.19554	2.46157
			Spy1527	siaB	ferrichrome transport system permease protein	Spy1541	3.88459	2.26308
			Spy1528	siaA	ferrichrome-binding protein	Spy1542	5.53253	3.12625
			Spy1529	shp	putative heme binding protein	Spy1543	7.20482	3.77643
			Spy1530	shr	putative Fe3+-siderophore transport protein	Spy1544	8.14243	5.10818
		Copper
			Spy1404	copZ	copper chaperone	Spy1419	NS	-2.8
			Spy1405	copA	copper-exporting ATPase	Spy1420	1.74103	-2.62676
			Spy1406	copY	copAB ATPases metal-fist type repressor	Spy1421	3.5	NS
			Spy1167	pmtA	lead, cadmium, zinc and mercury transporting ATPase	Spy1177	-2.88569	-4.09031
	Stress response/Defense
		Oxidative and thermal stress
			Spy1765	csp	cold shock protein	Spy1741	148.572	438.085
			Spy0959	spxA1	arsenate reductase family protein	Spy0974	3.45533	4.30017
			Spy1798	spxA2	arsenate reductase family protein	Spy1774	2.99462	3.1094
			Spy0872	nox	NADH oxidase H2O-forming	Spy0890	NS	-1.9
			Spy1240	clpE	ATP-dependent clp protease ATP-binding subunit	Spy1249	NS	-2
			Spy1259	dpr	non-specific DNA-binding protein/iron-binding ferritin-like antioxidant protein	Spy1268	NS	-3.4
			Spy1769	ahpF	peroxiredoxin reductase (NAD(P)H)	Spy1744	NS	-5.3
			Spy0503	gpoA	glutathione peroxidase	Spy0541	-2.23796	-3.88888
			Spy0100	trx1	thioredoxin	Spy0143	NS	2
			Spy1559	trx2	thioredoxin	Spy1570	3.1	3.1
			Spy1378		NADH peroxidase	Spy1393	6.8	NS
			Spy1678		thioredoxin	Spy0259	1.7	NS
			Spy1724	ihk	TCS histidine kinase	Spy1704	10.4614	6.46234
			Spy1725	irr	TCS response regulator	Spy1705	16.1086	10.1813
		Extracellular oxidative stress
			Spy1282	msrA	peptide methionine sulfoxide reductase	Spy1290	49.8044	40.8541
			Spy1283	tlpA	thiol:disulfide interchange protein	Spy1291	58.1047	50.1137
			Spy1284	ccdA	cytochrome c-type biogenesis protein	Spy1292	40.3123	45.322
		Other
			Spy0007		heat shock protein 15	Spy0007	NS	3
			Spy0281	dahA	Putative role in defense against stress	Spy0340	NS	5
			Spy0653	czcD	cobalt-zinc-cadmium resistance protein CzcD	Spy0687	NS	-2.1
			Spy0971		general stress protein, Gls24 family	Spy0984	8.00825	1.8598
			Spy0973		general stress protein, Gls24 family	Spy0986	10.8398	2.27317
			Spy1611	rpoE	DNA-directed RNA polymerase delta chain	Spy1620	2.97485	5.99817
		Acid stress
			Spy0947	ciaH	TCS histidine kinase	Spy0962	10.2099	8.42675
			Spy0948	ciaR	TCS response regulator	Spy0963	14.049	12.7405
			Spy1270	arcC	carbamate kinase	Spy1278	32.5979	-4.46081
			Spy1271	arcT	Xaa-His dipeptidase	Spy1279	63.4	NS
			Spy1272	arcD	arginine/ornithine antiporter	Spy1280	41.4596	-4.71533
			Spy1273	arcB	ornithine carbamoyltransferase	Spy1281	27.7604	-8.45652
			Spy1275	arcA	arginine deiminase	Spy1283	39.0317	-8.17375
			Spy1276	argR.2	arginine pathway regulatory protein ArgR	Spy1285	NS	-4.4
	In 5005, gene designation for MGAS5005
	In 2221, gene designation for MGAS2221
	Fold_ME, fold-differential expression comparing in vivo to in vitro ME samples
	Fold_ES, fold-differential expression comparing in vivo to in vitro ES samples
	TCS, two-component system
	NS, not significant
	Gene names highlighted in red were chosen for isogenic deletion-mutant strain construction
	Fold changes in red denote upregulation in vivo, compared to in vitro
	Fold changes in blue denote downregulation in vivo, compared to in vitro
	The fold-change and P-value cut-off were 1.5, and ≤ 0.05, respectively

## Sheet: G
	Table S1. Differentially expressed GAS genes comparing in vivo and in vitro samples
	G. Differentially expressed GAS genes comparing pooled sections 1 and 2 to pooled sections 3, 4, and 5
	in 2221	gene	Product	FC
1	orf2	orf2	speB-region-orf2	3.10542
2	sip	sip	sip	2.60758
3	Spy0005	pth	peptidyl-tRNA hydrolase protein Pth	2.11411
4	Spy0012	hpt	hypoxanthine-guanine phosphoribosyltransferase protein Hpt	-1.82997
5	Spy0013	Spy0013	ATP-dependent zinc metalloprotease	-1.83493
6	Spy0072	adh2	alcohol dehydrogenase/acetaldehyde dehydrogenase protein Adh2	2.35665
7	Spy0073	Spy0073	hypothetical protein	3.76458
8	Spy0074	adh1	alcohol dehydrogenase protein Adh1	2.1986
9	Spy0170	ntpI	V-type Na+-ATPase subunit (I) NtpI	2.15374
10	Spy0177	ntpD	V-type Na+-ATPase synthase subunit (D) NtpD	1.96713
11	Spy0187	Spy0187	putative secreted protein	-2.68859
12	Spy0201	polA	DNA-directed DNA polymerase I PolA/PolI	-1.91501
13	Spy0206	Spy0206	putative immunoglobulin-binding regulator protein	1.88475
14	Spy0207	Spy0207	hypothetical protein	2.44172
15	Spy0229	lbp/lmb	bifunctional laminin-/zinc-binding lipoprotein Lbp	2.26511
16	Spy0230	htpA	histidine triad protein	1.8377
17	Spy0256	msmK	multiple sugar ABC transport system ATP-binding protein MsmK	1.8849
18	Spy0258	pulA	pullulanase cell surface lipoprotein PulA	2.15734
19	Spy0259	Spy0259	putative transport accessory protein	-2.14563
20	Spy0296	lacF	PTS system lactose-specific component LacF	3.97181
21	Spy0329	atmA	cysteine ABC transport system substrate-binding lipoprotein AtmA	-2.72494
22	Spy0353	Spy0353	OxaA-like precursor protein	-2.87868
23	Spy0368	Spy0368	Putative membrane protein insertion efficiency factor	1.9859
24	Spy0395	exoA	exodeoxyribonuclease III protein ExoA	-2.28237
25	Spy0413	glpT	phosphoglycerate transporter protein GlpT	2.10054
26	Spy0419	mtsR/scaR	iron-dependent transcriptional regulatory protein MtsR	-2.23536
27	Spy0437	Spy0437	putative metal-dependent hydrolase	-2.00012
28	Spy0438	dgk	diacylglycerol kinase protein Dgk	-1.82927
29	Spy0443	Spy0443	putative bacteriocin	4.07542
30	Spy0469	ccpA	catabolite control protein CcpA	2.05802
31	Spy0470	Spy0470	glycosyltransferase	-2.96514
32	Spy0471	Spy0471	glycosyltransferase	-2.93887
33	Spy0475	Spy0475	ABC transport system permease	3.10837
34	Spy0520	scfB	Putative two-component membrane permease complex subunit SMU_746c	-2.11286
35	Spy0521	scfA	putative permease	-2.13946
36	Spy0524	Spy0524	putative stress-responsive transcriptional regulator	-2.57818
37	Spy0539	Spy0539	putative riboflavin transport protein	-2.61391
38	Spy0540	Spy0540	putative lipopprotein	-2.94012
39	Spy0582	rpmE	LSU ribosomal protein (L31p) RpmE	1.78021
40	Spy0598	sagA	streptolysin S precursor SagA	2.06961
41	Spy0599	sagB	streptolysin S biosynthesis protein (B) SagB	2.08541
42	Spy0600	sagC	streptolysin S biosynthesis protein (C) SagC	2.22274
43	Spy0601	sagD	streptolysin S biosynthesis protein (D) SagD	2.29355
44	Spy0602	sagE	streptolysin S self-immunity protein SagE	2.44065
45	Spy0603	sagF	streptolysin S export protein SagF	2.31856
46	Spy0604	sagG	streptolysin S export protein SagG	2.06402
47	Spy0605	sagH	streptolysin S export permease protein SagH	2.22883
48	Spy0606	sagI	streptolysin S export permease protein SagI	2.13305
49	Spy0607	spnA	cell surface extracellular nuclease	2.26086
50	Spy0608	Spy0608	putative queuosine-regulated ECF transporter	1.92687
51	Spy0627	Spy0627	ABC transport system permease protein	-2.45102
52	Spy0628	Spy0628	ABC transport system ATP-binding protein	-3.07586
53	Spy0633	rpsU	SSU ribosomal protein (S21p) RpsU	2.0641
54	Spy0657	Spy0657	phosphoglycerol transferase	-1.88893
55	Spy0732	pyrF	orotidine 5'-phosphate decarboxylase protein PyrF	3.00633
56	Spy0733	pyrE	orotate phosphoribosyltransferase protein PyrE	2.18737
57	Spy0748	Spy0748	hypothetical protein	-1.80828
58	Spy0749	Spy0749	putative rhodanese-related sulfurtransferase	-1.81772
59	Spy0752	Spy0752	hypothetical protein	-1.81361
60	Spy0778	Spy0778	hypothetical protein	-2.03054
61	Spy0808	manZ	PTS system mannose/fructose family IID component ManZ	1.85395
62	Spy0852	maeP	Citrate/malate symporter protein MaeP	3.96165
63	Spy0853	maeE	NAD-dependent malic enzyme	4.30809
64	Spy0854	Spy0854	dehydrogenase	3.12339
65	Spy0855	aphA	acid phosphatase/phosphotransferase protein AphA	2.66661
66	Spy0903	topA	DNA topoisomerase I, TopA	-2.37382
67	Spy0926	citC	citrate lyase ligase protein CitC	-1.99888
68	Spy0960	panK	pantothenate kinase protein PanK	2.43794
69	Spy0982	Spy0982	transcriptional regulator protein/TetR/AcrR family transcriptional regulator	16.2326
70	Spy0984	Spy0984	general stress protein	2.14628
71	Spy0985	Spy0985	general stress response protein	2.2016
72	Spy0986	Spy0986	general stress protein	2.02333
73	Spy0987	Spy0987	hypothetical protein	2.1622
74	Spy0988	Spy0988	hypothetical protein	2.06131
75	Spy1006	Spy1006	hypothetical protein	-2.02075
76	Spy1069	glgP	maltodextrin phosphorylase protein GlgP	2.3431
77	Spy1070	malQ	4-alpha-glucanotransferase (amylomaltase) protein MalQ	2.35391
78	Spy1071	malR	maltose operon transcriptional repressor MalR	2.35667
79	Spy1072	malE	maltose/maltodextrin ABC transport system substrate-binding lipoprotein MalE	2.98523
80	Spy1073	malF	maltose/maltodextrin ABC transport system permease protein MalF	2.99897
81	Spy1074	malG	maltose/maltodextrin ABC transport system permease protein MalG	2.62121
82	Spy1075	malH	LacI family transcriptional regulatory protein MalH	2.51725
83	Spy1077	malD	maltodextrin transport system permease protein MalD	2.22459
84	Spy1078	malC	maltodextrin transport system permease protein MalC	2.67823
85	Spy1079	amyA	cyclomaltodextrin glucanotransferase precursor protein AmyA	2.6318
86	Spy1080	amyB	cyclomaltodextrinase protein AmyB	4.02477
87	Spy1081	malX	maltose/maltodextrin-binding lipoprotein MalX	5.30865
88	Spy1109	paaI	phenylacetic acid degradation protein PaaI	-2.20965
89	Spy1119	graB	cell surface protein G-related alpha 2 macroglobulin-binding protein GraB	-3.37055
90	Spy1120	murA.2	UDP-N-acetylglucosamine 1-carboxyvinyltransferase protein MurA	-2.54736
91	Spy1123	birA	biotin-protein ligase/biotin operon repressor protein BirA	-1.91875
92	Spy1125	Spy1125	GAF domain-containing protein	-1.86774
93	Spy1135	nrdA	ribonucleotide reductase alpha subunit protein NrdA	-2.53438
94	Spy1136	nrdF.2	ribonucleotide reductase beta subunit protein NrdF	-1.85389
95	Spy1143	Spy1143	XRE family transcriptional regulator protein	6.04406
96	Spy1147	Spy1147	putative O-methyltransferase protein	-2.15772
97	Spy1155	dacA	putative D-alanyl-D-alanine carboxy peptidase protein	-3.02129
98	Spy1156	Spy1156	hypothetical protein	-2.4611
99	Spy1157	Spy1157	hypothetical protein	-1.91206
100	Spy1172	focA	formate/nitrite family transport protein FocA	3.06276
101	Spy1179	spd3	streptococcal phage DNase protein Spd3	2.40023
102	Spy1243	folD	methylenetetrahydrofolate dehydrogenase/methenyltetrahydrofolate cyclohydrolase protein FolD	2.01317
103	Spy1244	Spy1244	phosphoglucomutase protein	2.64763
104	Spy1264	bipA/typA	GTP-binding protein BipA	-1.83722
105	Spy1279	arcT	Xaa-His dipeptidase protein PepV-like protein	2.18126
106	Spy1282	Spy1282	putative acetyltransferase protein	2.74397
107	Spy1284	arcR	transcriptional regulatory protein ArcR	5.58356
108	Spy1294	cas1.2	CRISPR-associated endonuclease protein Cas1	2.54321
109	Spy1303	Spy1303	hypothetical protein	2.56779
110	Spy1352	fmt	methionyl-tRNA formyltransferase protein Fmt	1.8403
111	Spy1364	Spy1364	hypothetical protein	-1.88195
112	Spy1365	Spy1365	N6-adenine-specific DNA methylase protein	-2.06711
113	Spy1391	tal	transaldolase protein Tal	2.02201
114	Spy1401	Spy1401	hypothetical protein	2.06415
115	Spy1544	shr	hemoprotein receptor protein Shr	2.12068
116	Spy1561	uvrA	excinuclease ABC A subunit protein UvrA	-1.91706
117	Spy1568	mutY	A/G-specific adenine glycosylase protein MutY	-1.95375
118	Spy1569	Spy1569	XRE family transcriptional regulator protein	-2.43528
119	Spy1571	Spy1571	PAP2 superfamily phosphatase protein	-1.96888
120	Spy1580	pfl	pyruvate formate-lyase protein Pfl	2.24554
121	Spy1583	Spy1583	hypothetical protein	-2.10693
122	Spy1595	deoC	deoxyribose-phosphate aldolase protein DeoC	2.18253
123	Spy1596	nupC	nucleoside permease protein NupC	2.40209
124	Spy1597	udp.2	uridine phosphorylase protein Udp	2.76941
125	Spy1615	rpmB	LSU ribosomal protein (L28p) RpmB	2.29651
126	Spy1642	sufE	iron-sulfur cluster assembly protein SufE	-2.41752
127	Spy1644	sufD	iron-sulfur cluster assembly protein SufD	-1.95943
128	Spy1675	rpmH	LSU ribosomal protein (L34p) RpmH	1.80558
129	Spy1708	Spy1708	putative multidrug efflux protein	1.86435
130	Spy1709	Spy1709	putative lipoprotein	2.08408
131	Spy1713	spi	streptopain inhibitor protein Spi	2.62215
132	Spy1714	speB	streptococcal cysteine protease (streptopain) protein SpeB	3.0927
133	Spy1715	Spy1715	hypothetical protein	3.19074
134	Spy1717	sdaB	streptodornase B protein SdaB	2.48085
135	Spy1746	hutU	urocanate hydratase protein HutU	2.18354
136	Spy1747	fctD	glutamate formiminotransferase protein FctD	2.16138
137	Spy1758	treC	trehalose-6-phosphate hydrolase protein TreC	6.06324
138	Spy1759	Spy1759	PTS system trehalose-specific IIABC component protein	3.61541
139	Spy1767	Spy1767	hypothetical protein	2.32552
140	Spy1770	Spy1770	hypothetical protein	87.1215
141	Spy1774	spxA2	ArsC family transcriptional regulator protein	-2.35895
142	Spy1778	ruvA	Holliday junction DNA helicase RuvA	-2.00451
143	Spy1802	Spy1802	hypothetical protein	-2.81268
144	Spy1803	Spy1803	putative adhesin protein	-2.41814
145	Spy1823	Spy1823	putative Zn-dependent peptidase protein	-1.85086
146	Spy1830	Spy1830	putative sugar transport protein	-1.86505
	In 2221, gene designation for MGAS2221
	FC, fold-differential expression comparing pooled sections 1 and 2 vs. 3, 4, and 5
	Fold changes in red denote upregulation in pooled sections 1 and 2 vs. 3, 4, and 5
	Fold changes in blue denote downregulation in pooled sections 1 and 2 vs. 3, 4, and 5
	The fold-change and P-value cut-off were 1.5, and ≤ 0.05, respectively

## Sheet: H
	Table S1. Differentially expressed GAS genes comparing in vivo and in vitro samples
	H. Differentially expressed virulence genes comparing MGAS2221 and MGAS2221deltadahA
	A. 17 downregulated virulence genes
	5005 locus tag	Gene	ME	ES	Gene product
	Spy0282	covR	NS	-2.5	Response regulator (RR)
	Spy0283	covS	NS	-2.9	Histidine kinase (HK)
	Spy0317	hlyX	NS	-1.9	Putative hemolysin
	Spy0356	speJ	NS	-5.9	Streptococcal toxin
	Spy0740	fbp	NS	-1.7	Fibronectin-binding protein
	Spy1106	grab	-1.61663	-1.6	Protein G alpha 2M-binding protein
	Spy1415	sdaD2	-2.41328	NS	Streptodornase
	Spy1684	ska	-2.01725	NS	Staphylokinase/Streptokinase
	Spy1715	scpA	-2.80211	NS	C5A peptidase precursor
	Spy1718	sic1.01	-2.62038	NS	Streptococcal inhibitor of complement
	Spy1719	emm1	-4.56701	-5.4	M protein
	Spy1720	mga	-1.7	NS	Transcriptional regulator Mga
	Spy1734	speB	-1.8	NS	SpeB cysteine protease
	Spy1737	ropB	NS	-1.8	Transcriptional regulator
	Spy1851	hasA	NS	-2.3	Hyaluronan synthase
	Spy1852	hasB	NS	-1.9	UDP-glucose 6-dehydrogenase
	Spy1853	hasC	NS	-1.8	UTP--glucose-1-phosphate uridylyltransferase
	B. 22 upregulated virulence genes
	5005 locus tag	Gene	ME	ES	Gene product
	Spy0139	nga	NS	3.72537	Nicotine adenine dinucleotide glycohydrolase (NADase)
	Spy0140	ifs	NS	4.35506	Protein immunity factor for Nga
	Spy0141	slo	NS	6.55021	Streptolysin O (Slo), a cytolytic exotoxin
	Spy0341	scpA	NS	28.4714	Streptococcal C5a peptidase
	Spy0561	epf	NS	3.34731	Putative extracellular matrix binding protein
	Spy0562	sagA	NS	4.92107	Streptolysin S biosynthesis
	Spy0563	sagB	1.77541	13.1462	Streptolysin S biosynthesis. Oxidase component
	Spy0564	sagC	1.90135	11.8964	Streptolysin S biosynthesis. Cyclodehydratase
	Spy0565	sagD	2	10.6132	Streptolysin S biosynthesis. Scaffold/doking protein
	Spy0566	sagE	2.06164	8.58759	Streptolysin S biosynthesis. Protease associated
	Spy0567	sagF	1.83381	7.74057	Streptolysin S biosynthesis. SagF protein
	Spy0568	sagG	1.93233	7.30578	Streptolysin S biosynthesis. ATP binding export protein
	Spy0569	sagH	1.97714	7.37705	Streptolysin S biosynthesis. Permease component
	Spy0570	sagI	1.96539	6.15875	Streptolysin S biosynthesis. Permease component
	Spy0632	capA	NS	1.74828	Capsule biosynthesis protein
	Spy0808	srtF	NS	1.78618	Lantibiotic transport ATP-binding protein
	Spy0809	srtE	NS	1.55357	Lantibiotic transport permease protein
	Spy0810	srtG	NS	1.77571	Lantibiotic transport permease protein
	Spy0880	hlyIII	NS	3.5556	Haemolysin III-related protein
	Spy1230		1.52412	1.60451	Hemolysin
	Spy1737	rgg	1.99056	NS	Transcriptional regulator
	Spy1738	spd	1.57565	5.13713	Streptodornase
	5005 locus tag, locus tag in strain MGAS5005
	ME, mid-exponential phase of growth
	ES, early stationary phase of growth
	NS, not significant
	The fold-change and P-value cut-off were 1.5, and ≤ 0.05, respectively

## Sheet: I
	Table S1. Differentially expressed GAS genes comparing in vivo and in vitro samples
	I. Upregulated genes comparing MGAS2221 to MGAS2221deltadahA and to MGAS2221deltacovR
MID-LOG PHASE
	Locus tag	Gene	Function	Fold in dahA-	Fold in covR-
1	M5005_Spy0129	ntpC	V-type ATP synthase subunit C	2	2.45
2	M5005_Spy0563	sagB	Streptolysin S biosynthesis. Oxidase component	1.8	3.21
3	M5005_Spy0564	sagC	Streptolysin S biosynthesis. Cyclodehydratase	1.9	2.81
4	M5005_Spy0565	sagD	Streptolysin S biosynthesis. Scaffold/doking protein	2	4.02
5	M5005_Spy0566	sagE	Streptolysin S biosynthesis. Protease associated	2.1	3.01
6	M5005_Spy0567	sagF	Streptolysin S biosynthesis. SagF protein	1.8	2.56
7	M5005_Spy0568	sagG	Streptolysin S biosynthesis. ATP binding export protein	1.9	2.07
8	M5005_Spy0569	sagH	Streptolysin S biosynthesis. Permease component	2	2.38
9	M5005_Spy0570	sagI	Streptolysin S biosynthesis. Permease component	2	2.15
10	M5005_Spy1143		Hypothetical protein	1.9	6.56
11	M5005_Spy1152		Potassium uptake protein	1.9	2.12
12	M5005_Spy1269	asnA	Asparagine synthetase AsnA	1.9	2.35
13	M5005_Spy1738	spd	Streptodornase	1.6	2.24
EARLY STATIONARY PHASE
	Locus tag	Gene	Function	Fold in dahA-	Fold in covR-
	ATP synthesis
1	M5005_Spy0126	ntpI	V-type ATP synthase subunit I	4.1	5.08
2	M5005_Spy0127	ntpK	V-type ATP synthase subunit K	2.6	2.88
3	M5005_Spy0128	ntpE	V-type ATP synthase component	3	2.37
4	M5005_Spy0129	ntpC	V-type ATP synthase subunit C	2.6	2.5
5	M5005_Spy0130	ntpF	V-type ATP synthase subunit F	2.3	2.31
	Virulence factors
6	M5005_Spy0139	nga	Nicotineadenine dinucleotide glycohydrolase (NADase)	3.7	21.3
7	M5005_Spy0140	ifs	Protein immunity factor for Nga	4.4	23.1
8	M5005_Spy0141	slo	Streptolysin O	6.6	25.2
9	M5005_Spy0341		Streptococcal C5a peptidase	28.5	10.1
10	M5005_Spy0562	sagA	Streptolysin S biosynthesis	4.9	5.34
11	M5005_Spy0563	sagB	Streptolysin S biosynthesis. Oxidase component	13.1	15.5
12	M5005_Spy0564	sagC	Streptolysin S biosynthesis. Cyclodehydratase	11.9	8.71
13	M5005_Spy0565	sagD	Streptolysin S biosynthesis. Scaffold/doking protein	10.6	10
14	M5005_Spy0566	sagE	Streptolysin S biosynthesis. Protease associated	8.6	14.9
15	M5005_Spy0567	sagF	Streptolysin S biosynthesis. SagF protein	7.7	11.2
16	M5005_Spy0568	sagG	Streptolysin S biosynthesis. ATP binding export protein	7.3	6.57
17	M5005_Spy0569	sagH	Streptolysin S biosynthesis. Permease component	7.4	8.12
18	M5005_Spy0570	sagI	Streptolysin S biosynthesis. Permease component	6.2	5.51
19	M5005_Spy1415	sdaD2	Phage-encoded streptodornase. Phage 5005.3	3.8	7.9
	Growth in sialic acid
20	M5005_Spy0212		N-acetylmannosamine-6-phosphate 2-epimerase	4	5.57
21	M5005_Spy0213		N-acetylneuraminate-binding protein	4	5.36
22	M5005_Spy0214		N-acetylneuraminate transport system permease protein	3.5	6.28
23	M5005_Spy0216		Hypothetical protein	1.6	4.84
24	M5005_Spy0217	nanH	N-acetylneuraminate lyase	1.5	3.05
25	M5005_Spy0218		N-acetylmannosamine kinase	1.6	2.21
	Citrate utilization
26	M5005_Spy0900		Mg2+/citrate complex secondary transporter	4.2	2.5
27	M5005_Spy0903	oadB	Oxaloacetate decarboxylase beta chain	4.1	2.7
28	M5005_Spy0906	citE	Citrate lyase beta chain/citryl-CoA lyase subunit	6.4	2.13
29	M5005_Spy0907	citF	Citrate lyase alpha chain/citrate CoA-transferase	5.8	2.16
30	M5005_Spy0909	oadA1	Oxaloacetate decarboxylase	5.1	5.88
	Maltose and maltodextrin utilization
31	M5005_Spy1056	malM	4-alpha-glucanotransferase	4.3	2.1
32	M5005_Spy1059	malF	Maltose transport system permease protein	5.3	2.43
33	M5005_Spy1060	malG	Maltose transport system permease protein	4.8	2.1
34	M5005_Spy1062	malA	Maltodextrose utilization protein	1.8	2.63
35	M5005_Spy1063	malD	Maltodextrin transport system permease protein	2	2.55
36	M5005_Spy1064	malC	Maltose transport system permease protein	2.3	2.4
37	M5005_Spy1065	amyA	Alpha-amylase	2.7	2.62
38	M5005_Spy1066	amyB	neopullulanase/cyclomaltodextrinase/maltogenic alpha-amylase	3.2	3.99
39	M5005_Spy1067	malX	Maltose/maltodextrin-binding protein	3.8	3.17
	Tagatose pathway
40	M5005_Spy1395	lacD.1	Tagatose 1,6-diphosphate aldolase. Lac.1 Tagatose pathway	3.1	3.88
41	M5005_Spy1397	lacB.1	Galactose-6-phosphate isomerase subunit. Lac.1 Tagatose pathway	3.7	6.87
42	M5005_Spy1398	lacA.1	Galactose-6-phosphate isomerase subunit. Lac.1 Tagatose pathway	6.2	2.27
43	M5005_Spy1399	ptsIIc	Lac.1 Tagatose pathway. PTS system specific permease	10.3	4.56
44	M5005_Spy1400	ptsIIb	Lac.1 Tagatose pathway. PTS IIb enzyme	16.1	3.59
45	M5005_Spy1401	ptsIIa	Lac.1 Tagatose pathway. PTS IIa enzyme	15.5	3.44
46	M5005_Spy1632	lacG	6-phospho-beta-galactosidase. Lac.2 Tagatose pathway	2.8	2.33
47	M5005_Spy1633	lacE	PTS system, lactose-specific IIBC component. Lac.2 Tagatose pathway	4	2.71
48	M5005_Spy1634	lacF	PTS system, lactose-specific IIA component. Lac.2 Tagatose pathway	3.6	2.47
49	M5005_Spy1636	lacC.2	Tagatose-6-phosphate kinase. Lac.2 Tagatose pathway	3.7	2.51
50	M5005_Spy1637	lacB.2	Galactose-6-phosphate isomerase subunit LacB. Lac.2 Tagatose pathway	2.8	2.37
51	M5005_Spy1638	lacA.2	Galactose-6-phosphate isomerase subunit LacA. Lac.2 Tagatose pathway	3.1	3.21
	Other sugars transport and utilization
52	M5005_Spy0476	bglA	6-phospho-beta-glucosidase	1.5	9.6
53	M5005_Spy0519	agaD	PTS system, N-acetylgalactosamine-specific IID (Mannose/fructose/sorbose)	3.7	2.42
54	M5005_Spy0520		PTS system, N-acetylgalactosamine-specific IIC component (Mannose/fructose/sorbose)	3.8	6.24
55	M5005_Spy0521	agaV	PTS system, N-acetylgalactosamine-specific IIB component (Mannose/fructose/sorbose)	3.1	5.24
56	M5005_Spy0571		Endonuclease/exonuclease/phosphatase family protein	2.2	2.73
57	M5005_Spy0902		Acetyl-CoA carboxylase biotin carboxyl carrier protein subunit	4	2.4
58	M5005_Spy1079		PTS system, cellobiose-specific IIC component	2.9	2.16
59	M5005_Spy1081		PTS system, cellobiose-specific IIA component	3.5	2.22
60	M5005_Spy1082		PTS system, cellobiose-specific IIB component	3.5	2.08
61	M5005_Spy1083		PTS system, mannitol (cryptic)-specific IIA component	4.3	2.11
62	M5005_Spy1085	bglA.2	Beta-glucosidase	5.2	2.12
63	M5005_Spy1308		Sugar-binding protein	2	3.5
64	M5005_Spy1309		Sugar transport system permease protein	2.2	5.9
65	M5005_Spy1310		Sugar transport system permease protein	2.2	4.1
66	M5005_Spy1379	glpF	Glycerol uptake facilitator protein	2.9	2.02
67	M5005_Spy1542	scrA	PTS system, sucrose-specific IIABC component	2.5	3.2
68	M5005_Spy1663		PTS system, IIB component	4.9	5.47
69	M5005_Spy1744		PTS system, cellobiose-specific IIC component	3.1	3.06
70	M5005_Spy1745		PTS system, cellobiose-specific IIB component	7.8	4.28
71	M5005_Spy1746		PTS system, cellobiose-specific IIA component	4.5	3.23
72	M5005_Spy1783	dexS	Alpha-phospho trehalase	9.5	2.8
73	M5005_Spy1784		PTS IIa component	13	4.3
	Metal transport
74	M5005_Spy1403		Copper chaperone	2.7	3.48
75	M5005_Spy1527	siaB	Ferrichrome transport system permease protein	1.8	2
	Formate metabolism
76	M5005_Spy1161		Formate transporter	1.8	2.79
77	M5005_Spy1773		Formiminotetrahydrofolate cyclodeaminase	2.2	2.4
78	M5005_Spy1774	fhs.2	Formate-tetrahydrofolate ligase	1.6	2.6
	Others
79	M5005_Spy0039	adh2	Bifunctional acetaldehyde/ethanol dehydrogenase	3.4	2.2
80	M5005_Spy0351	spyA	C3 family ADP-ribosyltransferase	2.9	14.7
81	M5005_Spy0535		Acetoin dehydrogenase	2.9	2
82	M5005_Spy0561	epf	Putative extracellular matrix binding protein	3.3	15.3
83	M5005_Spy1270	arcC	Arginine deiminase pathway. Carbamate kinase	4.2	2.35
84	M5005_Spy1271		Dipeptidase PepV	4.8	2.27
85	M5005_Spy1272		Predicted membrane protein	6.6	3.12
86	M5005_Spy1285		CRIPR-associated protein cas2	3.5	5.73
87	M5005_Spy1287		Hypothetical protein	4.3	7.95
88	M5005_Spy1290		CRIPR-associated protein cas5	3.5	15.7
89	M5005_Spy1376		Putative translaldolase	2.5	2.28
90	M5005_Spy1540	endoS	Endo-beta-N-acetylglucosaminidase F2 precursor	2.3	2.61
91	M5005_Spy1541		Hypothetical protein	3.7	3.05
92	M5005_Spy1661		Putative translaldolase	2.4	2.48
93	M5005_Spy1770	hutI	Imidazolonepropionase	2.7	2.7
94	M5005_Spy1776		Amino acid permease	2	2.3
	Fold in dahA-, fold-change when comparing MGAS2221 to MGAS2221deltadahA
	Fold in covR-, fold-change when comparing MGAS2221 to MGAS2221deltacovR (Shelburne et al. 2010. PLOS pathogens, vol. 6, issue 3)

## Sheet: J
	Table S1. Differentially expressed GAS genes comparing in vivo and in vitro samples
	J. Locus tag equivalence between MGAS2221 and MGAS5005
	Locus_tag_MGAS2221	Locus_tag_MGAS5005
1	MGAS2221_0001	M5005_Spy0001
2	MGAS2221_0002	M5005_Spy0002
3	MGAS2221_0003	M5005_Spy0003
4	MGAS2221_0004	M5005_Spy0004
5	MGAS2221_0005	M5005_Spy0005
6	MGAS2221_0006	M5005_Spy0006
7	MGAS2221_0007	M5005_Spy0007
8	MGAS2221_0008	M5005_Spy0008
9	MGAS2221_0009	M5005_Spy0009
10	MGAS2221_0010	M5005_Spy0010
11	MGAS2221_0011	M5005_Spy0011
12	MGAS2221_0012	M5005_Spy0012
13	MGAS2221_0013	M5005_Spy0013
14	MGAS2221_0014	M5005_Spy0014
15	MGAS2221_0015	Not annotated
16	MGAS2221_0016	M5005_SpyT0001
17	MGAS2221_0017	Not annotated
18	MGAS2221_0018	Not annotated
19	MGAS2221_0019	Not annotated
20	MGAS2221_0020	M5005_SpyT0002
21	MGAS2221_0021	M5005_SpyT0003
22	MGAS2221_0022	M5005_SpyT0005
23	MGAS2221_0023	M5005_SpyT0006
24	MGAS2221_0024	M5005_SpyT0007
25	MGAS2221_0025	M5005_SpyT0008
26	MGAS2221_0026	M5005_SpyT0009
27	MGAS2221_0027	Not annotated
28	MGAS2221_0028	Not annotated
29	MGAS2221_0029	M5005_SpyT0011
30	MGAS2221_0030	Not annotated
31	MGAS2221_0031	Not annotated
32	MGAS2221_0032	Not annotated
33	MGAS2221_0033	M5005_SpyT0012
34	MGAS2221_0034	M5005_SpyT0013
35	MGAS2221_0035	M5005_SpyT0015
36	MGAS2221_0036	M5005_SpyT0016
37	MGAS2221_0037	M5005_SpyT0017
38	MGAS2221_0038	M5005_SpyT0018
39	MGAS2221_0039	M5005_SpyT0019
40	MGAS2221_0040	Not annotated
41	MGAS2221_0041	Not annotated
42	MGAS2221_0042	M5005_SpyT0021
43	MGAS2221_0043	Not annotated
44	MGAS2221_0044	Not annotated
45	MGAS2221_0045	Not annotated
46	MGAS2221_0046	M5005_SpyT0026
47	MGAS2221_0047	Not annotated
48	MGAS2221_0048	Not annotated
49	MGAS2221_0049	M5005_Spy0017
50	MGAS2221_0050	M5005_Spy0018
51	MGAS2221_0051	M5005_Spy0019
52	MGAS2221_0052	M5005_Spy0020
53	MGAS2221_0053	M5005_Spy0021
54	MGAS2221_0054	M5005_Spy0022
55	MGAS2221_0055	M5005_Spy0023
56	MGAS2221_0056	M5005_Spy0024
57	MGAS2221_0057	M5005_Spy0025
58	MGAS2221_0058	M5005_Spy0026
59	MGAS2221_0059	M5005_Spy0027
60	MGAS2221_0060	M5005_Spy0028
61	MGAS2221_0061	M5005_Spy0029
62	MGAS2221_0062	M5005_Spy0030
63	MGAS2221_0063	M5005_Spy0031
64	MGAS2221_0064	M5005_Spy0032
65	MGAS2221_0065	M5005_Spy0033
66	MGAS2221_0066	M5005_Spy0034
67	MGAS2221_0067	Not annotated
68	MGAS2221_0068	M5005_Spy0035
69	MGAS2221_0069	M5005_Spy0036
70	MGAS2221_0070	M5005_Spy0037
71	MGAS2221_0071	M5005_Spy0038
72	MGAS2221_0072	M5005_Spy0039
73	MGAS2221_0073	Not annotated
74	MGAS2221_0074	M5005_Spy0040
75	MGAS2221_0075	M5005_Spy0041
76	MGAS2221_0076	M5005_Spy0043
77	MGAS2221_0077	M5005_Spy0044
78	MGAS2221_0078	M5005_Spy0045
79	MGAS2221_0079	M5005_Spy0046
80	MGAS2221_0080	M5005_Spy0047
81	MGAS2221_0081	M5005_Spy0048
82	MGAS2221_0082	M5005_Spy0049
83	MGAS2221_0083	M5005_Spy0050
84	MGAS2221_0084	M5005_Spy0051
85	MGAS2221_0085	M5005_Spy0052
86	MGAS2221_0086	M5005_Spy0053
87	MGAS2221_0087	M5005_Spy0054
88	MGAS2221_0088	M5005_Spy0055
89	MGAS2221_0089	M5005_Spy0056
90	MGAS2221_0090	M5005_Spy0057
91	MGAS2221_0091	M5005_Spy0058
92	MGAS2221_0092	M5005_Spy0059
93	MGAS2221_0093	M5005_Spy0060
94	MGAS2221_0094	M5005_Spy0061
95	MGAS2221_0095	M5005_Spy0062
96	MGAS2221_0096	M5005_Spy0063
97	MGAS2221_0097	M5005_Spy0064
98	MGAS2221_0098	M5005_Spy0065
99	MGAS2221_0099	M5005_Spy0066
100	MGAS2221_0100	M5005_Spy0067
101	MGAS2221_0101	M5005_Spy0068
102	MGAS2221_0102	M5005_Spy0069
103	MGAS2221_0103	M5005_Spy0070
104	MGAS2221_0104	M5005_Spy0071
105	MGAS2221_0105	Not annotated
106	MGAS2221_0106	M5005_SpyT0029
107	MGAS2221_0107	Not annotated
108	MGAS2221_0108	Not annotated
109	MGAS2221_0109	Not annotated
110	MGAS2221_0110	M5005_SpyT0030
111	MGAS2221_0111	Not annotated
112	MGAS2221_0112	M5005_SpyT0032
113	MGAS2221_0113	Not annotated
114	MGAS2221_0114	Not annotated
115	MGAS2221_0115	Not annotated
116	MGAS2221_0116	M5005_SpyT0037
117	MGAS2221_0117	M5005_SpyT0038
118	MGAS2221_0118	Not annotated
119	MGAS2221_0119	Not annotated
120	MGAS2221_0120	M5005_SpyT0041
121	MGAS2221_0121	M5005_Spy0076
122	MGAS2221_0122	M5005_Spy0077
123	MGAS2221_0123	M5005_Spy0078
124	MGAS2221_0124	M5005_Spy0079
125	MGAS2221_0125	M5005_Spy0080
126	MGAS2221_0126	M5005_Spy0081
127	MGAS2221_0127	M5005_Spy0082
128	MGAS2221_0128	M5005_Spy0083
129	MGAS2221_0129	M5005_Spy0084
130	MGAS2221_0130	M5005_Spy0085
131	MGAS2221_0131	M5005_Spy0086
132	MGAS2221_0132	M5005_Spy0087
133	MGAS2221_0133	M5005_Spy0088
134	MGAS2221_0134	M5005_Spy0089
135	MGAS2221_0135	M5005_Spy0090
136	MGAS2221_0136	M5005_Spy0091
137	MGAS2221_0137	M5005_Spy0092
138	MGAS2221_0138	M5005_Spy0093
139	MGAS2221_0139	M5005_Spy0094
140	MGAS2221_0140	M5005_Spy0096
141	MGAS2221_0141	M5005_Spy0097
142	MGAS2221_0142	M5005_Spy0099
143	MGAS2221_0143	M5005_Spy0100
144	MGAS2221_0144	M5005_Spy0101
145	MGAS2221_0145	M5005_Spy0102
146	MGAS2221_0146	M5005_Spy0103
147	MGAS2221_0147	M5005_Spy0104
148	MGAS2221_0148	M5005_Spy0105
149	MGAS2221_0149	M5005_Spy0106
150	MGAS2221_0150	M5005_Spy0107
151	MGAS2221_0151	M5005_Spy0108
152	MGAS2221_0152	M5005_Spy0109
153	MGAS2221_0153	M5005_Spy0110
154	MGAS2221_0154	M5005_Spy0111
155	MGAS2221_0155	M5005_Spy0112
156	MGAS2221_0156	Not annotated
157	MGAS2221_0157	M5005_Spy0113
158	MGAS2221_0158	M5005_Spy0114
159	MGAS2221_0159	M5005_Spy0115
160	MGAS2221_0160	M5005_Spy0116
161	MGAS2221_0161	M5005_Spy0117-Spy118
162	MGAS2221_0163	M5005_Spy0119
163	MGAS2221_0164	M5005_Spy0120
164	MGAS2221_0165	M5005_Spy0121
165	MGAS2221_0166	M5005_Spy0122
166	MGAS2221_0167	M5005_Spy0123
167	MGAS2221_0168	M5005_Spy0124
168	MGAS2221_0169	M5005_Spy0125
169	MGAS2221_0170	M5005_Spy0126
170	MGAS2221_0171	M5005_Spy0127
171	MGAS2221_0172	M5005_Spy0128
172	MGAS2221_0173	M5005_Spy0129
173	MGAS2221_0174	M5005_Spy0130
174	MGAS2221_0175	M5005_Spy0131
175	MGAS2221_0176	M5005_Spy0132
176	MGAS2221_0177	M5005_Spy0133
177	MGAS2221_0178	M5005_Spy0134
178	MGAS2221_0179	M5005_Spy0135
179	MGAS2221_0180	M5005_Spy0136
180	MGAS2221_0181	M5005_Spy0137
181	MGAS2221_0182	M5005_Spy0138
182	MGAS2221_0183	M5005_Spy0139
183	MGAS2221_0184	M5005_Spy0140
184	MGAS2221_0185	M5005_Spy0141
185	MGAS2221_0186	M5005_Spy0142
186	MGAS2221_0187	M5005_Spy0143
187	MGAS2221_0188	M5005_Spy0144
188	MGAS2221_0189	M5005_Spy0146
189	MGAS2221_0190	M5005_Spy0147
190	MGAS2221_0191	M5005_Spy0148
191	MGAS2221_0192	M5005_Spy0149
192	MGAS2221_0193	M5005_Spy0150
193	MGAS2221_0194	M5005_Spy0151
194	MGAS2221_0195	M5005_Spy0152
195	MGAS2221_0196	M5005_Spy0153
196	MGAS2221_0197	M5005_Spy0155
197	MGAS2221_0198	M5005_Spy0156
198	MGAS2221_0199	M5005_Spy0157
199	MGAS2221_0200	M5005_Spy0158
200	MGAS2221_0201	M5005_Spy0159
201	MGAS2221_0202	M5005_Spy0160
202	MGAS2221_0203	M5005_Spy0161
203	MGAS2221_0204	M5005_Spy0162
204	MGAS2221_0205	M5005_Spy0163
205	MGAS2221_0206	M5005_Spy0164
206	MGAS2221_0207	Not annotated
207	MGAS2221_0208	M5005_Spy0166
208	MGAS2221_0209	M5005_Spy0167
209	MGAS2221_0210	M5005_Spy0168
210	MGAS2221_0211	M5005_Spy0169
211	MGAS2221_0212	M5005_Spy0170
212	MGAS2221_0213	M5005_Spy0171
213	MGAS2221_0214	M5005_Spy0172
214	MGAS2221_0215	M5005_Spy0173
215	MGAS2221_0216	M5005_Spy0175
216	MGAS2221_0217	M5005_Spy0176
217	MGAS2221_0218	M5005_Spy0177
218	MGAS2221_0219	M5005_Spy0178
219	MGAS2221_0220	M5005_Spy0179
220	MGAS2221_0221	M5005_Spy0180
221	MGAS2221_0222	M5005_Spy0182
222	MGAS2221_0223	M5005_Spy0183
223	MGAS2221_0224	M5005_Spy0185
224	MGAS2221_0225	M5005_Spy0186
225	MGAS2221_0226	Not annotated
226	MGAS2221_0227	M5005_Spy0187
227	MGAS2221_0228	M5005_Spy1712
228	MGAS2221_0229	M5005_Spy1711
229	MGAS2221_0230	M5005_Spy1710
230	MGAS2221_0231	M5005_Spy1709
231	MGAS2221_0232	M5005_Spy1708
232	MGAS2221_0233	M5005_Spy1707
233	MGAS2221_0234	M5005_Spy1706
234	MGAS2221_0235	M5005_Spy1705
235	MGAS2221_0236	M5005_Spy1704
236	MGAS2221_0237	M5005_Spy1703
237	MGAS2221_0238	M5005_Spy1702
238	MGAS2221_0239	M5005_Spy1701
239	MGAS2221_0240	M5005_Spy1700
240	MGAS2221_0241	Not annotated
241	MGAS2221_0242	M5005_Spy1699
242	MGAS2221_0243	M5005_Spy1698
243	MGAS2221_0244	M5005_Spy1697
244	MGAS2221_0245	M5005_Spy1696
245	MGAS2221_0246	M5005_Spy1695
246	MGAS2221_0247	M5005_Spy1694
247	MGAS2221_0248	M5005_Spy1692
248	MGAS2221_0249	M5005_Spy1691
249	MGAS2221_0250	M5005_Spy1690
250	MGAS2221_0251	M5005_Spy1687
251	MGAS2221_0252	M5005_Spy1686
252	MGAS2221_0253	M5005_Spy1685
253	MGAS2221_0254	M5005_Spy1684
254	MGAS2221_0255	M5005_Spy1683
255	MGAS2221_0256	M5005_Spy1682
256	MGAS2221_0257	M5005_Spy1681
257	MGAS2221_0258	M5005_Spy1680
258	MGAS2221_0259	M5005_Spy1678
259	MGAS2221_0260	M5005_Spy1677
260	MGAS2221_0261	M5005_Spy1676
261	MGAS2221_0262	M5005_Spy1675
262	MGAS2221_0263	M5005_Spy1674
263	MGAS2221_0264	M5005_Spy1673
264	MGAS2221_0265	M5005_Spy1672
265	MGAS2221_0266	M5005_Spy1671
266	MGAS2221_0267	M5005_Spy1670
267	MGAS2221_0268	M5005_Spy1669
268	MGAS2221_0269	M5005_Spy1667
269	MGAS2221_0270	M5005_Spy1666
270	MGAS2221_0271	M5005_Spy1664
271	MGAS2221_0272	M5005_Spy1663
272	MGAS2221_0273	M5005_Spy1662
273	MGAS2221_0274	M5005_Spy1661
274	MGAS2221_0275	M5005_Spy1660
275	MGAS2221_0276	M5005_Spy1659
276	MGAS2221_0277	M5005_Spy1658
277	MGAS2221_0278	M5005_Spy1656
278	MGAS2221_0279	M5005_Spy1655
279	MGAS2221_0280	M5005_Spy1654
280	MGAS2221_0281	M5005_Spy1653
281	MGAS2221_0282	M5005_Spy1652
282	MGAS2221_0283	M5005_Spy1651
283	MGAS2221_0284	M5005_Spy1650
284	MGAS2221_0285	M5005_Spy1649
285	MGAS2221_0286	M5005_Spy1648
286	MGAS2221_0287	M5005_Spy1647
287	MGAS2221_0288	M5005_Spy1646
288	MGAS2221_0289	M5005_Spy1641
289	MGAS2221_0290	M5005_Spy1640
290	MGAS2221_0291	M5005_Spy1639
291	MGAS2221_0292	M5005_Spy1638
292	MGAS2221_0293	M5005_Spy1637
293	MGAS2221_0294	M5005_Spy1636
294	MGAS2221_0295	M5005_Spy1635
295	MGAS2221_0296	M5005_Spy1634
296	MGAS2221_0297	M5005_Spy1633
297	MGAS2221_0298	M5005_Spy1632
298	MGAS2221_0299	M5005_Spy1631
299	MGAS2221_0300	M5005_Spy1630
300	MGAS2221_0301	M5005_Spy1629
301	MGAS2221_0302	M5005_Spy1628
302	MGAS2221_0303	M5005_Spy1627
303	MGAS2221_0304	M5005_Spy1626
304	MGAS2221_0305	M5005_Spy1625
305	MGAS2221_0306	M5005_Spy1624
306	MGAS2221_0307	M5005_Spy1623
307	MGAS2221_0308	M5005_Spy1622
308	MGAS2221_0309	M5005_Spy1621
309	MGAS2221_0310	M5005_Spy1620
310	MGAS2221_0311	Not annotated
311	MGAS2221_0312	Not annotated
312	MGAS2221_0313	Not annotated
313	MGAS2221_0314	Not annotated
314	MGAS2221_0315	Not annotated
315	MGAS2221_0316	Not annotated
316	MGAS2221_0317	M5005_Spy1618
317	MGAS2221_0318	M5005_Spy0257
318	MGAS2221_0319	M5005_Spy0258
319	MGAS2221_0320	M5005_Spy0260
320	MGAS2221_0321	M5005_Spy0261
321	MGAS2221_0322	M5005_Spy0262
322	MGAS2221_0323	M5005_Spy0263
323	MGAS2221_0324	M5005_Spy0264
324	MGAS2221_0325	M5005_Spy0265
325	MGAS2221_0326	M5005_Spy0266
326	MGAS2221_0327	M5005_Spy0267
327	MGAS2221_0328	M5005_Spy0269
328	MGAS2221_0329	M5005_Spy0270
329	MGAS2221_0330	M5005_Spy0271
330	MGAS2221_0331	M5005_Spy0272
331	MGAS2221_0332	M5005_Spy0273
332	MGAS2221_0333	M5005_Spy0274
333	MGAS2221_0334	M5005_Spy0275
334	MGAS2221_0335	M5005_Spy0276
335	MGAS2221_0336	M5005_Spy0277
336	MGAS2221_0337	M5005_Spy0278
337	MGAS2221_0338	M5005_Spy0279
338	MGAS2221_0339	M5005_Spy0280
339	MGAS2221_0340	M5005_Spy0281
340	MGAS2221_0341	M5005_Spy0282
341	MGAS2221_0342	M5005_Spy0283
342	MGAS2221_0343	M5005_Spy0284
343	MGAS2221_0344	M5005_Spy0285
344	MGAS2221_0345	M5005_Spy0286
345	MGAS2221_0346	M5005_Spy0287
346	MGAS2221_0347	M5005_Spy0288
347	MGAS2221_0348	M5005_Spy0289
348	MGAS2221_0349	M5005_Spy0290
349	MGAS2221_0350	M5005_Spy0291
350	MGAS2221_0351	M5005_Spy0292
351	MGAS2221_0352	M5005_Spy0293
352	MGAS2221_0353	M5005_Spy0295
353	MGAS2221_0354	M5005_Spy0296
354	MGAS2221_0355	M5005_Spy0297-Spy0298
355	MGAS2221_0356	M5005_Spy0299
356	MGAS2221_0357	M5005_Spy0300
357	MGAS2221_0358	M5005_Spy0301
358	MGAS2221_0359	M5005_Spy0302
359	MGAS2221_0360	M5005_Spy0303
360	MGAS2221_0361	M5005_Spy0304
361	MGAS2221_0362	M5005_Spy0305
362	MGAS2221_0363	M5005_Spy0306
363	MGAS2221_0364	M5005_Spy0307
364	MGAS2221_0365	M5005_Spy0308
365	MGAS2221_0366	M5005_Spy0309
366	MGAS2221_0367	M5005_Spy0310
367	MGAS2221_0368	M5005_Spy0311
368	MGAS2221_0369	M5005_Spy0312
369	MGAS2221_0370	M5005_Spy0313
370	MGAS2221_0371	M5005_Spy0314
371	MGAS2221_0372	M5005_Spy0315
372	MGAS2221_0373	M5005_Spy0316
373	MGAS2221_0374	M5005_Spy0317
374	MGAS2221_0375	M5005_Spy0318
375	MGAS2221_0376	M5005_Spy0319
376	MGAS2221_0377	M5005_Spy0320
377	MGAS2221_0378	M5005_Spy0321
378	MGAS2221_0379	M5005_Spy0322
379	MGAS2221_0380	M5005_Spy0323
380	MGAS2221_0381	M5005_Spy0324
381	MGAS2221_0382	M5005_Spy0325
382	MGAS2221_0383	M5005_Spy0326
383	MGAS2221_0384	M5005_Spy0327
384	MGAS2221_0385	M5005_Spy0328
385	MGAS2221_0386	M5005_Spy0329
386	MGAS2221_0387	M5005_Spy0330
387	MGAS2221_0388	M5005_Spy0331
388	MGAS2221_0389	M5005_Spy0332
389	MGAS2221_0390	M5005_Spy0334
390	MGAS2221_0391	M5005_Spy0335
391	MGAS2221_0392	M5005_Spy0336
392	MGAS2221_0393	M5005_Spy0337
393	MGAS2221_0394	M5005_Spy0338
394	MGAS2221_0395	M5005_Spy0339
395	MGAS2221_0396	M5005_Spy0340
396	MGAS2221_0397	M5005_Spy0341
397	MGAS2221_0398	M5005_Spy0344
398	MGAS2221_0399	M5005_Spy0345
399	MGAS2221_0400	M5005_Spy0347
400	MGAS2221_0401	M5005_Spy0348
401	MGAS2221_0402	M5005_Spy0349
402	MGAS2221_0403	M5005_Spy0351
403	MGAS2221_0404	M5005_Spy0352
404	MGAS2221_0405	M5005_Spy0353
405	MGAS2221_0406	M5005_Spy0354
406	MGAS2221_0407	M5005_Spy0355
407	MGAS2221_0408	M5005_Spy0356
408	MGAS2221_0409	M5005_Spy0357
409	MGAS2221_0410	M5005_Spy0358
410	MGAS2221_0411	M5005_Spy0359
411	MGAS2221_0412	M5005_Spy0360
412	MGAS2221_0413	M5005_Spy0361
413	MGAS2221_0414	M5005_Spy0362
414	MGAS2221_0415	M5005_Spy0363
415	MGAS2221_0416	M5005_Spy0364
416	MGAS2221_0417	M5005_Spy0365
417	MGAS2221_0418	M5005_Spy0366
418	MGAS2221_0419	M5005_Spy0367
419	MGAS2221_0420	M5005_Spy0368
420	MGAS2221_0421	M5005_Spy0369
421	MGAS2221_0422	M5005_Spy0370
422	MGAS2221_0423	M5005_Spy0371
423	MGAS2221_0424	M5005_Spy0372
424	MGAS2221_0425	M5005_Spy0373
425	MGAS2221_0426	M5005_Spy0374
426	MGAS2221_0427	M5005_Spy0375
427	MGAS2221_0428	M5005_Spy0377
428	MGAS2221_0429	M5005_Spy0380
429	MGAS2221_0430	M5005_Spy0381
430	MGAS2221_0431	M5005_Spy0382
431	MGAS2221_0432	M5005_Spy0383
432	MGAS2221_0433	M5005_Spy0384
433	MGAS2221_0434	M5005_Spy0385
434	MGAS2221_0435	M5005_Spy0386
435	MGAS2221_0436	M5005_Spy0387
436	MGAS2221_0437	M5005_Spy0388
437	MGAS2221_0438	M5005_Spy0389
438	MGAS2221_0439	M5005_Spy0390
439	MGAS2221_0440	M5005_Spy0391
440	MGAS2221_0441	M5005_Spy0392
441	MGAS2221_0442	M5005_Spy0393
442	MGAS2221_0443	M5005_Spy0394
443	MGAS2221_0444	M5005_Spy0396
444	MGAS2221_0445	M5005_Spy0397
445	MGAS2221_0446	M5005_Spy0398
446	MGAS2221_0447	M5005_Spy0399
447	MGAS2221_0448	M5005_Spy0400
448	MGAS2221_0449	Not annotated
449	MGAS2221_0450	M5005_Spy0402
450	MGAS2221_0451	M5005_Spy0403
451	MGAS2221_0452	M5005_Spy0404
452	MGAS2221_0453	M5005_Spy0407
453	MGAS2221_0454	M5005_Spy0408
454	MGAS2221_0455	M5005_Spy0409
455	MGAS2221_0456	M5005_Spy0410
456	MGAS2221_0457	M5005_Spy0411
457	MGAS2221_0458	M5005_Spy0413
458	MGAS2221_0459	M5005_Spy0414
459	MGAS2221_0460	M5005_Spy0415
460	MGAS2221_0461	M5005_Spy0416
461	MGAS2221_0462	M5005_Spy0417
462	MGAS2221_0463	M5005_Spy0418
463	MGAS2221_0464	M5005_Spy0419
464	MGAS2221_0465	M5005_Spy0420
465	MGAS2221_0466	M5005_Spy0421
466	MGAS2221_0467	M5005_Spy0422
467	MGAS2221_0468	M5005_Spy0423
468	MGAS2221_0469	M5005_Spy0424
469	MGAS2221_0470	M5005_Spy0425
470	MGAS2221_0471	M5005_Spy0426
471	MGAS2221_0472	M5005_Spy0427
472	MGAS2221_0473	M5005_Spy0428
473	MGAS2221_0474	M5005_Spy0429
474	MGAS2221_0475	M5005_Spy0430
475	MGAS2221_0476	M5005_Spy0432
476	MGAS2221_0477	M5005_Spy0433
477	MGAS2221_0478	M5005_Spy0434
478	MGAS2221_0479	M5005_Spy0435
479	MGAS2221_0480	M5005_Spy0436
480	MGAS2221_0481	M5005_Spy0437
481	MGAS2221_0482	M5005_Spy0438
482	MGAS2221_0483	M5005_Spy0439
483	MGAS2221_0484	M5005_Spy0440
484	MGAS2221_0485	M5005_Spy0441
485	MGAS2221_0486	M5005_Spy0442
486	MGAS2221_0487	M5005_Spy0443
487	MGAS2221_0488	M5005_Spy0444
488	MGAS2221_0489	M5005_Spy0445
489	MGAS2221_0490	M5005_Spy0446
490	MGAS2221_0491	M5005_Spy0447
491	MGAS2221_0492	M5005_Spy0449
492	MGAS2221_0493	M5005_Spy0450
493	MGAS2221_0494	M5005_Spy0451
494	MGAS2221_0495	M5005_Spy0452
495	MGAS2221_0496	M5005_Spy0453
496	MGAS2221_0497	M5005_Spy0454
497	MGAS2221_0498	M5005_Spy0455
498	MGAS2221_0499	Not annotated
499	MGAS2221_0500	M5005_Spy0456
500	MGAS2221_0501	M5005_Spy0457
501	MGAS2221_0502	M5005_Spy0458
502	MGAS2221_0503	M5005_Spy0459
503	MGAS2221_0504	M5005_Spy0460
504	MGAS2221_0505	M5005_Spy0461
505	MGAS2221_0506	M5005_Spy0462
506	MGAS2221_0507	M5005_Spy0463
507	MGAS2221_0508	M5005_Spy0464
508	MGAS2221_0509	M5005_Spy0465-Spy0466
509	MGAS2221_0511	M5005_Spy0467
510	MGAS2221_0512	M5005_Spy0468
511	MGAS2221_0513	M5005_Spy0470
512	MGAS2221_0514	M5005_Spy0471
513	MGAS2221_0515	M5005_Spy0472
514	MGAS2221_0516	M5005_Spy0473
515	MGAS2221_0517	M5005_Spy0474
516	MGAS2221_0518	M5005_Spy0475
517	MGAS2221_0519	M5005_Spy0476
518	MGAS2221_0520	M5005_Spy0477
519	MGAS2221_0521	M5005_Spy0478
520	MGAS2221_0522	Not annotated
521	MGAS2221_0523	M5005_Spy0480
522	MGAS2221_0524	M5005_Spy0483
523	MGAS2221_0525	M5005_Spy0484
524	MGAS2221_0526	M5005_Spy0485
525	MGAS2221_0527	M5005_Spy0486
526	MGAS2221_0528	M5005_Spy0487
527	MGAS2221_0529	M5005_Spy0488
528	MGAS2221_0530	M5005_Spy0489
529	MGAS2221_0531	M5005_Spy0491
530	MGAS2221_0532	M5005_Spy0493
531	MGAS2221_0533	M5005_Spy0495
532	MGAS2221_0534	M5005_Spy0496
533	MGAS2221_0535	M5005_Spy0497
534	MGAS2221_0536	M5005_Spy0498
535	MGAS2221_0537	M5005_Spy0499
536	MGAS2221_0538	M5005_Spy0500
537	MGAS2221_0539	M5005_Spy0501
538	MGAS2221_0540	M5005_Spy0502
539	MGAS2221_0541	M5005_Spy0503
540	MGAS2221_0542	M5005_Spy0504
541	MGAS2221_0543	M5005_Spy0505
542	MGAS2221_0544	M5005_Spy0506
543	MGAS2221_0545	M5005_Spy0508
544	MGAS2221_0546	M5005_Spy0509
545	MGAS2221_0547	M5005_Spy0510
546	MGAS2221_0548	M5005_Spy0511
547	MGAS2221_0549	M5005_Spy0512
548	MGAS2221_0550	M5005_Spy0514
549	MGAS2221_0551	M5005_Spy0515
550	MGAS2221_0552	M5005_Spy0516
551	MGAS2221_0553	M5005_Spy0517
552	MGAS2221_0554	M5005_Spy0518
553	MGAS2221_0555	M5005_Spy0519
554	MGAS2221_0556	M5005_Spy0520
555	MGAS2221_0557	M5005_Spy0521
556	MGAS2221_0558	M5005_Spy0522
557	MGAS2221_0559	M5005_Spy1479
558	MGAS2221_0560	M5005_Spy0524
559	MGAS2221_0561	M5005_Spy0525
560	MGAS2221_0562	M5005_Spy0526
561	MGAS2221_0563	M5005_Spy0527
562	MGAS2221_0564	M5005_Spy0528
563	MGAS2221_0565	M5005_Spy0529
564	MGAS2221_0566	M5005_Spy0530
565	MGAS2221_0567	M5005_Spy0531
566	MGAS2221_0568	M5005_Spy0532
567	MGAS2221_0569	M5005_Spy0533
568	MGAS2221_0570	M5005_Spy0534
569	MGAS2221_0571	M5005_Spy0535
570	MGAS2221_0572	M5005_Spy0536
571	MGAS2221_0573	M5005_Spy0537
572	MGAS2221_0574	M5005_Spy0538
573	MGAS2221_0575	M5005_Spy0539
574	MGAS2221_0576	M5005_Spy0540
575	MGAS2221_0577	M5005_Spy0541
576	MGAS2221_0578	M5005_Spy0542
577	MGAS2221_0579	M5005_Spy0543
578	MGAS2221_0580	M5005_Spy0544
579	MGAS2221_0581	M5005_Spy0545
580	MGAS2221_0582	M5005_Spy0546
581	MGAS2221_0583	M5005_Spy0547
582	MGAS2221_0584	M5005_Spy0548
583	MGAS2221_0585	M5005_Spy0549
584	MGAS2221_0586	M5005_Spy0550
585	MGAS2221_0587	M5005_Spy0551
586	MGAS2221_0588	M5005_SpyT0045
587	MGAS2221_0589	M5005_Spy0552
588	MGAS2221_0590	M5005_Spy0553
589	MGAS2221_0591	M5005_Spy0554
590	MGAS2221_0592	M5005_Spy0555
591	MGAS2221_0593	M5005_Spy0556
592	MGAS2221_0594	M5005_Spy0557
593	MGAS2221_0595	M5005_Spy0559
594	MGAS2221_0597	M5005_Spy0561
595	MGAS2221_0598	M5005_Spy0562
596	MGAS2221_0599	M5005_Spy0563
597	MGAS2221_0600	M5005_Spy0564
598	MGAS2221_0601	M5005_Spy0565
599	MGAS2221_0602	M5005_Spy0566
600	MGAS2221_0603	M5005_Spy0567
601	MGAS2221_0604	M5005_Spy0568
602	MGAS2221_0605	M5005_Spy0569
603	MGAS2221_0606	M5005_Spy0570
604	MGAS2221_0607	M5005_Spy0571
605	MGAS2221_0608	M5005_Spy0572
606	MGAS2221_0609	M5005_Spy0573
607	MGAS2221_0610	M5005_Spy0574
608	MGAS2221_0611	M5005_Spy0575
609	MGAS2221_0612	M5005_Spy0576
610	MGAS2221_0613	M5005_Spy0577
611	MGAS2221_0614	M5005_Spy0578
612	MGAS2221_0615	M5005_Spy0579
613	MGAS2221_0616	M5005_Spy0580
614	MGAS2221_0617	M5005_Spy0581
615	MGAS2221_0618	M5005_Spy0582
616	MGAS2221_0619	M5005_Spy0583
617	MGAS2221_0620	M5005_Spy0584
618	MGAS2221_0621	M5005_Spy0585
619	MGAS2221_0622	M5005_Spy0586
620	MGAS2221_0623	M5005_Spy0587
621	MGAS2221_0624	M5005_Spy0588
622	MGAS2221_0625	M5005_Spy0589
623	MGAS2221_0626	M5005_Spy0590
624	MGAS2221_0627	M5005_Spy0591
625	MGAS2221_0628	M5005_Spy0592
626	MGAS2221_0629	M5005_Spy0593
627	MGAS2221_0630	M5005_Spy0594
628	MGAS2221_0631	M5005_Spy0595
629	MGAS2221_0632	M5005_Spy0596
630	MGAS2221_0633	M5005_Spy0597
631	MGAS2221_0634	M5005_Spy0598
632	MGAS2221_0635	M5005_Spy0599
633	MGAS2221_0636	M5005_Spy0600
634	MGAS2221_0637	M5005_Spy0601
635	MGAS2221_0638	M5005_Spy0602
636	MGAS2221_0639	M5005_Spy0603
637	MGAS2221_0640	M5005_Spy0604
638	MGAS2221_0641	M5005_Spy0605
639	MGAS2221_0642	M5005_Spy0606
640	MGAS2221_0643	M5005_Spy0607
641	MGAS2221_0644	M5005_Spy0608
642	MGAS2221_0645	M5005_Spy0609
643	MGAS2221_0646	M5005_Spy0610
644	MGAS2221_0647	M5005_Spy0611
645	MGAS2221_0648	M5005_Spy0612
646	MGAS2221_0649	M5005_Spy0613
647	MGAS2221_0650	M5005_Spy0614
648	MGAS2221_0651	M5005_Spy0615
649	MGAS2221_0652	M5005_Spy0617
650	MGAS2221_0653	M5005_Spy0618
651	MGAS2221_0654	M5005_Spy0619
652	MGAS2221_0655	M5005_Spy0620
653	MGAS2221_0656	M5005_Spy0621
654	MGAS2221_0657	M5005_Spy0622
655	MGAS2221_0658	M5005_Spy0623
656	MGAS2221_0659	M5005_Spy0624
657	MGAS2221_0660	M5005_Spy0625
658	MGAS2221_0661	M5005_Spy0626
659	MGAS2221_0662	M5005_Spy0627
660	MGAS2221_0663	M5005_Spy0628
661	MGAS2221_0664	M5005_Spy0629
662	MGAS2221_0665	M5005_Spy0630
663	MGAS2221_0666	M5005_Spy0631
664	MGAS2221_0667	M5005_Spy0632
665	MGAS2221_0668	M5005_Spy0633
666	MGAS2221_0669	M5005_Spy0634
667	MGAS2221_0670	M5005_Spy0635
668	MGAS2221_0671	M5005_Spy0636
669	MGAS2221_0672	M5005_Spy0637
670	MGAS2221_0673	M5005_Spy0638
671	MGAS2221_0674	M5005_Spy0639
672	MGAS2221_0675	M5005_Spy0640
673	MGAS2221_0676	M5005_Spy0641
674	MGAS2221_0677	M5005_Spy0642
675	MGAS2221_0678	M5005_Spy0643
676	MGAS2221_0679	M5005_Spy0644
677	MGAS2221_0680	M5005_Spy0645
678	MGAS2221_0681	M5005_Spy0646
679	MGAS2221_0682	M5005_Spy0647
680	MGAS2221_0683	M5005_Spy0648
681	MGAS2221_0684	M5005_Spy0649
682	MGAS2221_0685	M5005_Spy0651
683	MGAS2221_0686	M5005_Spy0652
684	MGAS2221_0687	M5005_Spy0653
685	MGAS2221_0688	M5005_Spy0654
686	MGAS2221_0689	M5005_Spy0655
687	MGAS2221_0690	M5005_Spy0656
688	MGAS2221_0691	M5005_Spy0657
689	MGAS2221_0692	M5005_Spy0658
690	MGAS2221_0693	M5005_Spy0659
691	MGAS2221_0694	M5005_Spy0660
692	MGAS2221_0695	M5005_Spy0661
693	MGAS2221_0696	M5005_Spy0662
694	MGAS2221_0697	M5005_Spy0663
695	MGAS2221_0698	M5005_Spy0664
696	MGAS2221_0699	M5005_Spy0665
697	MGAS2221_0700	M5005_Spy0668
698	MGAS2221_0701	M5005_Spy0670
699	MGAS2221_0702	M5005_Spy0671
700	MGAS2221_0703	M5005_Spy0672
701	MGAS2221_0704	M5005_Spy0673
702	MGAS2221_0705	M5005_Spy0674
703	MGAS2221_0706	M5005_Spy0677
704	MGAS2221_0707	M5005_Spy0678
705	MGAS2221_0708	M5005_Spy0679
706	MGAS2221_0709	M5005_Spy0680
707	MGAS2221_0710	M5005_Spy0681
708	MGAS2221_0711	M5005_Spy0682
709	MGAS2221_0712	M5005_Spy0683
710	MGAS2221_0713	M5005_Spy0684
711	MGAS2221_0714	M5005_Spy0685
712	MGAS2221_0715	M5005_Spy0686
713	MGAS2221_0716	M5005_Spy0687
714	MGAS2221_0717	M5005_Spy0688
715	MGAS2221_0718	M5005_Spy0689
716	MGAS2221_0719	M5005_Spy0690
717	MGAS2221_0720	M5005_Spy0691
718	MGAS2221_0721	M5005_Spy0692
719	MGAS2221_0722	M5005_Spy0693
720	MGAS2221_0723	M5005_Spy0694
721	MGAS2221_0724	M5005_Spy0695
722	MGAS2221_0725	M5005_Spy0696
723	MGAS2221_0726	M5005_Spy0697
724	MGAS2221_0727	M5005_Spy0698
725	MGAS2221_0728	M5005_Spy0699
726	MGAS2221_0729	M5005_Spy0700
727	MGAS2221_0730	M5005_Spy0701
728	MGAS2221_0731	M5005_Spy0702
729	MGAS2221_0732	M5005_Spy0703
730	MGAS2221_0733	M5005_Spy0704
731	MGAS2221_0734	M5005_Spy0705
732	MGAS2221_0735	M5005_Spy0706
733	MGAS2221_0736	M5005_Spy0707
734	MGAS2221_0737	M5005_Spy0708
735	MGAS2221_0738	M5005_Spy0709
736	MGAS2221_0739	M5005_Spy0710
737	MGAS2221_0740	M5005_Spy0711
738	MGAS2221_0741	M5005_Spy0712
739	MGAS2221_0742	M5005_Spy0713
740	MGAS2221_0743	M5005_Spy0714
741	MGAS2221_0744	M5005_SpyT0046
742	MGAS2221_0745	M5005_SpyT0047
743	MGAS2221_0746	M5005_Spy0715
744	MGAS2221_0747	M5005_SpyT0048
745	MGAS2221_0748	M5005_Spy0716
746	MGAS2221_0749	M5005_Spy0717
747	MGAS2221_0750	M5005_Spy0719
748	MGAS2221_0751	M5005_Spy0720
749	MGAS2221_0752	M5005_Spy0721
750	MGAS2221_0753	M5005_Spy0722
751	MGAS2221_0754	M5005_Spy0723
752	MGAS2221_0755	M5005_Spy0724
753	MGAS2221_0756	M5005_Spy0725
754	MGAS2221_0757	M5005_Spy0726
755	MGAS2221_0758	M5005_Spy0727
756	MGAS2221_0759	M5005_Spy0728
757	MGAS2221_0760	M5005_Spy0729
758	MGAS2221_0761	M5005_Spy0730
759	MGAS2221_0762	M5005_Spy0731
760	MGAS2221_0763	M5005_Spy0732
761	MGAS2221_0764	M5005_Spy0733
762	MGAS2221_0765	M5005_Spy0734
763	MGAS2221_0766	M5005_Spy0735
764	MGAS2221_0767	M5005_Spy0736
765	MGAS2221_0768	M5005_Spy0737
766	MGAS2221_0769	M5005_Spy0738
767	MGAS2221_0770	M5005_Spy0739
768	MGAS2221_0771	M5005_Spy0740
769	MGAS2221_0772	M5005_Spy0743
770	MGAS2221_0773	M5005_Spy0744
771	MGAS2221_0774	M5005_Spy0745
772	MGAS2221_0775	M5005_Spy0746
773	MGAS2221_0776	M5005_Spy0747
774	MGAS2221_0777	M5005_Spy0748
775	MGAS2221_0778	M5005_Spy0749
776	MGAS2221_0779	M5005_Spy0750
777	MGAS2221_0780	M5005_Spy0751
778	MGAS2221_0781	M5005_Spy0752
779	MGAS2221_0782	M5005_Spy0753
780	MGAS2221_0783	M5005_Spy0755
781	MGAS2221_0784	M5005_Spy0757
782	MGAS2221_0785	M5005_Spy0758
783	MGAS2221_0786	M5005_Spy0759
784	MGAS2221_0787	M5005_Spy0760
785	MGAS2221_0788	M5005_Spy0761
786	MGAS2221_0789	M5005_Spy0762
787	MGAS2221_0790	M5005_Spy0763
788	MGAS2221_0791	M5005_Spy0764
789	MGAS2221_0792	M5005_Spy0765
790	MGAS2221_0793	M5005_Spy0766
791	MGAS2221_0794	M5005_Spy0767
792	MGAS2221_0795	M5005_Spy0768
793	MGAS2221_0796	M5005_Spy0769
794	MGAS2221_0797	M5005_Spy0770
795	MGAS2221_0798	M5005_Spy0771
796	MGAS2221_0799	M5005_Spy0772
797	MGAS2221_0800	M5005_Spy0774
798	MGAS2221_0801	M5005_Spy0776
799	MGAS2221_0802	M5005_Spy0777
800	MGAS2221_0803	M5005_Spy0778
801	MGAS2221_0804	M5005_Spy0779
802	MGAS2221_0805	M5005_Spy0780
803	MGAS2221_0806	M5005_Spy0781
804	MGAS2221_0807	M5005_Spy0782
805	MGAS2221_0808	M5005_Spy0783
806	MGAS2221_0809	M5005_Spy0784
807	MGAS2221_0810	M5005_Spy0785
808	MGAS2221_0811	M5005_Spy0786
809	MGAS2221_0812	M5005_Spy0787
810	MGAS2221_0813	M5005_Spy0788
811	MGAS2221_0814	M5005_Spy0789
812	MGAS2221_0815	M5005_Spy0790
813	MGAS2221_0816	M5005_Spy0791
814	MGAS2221_0817	M5005_Spy0792
815	MGAS2221_0818	M5005_Spy0793
816	MGAS2221_0819	M5005_Spy0794
817	MGAS2221_0820	M5005_Spy0795
818	MGAS2221_0821	M5005_Spy0796
819	MGAS2221_0822	M5005_Spy0798
820	MGAS2221_0823	M5005_Spy0800
821	MGAS2221_0824	M5005_Spy0802
822	MGAS2221_0825	M5005_Spy0803
823	MGAS2221_0826	M5005_Spy0804
824	MGAS2221_0827	M5005_Spy0805
825	MGAS2221_0828	M5005_Spy0806
826	MGAS2221_0829	M5005_Spy0807
827	MGAS2221_0830	M5005_Spy0808
828	MGAS2221_0831	M5005_Spy0809
829	MGAS2221_0832	M5005_Spy0810
830	MGAS2221_0833	M5005_Spy0811
831	MGAS2221_0838	M5005_Spy0817
832	MGAS2221_0839	M5005_Spy0818
833	MGAS2221_0840	M5005_Spy0820
834	MGAS2221_0841	M5005_Spy0821
835	MGAS2221_0842	M5005_Spy0822
836	MGAS2221_0843	M5005_Spy0823
837	MGAS2221_0844	M5005_Spy0824
838	MGAS2221_0845	M5005_Spy0825
839	MGAS2221_0846	M5005_Spy0826
840	MGAS2221_0847	M5005_Spy0827
841	MGAS2221_0848	M5005_Spy0828
842	MGAS2221_0849	M5005_Spy0829
843	MGAS2221_0850	M5005_Spy0830
844	MGAS2221_0851	M5005_Spy0831
845	MGAS2221_0852	M5005_Spy0832
846	MGAS2221_0853	M5005_Spy0833
847	MGAS2221_0854	M5005_Spy0834
848	MGAS2221_0855	M5005_Spy0835
849	MGAS2221_0856	M5005_Spy0837
850	MGAS2221_0857	M5005_Spy0838
851	MGAS2221_0858	M5005_Spy0839
852	MGAS2221_0859	M5005_Spy0840
853	MGAS2221_0860	M5005_Spy0841
854	MGAS2221_0861	M5005_Spy0842
855	MGAS2221_0862	M5005_Spy0843
856	MGAS2221_0863	M5005_Spy0844
857	MGAS2221_0864	M5005_Spy0845
858	MGAS2221_0865	M5005_Spy0846
859	MGAS2221_0866	M5005_Spy0847
860	MGAS2221_0867	M5005_Spy0848
861	MGAS2221_0868	M5005_Spy0849
862	MGAS2221_0869	M5005_Spy0851
863	MGAS2221_0870	M5005_Spy0852
864	MGAS2221_0872	M5005_Spy0854
865	MGAS2221_0873	M5005_Spy0855
866	MGAS2221_0874	M5005_Spy0856
867	MGAS2221_0875	M5005_Spy0857
868	MGAS2221_0876	M5005_Spy0858
869	MGAS2221_0877	M5005_Spy0859
870	MGAS2221_0878	M5005_Spy0860
871	MGAS2221_0879	M5005_Spy0861
872	MGAS2221_0880	M5005_Spy0862
873	MGAS2221_0881	M5005_Spy0863
874	MGAS2221_0882	M5005_Spy0864
875	MGAS2221_0883	M5005_Spy0865
876	MGAS2221_0884	M5005_Spy0866
877	MGAS2221_0885	M5005_Spy0867
878	MGAS2221_0886	M5005_Spy0868
879	MGAS2221_0887	M5005_Spy0869
880	MGAS2221_0888	M5005_Spy0870
881	MGAS2221_0889	M5005_Spy0871
882	MGAS2221_0890	M5005_Spy0872
883	MGAS2221_0891	M5005_Spy0873
884	MGAS2221_0892	M5005_Spy0874
885	MGAS2221_0893	M5005_Spy0875
886	MGAS2221_0894	M5005_Spy0876
887	MGAS2221_0895	M5005_Spy0877
888	MGAS2221_0896	M5005_Spy0878
889	MGAS2221_0897	M5005_Spy0879
890	MGAS2221_0898	M5005_Spy0880
891	MGAS2221_0899	M5005_Spy0881
892	MGAS2221_0900	M5005_Spy0882
893	MGAS2221_0901	M5005_Spy0883
894	MGAS2221_0902	M5005_Spy0884
895	MGAS2221_0903	M5005_Spy0885
896	MGAS2221_0904	M5005_Spy0886
897	MGAS2221_0905	M5005_Spy0889
898	MGAS2221_0906	M5005_Spy0890
899	MGAS2221_0907	M5005_Spy0891
900	MGAS2221_0908	M5005_Spy0892
901	MGAS2221_0909	M5005_Spy0893
902	MGAS2221_0910	M5005_Spy0894
903	MGAS2221_0911	M5005_Spy0895
904	MGAS2221_0912	M5005_Spy0896
905	MGAS2221_0913	M5005_Spy0897
906	MGAS2221_0914	M5005_Spy0898
907	MGAS2221_0915	M5005_Spy0899
908	MGAS2221_0916	M5005_Spy0900
909	MGAS2221_0917	M5005_Spy0901
910	MGAS2221_0918	M5005_Spy0902
911	MGAS2221_0919	M5005_Spy0903
912	MGAS2221_0920	M5005_Spy0904
913	MGAS2221_0921	M5005_Spy0905
914	MGAS2221_0922	M5005_Spy0906
915	MGAS2221_0923	M5005_Spy0907
916	MGAS2221_0924	M5005_Spy0908
917	MGAS2221_0925	M5005_Spy0909
918	MGAS2221_0926	M5005_Spy0910
919	MGAS2221_0927	M5005_Spy0911
920	MGAS2221_0928	M5005_Spy0913
921	MGAS2221_0929	M5005_Spy0914
922	MGAS2221_0930	M5005_Spy0915
923	MGAS2221_0931	M5005_Spy0916
924	MGAS2221_0932	M5005_Spy0917
925	MGAS2221_0933	M5005_Spy0918
926	MGAS2221_0934	M5005_Spy0919
927	MGAS2221_0935	M5005_Spy0920
928	MGAS2221_0936	M5005_Spy0921
929	MGAS2221_0937	M5005_Spy0922
930	MGAS2221_0938	M5005_Spy0923
931	MGAS2221_0939	M5005_Spy0924
932	MGAS2221_0940	M5005_Spy0925
933	MGAS2221_0941	M5005_Spy0926
934	MGAS2221_0942	M5005_Spy0927
935	MGAS2221_0943	M5005_Spy0928
936	MGAS2221_0944	M5005_Spy0929
937	MGAS2221_0945	M5005_Spy0930
938	MGAS2221_0946	M5005_Spy0931
939	MGAS2221_0947	M5005_Spy0932
940	MGAS2221_0948	M5005_Spy0933
941	MGAS2221_0949	M5005_Spy0934
942	MGAS2221_0950	M5005_Spy0935
943	MGAS2221_0951	M5005_Spy0936
944	MGAS2221_0952	M5005_Spy0937
945	MGAS2221_0953	M5005_Spy0938
946	MGAS2221_0954	M5005_Spy0939
947	MGAS2221_0955	M5005_Spy0940
948	MGAS2221_0956	M5005_Spy0941
949	MGAS2221_0957	M5005_Spy0942
950	MGAS2221_0958	M5005_Spy0943
951	MGAS2221_0959	M5005_Spy0944
952	MGAS2221_0960	M5005_Spy0945
953	MGAS2221_0961	M5005_Spy0946
954	MGAS2221_0962	M5005_Spy0947
955	MGAS2221_0963	M5005_Spy0948
956	MGAS2221_0964	M5005_Spy0949
957	MGAS2221_0965	M5005_Spy0950
958	MGAS2221_0966	M5005_Spy0951
959	MGAS2221_0967	M5005_Spy0952
960	MGAS2221_0968	M5005_Spy0953
961	MGAS2221_0969	M5005_Spy0954
962	MGAS2221_0970	M5005_Spy0955
963	MGAS2221_0971	M5005_Spy0956
964	MGAS2221_0972	M5005_Spy0957
965	MGAS2221_0973	M5005_Spy0958
966	MGAS2221_0974	M5005_Spy0959
967	MGAS2221_0975	M5005_Spy0960
968	MGAS2221_0976	M5005_Spy0961
969	MGAS2221_0977	M5005_Spy0962
970	MGAS2221_0978	M5005_Spy0963
971	MGAS2221_0979	M5005_Spy0964
972	MGAS2221_0980	M5005_Spy0965
973	MGAS2221_0981	M5005_Spy0967
974	MGAS2221_0982	M5005_Spy0968
975	MGAS2221_0983	M5005_Spy0970
976	MGAS2221_0984	M5005_Spy0971
977	MGAS2221_0985	M5005_Spy0972
978	MGAS2221_0986	M5005_Spy0973
979	MGAS2221_0987	M5005_Spy0974
980	MGAS2221_0988	M5005_Spy0975
981	MGAS2221_0989	M5005_Spy0976
982	MGAS2221_0990	M5005_Spy0977
983	MGAS2221_0991	M5005_Spy0978
984	MGAS2221_0992	M5005_Spy0980
985	MGAS2221_0993	M5005_Spy0981
986	MGAS2221_0994	M5005_Spy0982
987	MGAS2221_0995	M5005_Spy0983
988	MGAS2221_0996	M5005_Spy0984
989	MGAS2221_0997	M5005_Spy0985
990	MGAS2221_0998	M5005_Spy0986
991	MGAS2221_0999	M5005_Spy0987
992	MGAS2221_1000	M5005_Spy0988
993	MGAS2221_1001	M5005_Spy0989
994	MGAS2221_1002	M5005_Spy0990
995	MGAS2221_1003	M5005_Spy0991
996	MGAS2221_1004	M5005_Spy0992
997	MGAS2221_1005	M5005_Spy0993
998	MGAS2221_1006	M5005_Spy0994
999	MGAS2221_1007	Not annotated
1000	MGAS2221_1008	M5005_Spy0995
1001	MGAS2221_1009	M5005_Spy0996
1002	MGAS2221_1010	M5005_Spy0997
1003	MGAS2221_1011	M5005_Spy0998
1004	MGAS2221_1012	M5005_Spy0999
1005	MGAS2221_1013	M5005_Spy1000
1006	MGAS2221_1014	M5005_Spy1001
1007	MGAS2221_1015	M5005_Spy1002
1008	MGAS2221_1016	M5005_Spy1003
1009	MGAS2221_1017	M5005_Spy1004
1010	MGAS2221_1018	M5005_Spy1005
1011	MGAS2221_1019	M5005_Spy1006
1012	MGAS2221_1020	M5005_Spy1007
1013	MGAS2221_1021	M5005_Spy1008
1014	MGAS2221_1022	M5005_Spy1009
1015	MGAS2221_1023	M5005_Spy1010
1016	MGAS2221_1024	M5005_Spy1011
1017	MGAS2221_1025	M5005_Spy1012
1018	MGAS2221_1026	M5005_Spy1013
1019	MGAS2221_1027	M5005_Spy1014
1020	MGAS2221_1028	M5005_Spy1015
1021	MGAS2221_1029	M5005_Spy1016
1022	MGAS2221_1030	M5005_Spy1017
1023	MGAS2221_1031	M5005_Spy1018
1024	MGAS2221_1032	M5005_Spy1019
1025	MGAS2221_1033	Not annotated
1026	MGAS2221_1034	M5005_Spy1020
1027	MGAS2221_1035	M5005_Spy1021
1028	MGAS2221_1036	M5005_Spy1022
1029	MGAS2221_1037	M5005_Spy1023
1030	MGAS2221_1038	M5005_Spy1024
1031	MGAS2221_1039	M5005_Spy1025
1032	MGAS2221_1040	M5005_Spy1026
1033	MGAS2221_1041	M5005_Spy1027
1034	MGAS2221_1042	M5005_Spy1028
1035	MGAS2221_1043	M5005_Spy1029
1036	MGAS2221_1044	M5005_Spy1030
1037	MGAS2221_1045	M5005_Spy1031
1038	MGAS2221_1046	M5005_Spy1032
1039	MGAS2221_1047	M5005_Spy1033
1040	MGAS2221_1048	M5005_Spy1034
1041	MGAS2221_1049	M5005_Spy1036
1042	MGAS2221_1050	M5005_Spy1037
1043	MGAS2221_1051	M5005_Spy1038
1044	MGAS2221_1052	M5005_Spy1039
1045	MGAS2221_1053	M5005_Spy1040
1046	MGAS2221_1054	M5005_Spy1041
1047	MGAS2221_1055	M5005_Spy1042
1048	MGAS2221_1056	M5005_Spy1043
1049	MGAS2221_1057	M5005_Spy1044
1050	MGAS2221_1058	Not annotated
1051	MGAS2221_1059	M5005_Spy1045
1052	MGAS2221_1060	M5005_Spy1046
1053	MGAS2221_1061	M5005_Spy1047
1054	MGAS2221_1062	M5005_Spy1048
1055	MGAS2221_1063	M5005_Spy1049
1056	MGAS2221_1064	Not annotated
1057	MGAS2221_1065	M5005_Spy1050
1058	MGAS2221_1066	M5005_Spy1051
1059	MGAS2221_1067	M5005_Spy1052
1060	MGAS2221_1068	M5005_Spy1054
1061	MGAS2221_1069	M5005_Spy1055
1062	MGAS2221_1070	M5005_Spy1056
1063	MGAS2221_1071	M5005_Spy1057
1064	MGAS2221_1072	M5005_Spy1058
1065	MGAS2221_1073	M5005_Spy1059
1066	MGAS2221_1074	M5005_Spy1060
1067	MGAS2221_1075	M5005_Spy1061
1068	MGAS2221_1076	M5005_Spy1062
1069	MGAS2221_1077	M5005_Spy1063
1070	MGAS2221_1078	M5005_Spy1064
1071	MGAS2221_1079	M5005_Spy1065
1072	MGAS2221_1080	M5005_Spy1066
1073	MGAS2221_1081	M5005_Spy1067
1074	MGAS2221_1082	M5005_Spy1069
1075	MGAS2221_1083	M5005_Spy1070
1076	MGAS2221_1084	M5005_Spy1071
1077	MGAS2221_1085	M5005_Spy1072
1078	MGAS2221_1086	M5005_Spy1073
1079	MGAS2221_1087	M5005_Spy1074
1080	MGAS2221_1088	M5005_Spy1075
1081	MGAS2221_1089	M5005_Spy1076
1082	MGAS2221_1090	M5005_Spy1077
1083	MGAS2221_1091	M5005_Spy1078
1084	MGAS2221_1092	M5005_Spy1079
1085	MGAS2221_1093	M5005_Spy1080
1086	MGAS2221_1094	M5005_Spy1081
1087	MGAS2221_1095	M5005_Spy1082
1088	MGAS2221_1096	M5005_Spy1083
1089	MGAS2221_1097	M5005_Spy1084
1090	MGAS2221_1098	M5005_Spy1085
1091	MGAS2221_1099	M5005_Spy1086
1092	MGAS2221_1100	M5005_Spy1087
1093	MGAS2221_1101	M5005_Spy1088
1094	MGAS2221_1102	M5005_Spy1089
1095	MGAS2221_1103	M5005_Spy1090
1096	MGAS2221_1104	M5005_Spy0171
1097	MGAS2221_1105	M5005_Spy1092
1098	MGAS2221_1106	M5005_Spy1093
1099	MGAS2221_1107	M5005_Spy1094
1100	MGAS2221_1108	M5005_Spy1095
1101	MGAS2221_1109	M5005_Spy1096
1102	MGAS2221_1110	M5005_Spy1097
1103	MGAS2221_1111	M5005_Spy1098
1104	MGAS2221_1112	M5005_Spy1099
1105	MGAS2221_1113	M5005_Spy1100
1106	MGAS2221_1114	M5005_Spy1101
1107	MGAS2221_1115	M5005_Spy1102
1108	MGAS2221_1116	M5005_Spy1103
1109	MGAS2221_1117	M5005_Spy1104
1110	MGAS2221_1118	M5005_Spy1105
1111	MGAS2221_1119	M5005_Spy1106
1112	MGAS2221_1120	M5005_Spy1107
1113	MGAS2221_1121	M5005_Spy1108
1114	MGAS2221_1122	M5005_Spy1109
1115	MGAS2221_1123	M5005_Spy1110
1116	MGAS2221_1124	M5005_Spy1112
1117	MGAS2221_1125	M5005_Spy1113
1118	MGAS2221_1126	M5005_Spy1114
1119	MGAS2221_1127	M5005_Spy1115
1120	MGAS2221_1128	M5005_Spy1116
1121	MGAS2221_1129	M5005_Spy1117
1122	MGAS2221_1130	M5005_Spy1118
1123	MGAS2221_1131	M5005_Spy1119
1124	MGAS2221_1132	M5005_Spy1120
1125	MGAS2221_1133	M5005_Spy1121
1126	MGAS2221_1134	M5005_Spy1122
1127	MGAS2221_1135	M5005_Spy1123
1128	MGAS2221_1136	M5005_Spy1124
1129	MGAS2221_1137	M5005_Spy1125
1130	MGAS2221_1138	M5005_Spy0168
1131	MGAS2221_1139	M5005_Spy0167
1132	MGAS2221_1140	M5005_Spy0166
1133	MGAS2221_1141	M5005_Spy1129
1134	MGAS2221_1142	M5005_Spy1130
1135	MGAS2221_1143	M5005_Spy1131
1136	MGAS2221_1144	Not annotated
1137	MGAS2221_1145	M5005_Spy1132
1138	MGAS2221_1146	M5005_Spy1133
1139	MGAS2221_1147	M5005_Spy1134
1140	MGAS2221_1148	M5005_Spy1135
1141	MGAS2221_1149	M5005_Spy1136
1142	MGAS2221_1150	M5005_Spy1137
1143	MGAS2221_1151	M5005_Spy1138
1144	MGAS2221_1152	M5005_Spy1139
1145	MGAS2221_1153	M5005_Spy1140
1146	MGAS2221_1154	M5005_Spy1141
1147	MGAS2221_1155	M5005_Spy1142
1148	MGAS2221_1156	M5005_Spy1143
1149	MGAS2221_1157	M5005_Spy1144
1150	MGAS2221_1158	M5005_Spy1145
1151	MGAS2221_1159	M5005_Spy1146
1152	MGAS2221_1160	M5005_Spy1147
1153	MGAS2221_1161	M5005_Spy1148
1154	MGAS2221_1162	M5005_Spy1149
1155	MGAS2221_1163	M5005_Spy1150
1156	MGAS2221_1164	M5005_Spy1151
1157	MGAS2221_1165	M5005_Spy1152
1158	MGAS2221_1166	M5005_Spy1154
1159	MGAS2221_1167	M5005_Spy1155
1160	MGAS2221_1168	M5005_Spy1156
1161	MGAS2221_1169	M5005_Spy1157
1162	MGAS2221_1170	M5005_Spy1158
1163	MGAS2221_1171	M5005_Spy1159
1164	MGAS2221_1172	M5005_Spy1161
1165	MGAS2221_1173	M5005_Spy1162
1166	MGAS2221_1174	M5005_Spy1163
1167	MGAS2221_1175	M5005_Spy1164
1168	MGAS2221_1176	M5005_Spy1165
1169	MGAS2221_1177	M5005_Spy1167
1170	MGAS2221_1178	M5005_Spy1168
1171	MGAS2221_1179	M5005_Spy1169
1172	MGAS2221_1180	M5005_Spy1170
1173	MGAS2221_1181	M5005_Spy1171
1174	MGAS2221_1182	M5005_Spy1172
1175	MGAS2221_1183	M5005_Spy1173
1176	MGAS2221_1184	M5005_Spy1174
1177	MGAS2221_1185	M5005_Spy1175
1178	MGAS2221_1186	M5005_Spy1176
1179	MGAS2221_1187	M5005_Spy1177
1180	MGAS2221_1188	M5005_Spy1178
1181	MGAS2221_1189	M5005_Spy1179
1182	MGAS2221_1190	M5005_Spy1180
1183	MGAS2221_1191	M5005_Spy1181
1184	MGAS2221_1192	M5005_Spy1182
1185	MGAS2221_1193	M5005_Spy1183
1186	MGAS2221_1194	M5005_Spy1184
1187	MGAS2221_1195	M5005_Spy1185
1188	MGAS2221_1196	M5005_Spy1186
1189	MGAS2221_1197	M5005_Spy1187
1190	MGAS2221_1198	M5005_Spy1188
1191	MGAS2221_1199	M5005_Spy1189
1192	MGAS2221_1200	M5005_Spy1190
1193	MGAS2221_1201	M5005_Spy1191
1194	MGAS2221_1202	M5005_Spy1192
1195	MGAS2221_1203	M5005_Spy1193
1196	MGAS2221_1204	M5005_Spy1194
1197	MGAS2221_1205	M5005_Spy1195
1198	MGAS2221_1206	M5005_Spy1197
1199	MGAS2221_1207	M5005_Spy1198
1200	MGAS2221_1208	M5005_Spy1199
1201	MGAS2221_1209	M5005_Spy1200
1202	MGAS2221_1210	M5005_Spy1201
1203	MGAS2221_1211	M5005_Spy1202
1204	MGAS2221_1212	M5005_Spy1203
1205	MGAS2221_1213	M5005_Spy1204
1206	MGAS2221_1214	M5005_Spy1205
1207	MGAS2221_1215	M5005_Spy1206
1208	MGAS2221_1216	M5005_Spy1207
1209	MGAS2221_1217	M5005_Spy1208
1210	MGAS2221_1218	M5005_Spy1209
1211	MGAS2221_1219	M5005_Spy1211
1212	MGAS2221_1220	M5005_Spy1212
1213	MGAS2221_1221	M5005_Spy1213
1214	MGAS2221_1222	M5005_Spy1214
1215	MGAS2221_1223	M5005_Spy1215
1216	MGAS2221_1224	M5005_Spy1216
1217	MGAS2221_1225	M5005_Spy1217
1218	MGAS2221_1226	M5005_Spy1218
1219	MGAS2221_1227	Not annotated
1220	MGAS2221_1228	M5005_Spy1219
1221	MGAS2221_1229	M5005_Spy1220
1222	MGAS2221_1230	M5005_Spy1221
1223	MGAS2221_1231	M5005_Spy1222
1224	MGAS2221_1232	M5005_Spy1223
1225	MGAS2221_1233	M5005_Spy1224
1226	MGAS2221_1234	M5005_Spy1225
1227	MGAS2221_1235	M5005_Spy1226
1228	MGAS2221_1236	M5005_Spy1227
1229	MGAS2221_1237	M5005_Spy1228
1230	MGAS2221_1238	M5005_Spy1229
1231	MGAS2221_1239	M5005_Spy1230
1232	MGAS2221_1240	M5005_Spy1231
1233	MGAS2221_1241	M5005_Spy1232
1234	MGAS2221_1242	M5005_Spy1233
1235	MGAS2221_1243	M5005_Spy1234
1236	MGAS2221_1244	M5005_Spy1235
1237	MGAS2221_1245	M5005_Spy1236
1238	MGAS2221_1246	M5005_Spy1237
1239	MGAS2221_1247	M5005_Spy1238
1240	MGAS2221_1248	M5005_Spy1239
1241	MGAS2221_1249	M5005_Spy1240
1242	MGAS2221_1250	M5005_Spy1241
1243	MGAS2221_1251	M5005_Spy1242
1244	MGAS2221_1252	M5005_Spy1243
1245	MGAS2221_1253	M5005_Spy1244
1246	MGAS2221_1254	M5005_Spy1245
1247	MGAS2221_1255	M5005_Spy1246
1248	MGAS2221_1256	M5005_Spy1247
1249	MGAS2221_1257	M5005_Spy1248
1250	MGAS2221_1258	M5005_Spy1249
1251	MGAS2221_1259	M5005_Spy1250
1252	MGAS2221_1260	M5005_Spy1251
1253	MGAS2221_1261	M5005_Spy1252
1254	MGAS2221_1262	M5005_Spy1253
1255	MGAS2221_1263	M5005_Spy1254
1256	MGAS2221_1264	M5005_Spy1255
1257	MGAS2221_1265	M5005_Spy1256
1258	MGAS2221_1266	M5005_Spy1257
1259	MGAS2221_1267	M5005_Spy1258
1260	MGAS2221_1268	M5005_Spy1259
1261	MGAS2221_1269	M5005_Spy1260
1262	MGAS2221_1270	M5005_Spy1261
1263	MGAS2221_1271	M5005_Spy1262
1264	MGAS2221_1272	M5005_Spy1264
1265	MGAS2221_1274	M5005_Spy1266
1266	MGAS2221_1275	M5005_Spy1267
1267	MGAS2221_1276	M5005_Spy1268
1268	MGAS2221_1277	M5005_Spy1269
1269	MGAS2221_1278	M5005_Spy1270
1270	MGAS2221_1279	M5005_Spy1271
1271	MGAS2221_1280	M5005_Spy1272
1272	MGAS2221_1281	M5005_Spy1273
1273	MGAS2221_1282	M5005_Spy1274
1274	MGAS2221_1283	M5005_Spy1275
1275	MGAS2221_1284	M5005_Spy1276
1276	MGAS2221_1285	M5005_Spy1277
1277	MGAS2221_1286	M5005_Spy1278
1278	MGAS2221_1287	M5005_Spy1279
1279	MGAS2221_1288	M5005_Spy1280
1280	MGAS2221_1289	M5005_Spy1281
1281	MGAS2221_1290	M5005_Spy1282
1282	MGAS2221_1291	M5005_Spy1283
1283	MGAS2221_1292	M5005_Spy1284
1284	MGAS2221_1293	M5005_Spy1285
1285	MGAS2221_1294	M5005_Spy1286
1286	MGAS2221_1295	M5005_Spy1287
1287	MGAS2221_1296	M5005_Spy1288
1288	MGAS2221_1297	M5005_Spy1289
1289	MGAS2221_1298	M5005_Spy1290
1290	MGAS2221_1299	M5005_Spy1291
1291	MGAS2221_1300	M5005_Spy1292
1292	MGAS2221_1301	M5005_Spy1293
1293	MGAS2221_1302	M5005_Spy1295
1294	MGAS2221_1303	M5005_Spy1296
1295	MGAS2221_1304	M5005_SpyT0049
1296	MGAS2221_1305	M5005_Spy1297
1297	MGAS2221_1306	M5005_Spy1298
1298	MGAS2221_1307	M5005_Spy1300
1299	MGAS2221_1308	M5005_Spy1301
1300	MGAS2221_1309	M5005_Spy1302
1301	MGAS2221_1310	M5005_Spy1303
1302	MGAS2221_1311	M5005_Spy1304
1303	MGAS2221_1312	M5005_Spy1305
1304	MGAS2221_1313	M5005_Spy1306
1305	MGAS2221_1314	M5005_Spy1307
1306	MGAS2221_1315	M5005_Spy1308
1307	MGAS2221_1316	M5005_Spy1309
1308	MGAS2221_1317	M5005_Spy1310
1309	MGAS2221_1318	M5005_Spy1311
1310	MGAS2221_1319	M5005_Spy1313
1311	MGAS2221_1320	M5005_Spy1314
1312	MGAS2221_1321	M5005_Spy1315
1313	MGAS2221_1322	M5005_Spy1316
1314	MGAS2221_1323	M5005_Spy1317
1315	MGAS2221_1324	M5005_Spy1318
1316	MGAS2221_1325	M5005_Spy1319
1317	MGAS2221_1326	M5005_Spy1320
1318	MGAS2221_1327	M5005_Spy1321
1319	MGAS2221_1328	Not annotated
1320	MGAS2221_1329	Not annotated
1321	MGAS2221_1330	M5005_SpyT0052
1322	MGAS2221_1331	M5005_SpyT0053
1323	MGAS2221_1332	M5005_SpyT0054
1324	MGAS2221_1333	M5005_SpyT0055
1325	MGAS2221_1334	Not annotated
1326	MGAS2221_1335	Not annotated
1327	MGAS2221_1336	Not annotated
1328	MGAS2221_1337	M5005_SpyT0057
1329	MGAS2221_1338	Not annotated
1330	MGAS2221_1339	M5005_Spy1325
1331	MGAS2221_1340	M5005_Spy1326
1332	MGAS2221_1341	M5005_Spy1327
1333	MGAS2221_1342	M5005_Spy1328
1334	MGAS2221_1343	M5005_Spy1329
1335	MGAS2221_1344	M5005_Spy1330
1336	MGAS2221_1345	M5005_Spy1331
1337	MGAS2221_1346	M5005_Spy1332
1338	MGAS2221_1347	M5005_Spy1333
1339	MGAS2221_1348	M5005_Spy1334
1340	MGAS2221_1349	M5005_Spy1335
1341	MGAS2221_1350	M5005_Spy1336
1342	MGAS2221_1351	M5005_Spy1337
1343	MGAS2221_1352	M5005_Spy1338
1344	MGAS2221_1353	M5005_Spy1339
1345	MGAS2221_1354	M5005_Spy1340
1346	MGAS2221_1355	M5005_Spy1341
1347	MGAS2221_1356	M5005_Spy1342
1348	MGAS2221_1357	M5005_Spy1343
1349	MGAS2221_1358	M5005_Spy1344
1350	MGAS2221_1359	M5005_Spy1345
1351	MGAS2221_1360	M5005_Spy1346
1352	MGAS2221_1361	M5005_Spy1347
1353	MGAS2221_1362	M5005_Spy1348
1354	MGAS2221_1363	M5005_Spy1349
1355	MGAS2221_1364	M5005_Spy1350
1356	MGAS2221_1365	M5005_Spy1351
1357	MGAS2221_1366	Not annotated
1358	MGAS2221_1367	M5005_Spy1352
1359	MGAS2221_1368	M5005_Spy1353
1360	MGAS2221_1369	M5005_Spy1354
1361	MGAS2221_1370	M5005_Spy1355
1362	MGAS2221_1371	M5005_Spy1356
1363	MGAS2221_1372	M5005_Spy1357
1364	MGAS2221_1373	M5005_Spy1358
1365	MGAS2221_1374	M5005_Spy1359
1366	MGAS2221_1375	M5005_Spy1360
1367	MGAS2221_1376	M5005_Spy1361
1368	MGAS2221_1377	M5005_Spy1362
1369	MGAS2221_1378	M5005_Spy1363
1370	MGAS2221_1379	M5005_Spy1364
1371	MGAS2221_1380	M5005_Spy1365
1372	MGAS2221_1381	M5005_Spy1366
1373	MGAS2221_1382	M5005_Spy1367
1374	MGAS2221_1383	M5005_Spy1368
1375	MGAS2221_1384	Not annotated
1376	MGAS2221_1385	M5005_Spy1370
1377	MGAS2221_1386	M5005_Spy1371
1378	MGAS2221_1387	M5005_Spy1372
1379	MGAS2221_1388	M5005_Spy1373
1380	MGAS2221_1389	M5005_Spy1374
1381	MGAS2221_1390	M5005_Spy1375
1382	MGAS2221_1391	M5005_Spy1376
1383	MGAS2221_1392	M5005_Spy1377
1384	MGAS2221_1393	M5005_Spy1378
1385	MGAS2221_1394	M5005_Spy1379
1386	MGAS2221_1395	M5005_Spy1380
1387	MGAS2221_1396	M5005_Spy1381
1388	MGAS2221_1397	M5005_Spy1382
1389	MGAS2221_1398	M5005_Spy1383
1390	MGAS2221_1399	M5005_Spy1384
1391	MGAS2221_1400	M5005_Spy1385
1392	MGAS2221_1401	M5005_Spy1386
1393	MGAS2221_1402	M5005_Spy1387
1394	MGAS2221_1403	M5005_Spy1388
1395	MGAS2221_1404	M5005_Spy1389
1396	MGAS2221_1405	M5005_Spy1390
1397	MGAS2221_1406	M5005_Spy1391
1398	MGAS2221_1407	M5005_Spy1392
1399	MGAS2221_1408	M5005_Spy1393
1400	MGAS2221_1409	M5005_Spy1394
1401	MGAS2221_1410	Not annotated
1402	MGAS2221_1411	M5005_Spy1395
1403	MGAS2221_1412	M5005_Spy1636
1404	MGAS2221_1413	M5005_Spy1397
1405	MGAS2221_1414	M5005_Spy1398
1406	MGAS2221_1415	M5005_Spy1399
1407	MGAS2221_1416	M5005_Spy1400
1408	MGAS2221_1417	M5005_Spy1401
1409	MGAS2221_1418	M5005_Spy1402
1410	MGAS2221_1419	M5005_Spy1404
1411	MGAS2221_1420	M5005_Spy1405
1412	MGAS2221_1421	M5005_Spy1406
1413	MGAS2221_1422	M5005_Spy1407
1414	MGAS2221_1423	M5005_Spy1408
1415	MGAS2221_1424	M5005_Spy1409
1416	MGAS2221_1425	M5005_Spy1410
1417	MGAS2221_1426	M5005_Spy1411
1418	MGAS2221_1427	M5005_Spy1412
1419	MGAS2221_1428	M5005_Spy1413
1420	MGAS2221_1429	M5005_Spy1414
1421	MGAS2221_1430	M5005_Spy1415
1422	MGAS2221_1431	M5005_Spy1416
1423	MGAS2221_1432	Not annotated
1424	MGAS2221_1433	M5005_Spy1417
1425	MGAS2221_1434	M5005_Spy1418
1426	MGAS2221_1435	M5005_Spy1419
1427	MGAS2221_1436	M5005_Spy1420
1428	MGAS2221_1437	M5005_Spy1421
1429	MGAS2221_1438	M5005_Spy1422
1430	MGAS2221_1439	M5005_Spy1423
1431	MGAS2221_1440	M5005_Spy1424
1432	MGAS2221_1441	M5005_Spy1425
1433	MGAS2221_1442	M5005_Spy1426
1434	MGAS2221_1443	M5005_Spy1427
1435	MGAS2221_1444	M5005_Spy1428
1436	MGAS2221_1445	M5005_Spy1429
1437	MGAS2221_1446	M5005_Spy1430
1438	MGAS2221_1447	M5005_Spy1431
1439	MGAS2221_1448	M5005_Spy1432
1440	MGAS2221_1449	M5005_Spy1433
1441	MGAS2221_1450	M5005_Spy1434
1442	MGAS2221_1451	M5005_Spy1435
1443	MGAS2221_1452	M5005_Spy1436
1444	MGAS2221_1453	M5005_Spy1437
1445	MGAS2221_1454	M5005_Spy1438
1446	MGAS2221_1455	M5005_Spy1439
1447	MGAS2221_1456	M5005_Spy1440
1448	MGAS2221_1457	M5005_Spy1441
1449	MGAS2221_1458	M5005_Spy1442
1450	MGAS2221_1459	M5005_Spy1443
1451	MGAS2221_1460	M5005_Spy1444
1452	MGAS2221_1461	M5005_Spy1445
1453	MGAS2221_1462	M5005_Spy1446
1454	MGAS2221_1463	M5005_Spy1447
1455	MGAS2221_1464	M5005_Spy1448
1456	MGAS2221_1465	M5005_Spy1449
1457	MGAS2221_1466	M5005_Spy1450
1458	MGAS2221_1467	M5005_Spy1451
1459	MGAS2221_1468	M5005_Spy1452
1460	MGAS2221_1469	M5005_Spy1453
1461	MGAS2221_1470	M5005_Spy1454
1462	MGAS2221_1471	M5005_Spy1455
1463	MGAS2221_1472	M5005_Spy1456
1464	MGAS2221_1473	M5005_Spy1457
1465	MGAS2221_1474	M5005_Spy1458
1466	MGAS2221_1475	M5005_Spy1459
1467	MGAS2221_1476	M5005_Spy1460
1468	MGAS2221_1477	M5005_Spy1461
1469	MGAS2221_1478	M5005_Spy1462
1470	MGAS2221_1479	M5005_Spy1463
1471	MGAS2221_1480	M5005_Spy1464
1472	MGAS2221_1481	M5005_Spy1465
1473	MGAS2221_1482	M5005_Spy1466
1474	MGAS2221_1483	M5005_Spy1467
1475	MGAS2221_1484	M5005_SpyT0058
1476	MGAS2221_1485	M5005_Spy1468
1477	MGAS2221_1486	M5005_Spy1469
1478	MGAS2221_1487	M5005_Spy1470
1479	MGAS2221_1488	M5005_Spy1471
1480	MGAS2221_1489	M5005_Spy1472
1481	MGAS2221_1490	M5005_Spy1473
1482	MGAS2221_1491	M5005_Spy1474
1483	MGAS2221_1492	M5005_Spy1475
1484	MGAS2221_1493	M5005_Spy1476
1485	MGAS2221_1494	M5005_Spy1477
1486	MGAS2221_1495	M5005_Spy1478
1487	MGAS2221_1496	M5005_Spy1479
1488	MGAS2221_1497	M5005_Spy1480
1489	MGAS2221_1498	M5005_Spy1481
1490	MGAS2221_1499	M5005_Spy1482
1491	MGAS2221_1500	M5005_Spy1483
1492	MGAS2221_1501	M5005_Spy1484
1493	MGAS2221_1502	M5005_Spy1485
1494	MGAS2221_1503	M5005_Spy1486
1495	MGAS2221_1504	M5005_Spy1487
1496	MGAS2221_1505	M5005_Spy1488
1497	MGAS2221_1506	M5005_Spy1489
1498	MGAS2221_1507	M5005_Spy1490
1499	MGAS2221_1508	M5005_Spy1491
1500	MGAS2221_1509	M5005_Spy1492
1501	MGAS2221_1510	M5005_Spy1493
1502	MGAS2221_1511	M5005_Spy1494
1503	MGAS2221_1512	M5005_Spy1495
1504	MGAS2221_1513	M5005_Spy1496
1505	MGAS2221_1514	M5005_Spy1497
1506	MGAS2221_1515	M5005_Spy1498
1507	MGAS2221_1516	M5005_Spy1499
1508	MGAS2221_1517	M5005_Spy1500
1509	MGAS2221_1518	M5005_Spy1501
1510	MGAS2221_1519	M5005_Spy1502
1511	MGAS2221_1520	M5005_Spy1503
1512	MGAS2221_1521	M5005_Spy1504
1513	MGAS2221_1522	Not annotated
1514	MGAS2221_1523	M5005_Spy1506
1515	MGAS2221_1524	M5005_Spy1507
1516	MGAS2221_1525	M5005_Spy1508
1517	MGAS2221_1526	M5005_Spy1511
1518	MGAS2221_1527	M5005_Spy1512
1519	MGAS2221_1528	M5005_Spy1513
1520	MGAS2221_1529	M5005_Spy1514
1521	MGAS2221_1530	M5005_Spy1515
1522	MGAS2221_1531	M5005_Spy1516
1523	MGAS2221_1532	M5005_Spy1517
1524	MGAS2221_1533	M5005_Spy1518
1525	MGAS2221_1534	M5005_Spy1519
1526	MGAS2221_1535	M5005_Spy1521
1527	MGAS2221_1536	M5005_Spy1522
1528	MGAS2221_1537	M5005_Spy1523
1529	MGAS2221_1538	M5005_Spy1524
1530	MGAS2221_1539	M5005_Spy1525
1531	MGAS2221_1540	M5005_Spy1526
1532	MGAS2221_1541	M5005_Spy1527
1533	MGAS2221_1542	M5005_Spy1528
1534	MGAS2221_1543	M5005_Spy1529
1535	MGAS2221_1544	M5005_Spy1530
1536	MGAS2221_1545	M5005_Spy1531
1537	MGAS2221_1546	M5005_Spy1532
1538	MGAS2221_1547	M5005_Spy1533
1539	MGAS2221_1548	M5005_Spy1534
1540	MGAS2221_1549	M5005_Spy1833
1541	MGAS2221_1550	M5005_Spy1538
1542	MGAS2221_1551	M5005_Spy1539
1543	MGAS2221_1552	M5005_Spy1540
1544	MGAS2221_1553	M5005_Spy1542
1545	MGAS2221_1554	M5005_Spy1543
1546	MGAS2221_1555	M5005_Spy1544
1547	MGAS2221_1556	M5005_Spy1545
1548	MGAS2221_1557	M5005_Spy1546
1549	MGAS2221_1558	M5005_Spy1547
1550	MGAS2221_1559	M5005_Spy1548
1551	MGAS2221_1560	M5005_Spy1549
1552	MGAS2221_1561	M5005_Spy1550
1553	MGAS2221_1562	M5005_Spy1551
1554	MGAS2221_1563	M5005_Spy1552
1555	MGAS2221_1564	M5005_Spy1553
1556	MGAS2221_1565	M5005_Spy1554
1557	MGAS2221_1566	M5005_Spy1555
1558	MGAS2221_1567	M5005_Spy1556
1559	MGAS2221_1568	M5005_Spy1557
1560	MGAS2221_1569	M5005_Spy1558
1561	MGAS2221_1570	M5005_Spy1559
1562	MGAS2221_1571	M5005_Spy1560
1563	MGAS2221_1572	M5005_Spy1561
1564	MGAS2221_1573	M5005_Spy1562
1565	MGAS2221_1574	M5005_Spy1563
1566	MGAS2221_1575	M5005_Spy1564
1567	MGAS2221_1576	M5005_Spy1565
1568	MGAS2221_1577	M5005_Spy1566
1569	MGAS2221_1578	M5005_Spy1567
1570	MGAS2221_1579	M5005_Spy1568
1571	MGAS2221_1580	M5005_Spy1569
1572	MGAS2221_1581	M5005_Spy1570
1573	MGAS2221_1582	M5005_Spy1571
1574	MGAS2221_1583	M5005_Spy1572
1575	MGAS2221_1584	M5005_Spy1573
1576	MGAS2221_1585	M5005_Spy1575
1577	MGAS2221_1586	M5005_Spy1576
1578	MGAS2221_1587	M5005_Spy1577
1579	MGAS2221_1588	M5005_Spy1578
1580	MGAS2221_1589	M5005_Spy1579
1581	MGAS2221_1590	M5005_Spy1580
1582	MGAS2221_1591	M5005_Spy1581
1583	MGAS2221_1592	M5005_Spy1582
1584	MGAS2221_1593	M5005_Spy1583
1585	MGAS2221_1594	M5005_Spy1584
1586	MGAS2221_1595	M5005_Spy1585
1587	MGAS2221_1596	M5005_Spy1586
1588	MGAS2221_1597	M5005_Spy1587
1589	MGAS2221_1598	M5005_Spy1589
1590	MGAS2221_1599	M5005_Spy1590
1591	MGAS2221_1600	M5005_Spy1591
1592	MGAS2221_1601	M5005_Spy1592
1593	MGAS2221_1602	M5005_Spy1593
1594	MGAS2221_1603	M5005_Spy1594
1595	MGAS2221_1604	M5005_Spy1595
1596	MGAS2221_1605	M5005_Spy1596
1597	MGAS2221_1606	M5005_Spy1597
1598	MGAS2221_1607	M5005_Spy1598
1599	MGAS2221_1608	M5005_Spy1599
1600	MGAS2221_1609	M5005_Spy1600
1601	MGAS2221_1610	M5005_Spy1601
1602	MGAS2221_1611	M5005_Spy1602
1603	MGAS2221_1612	M5005_Spy1603
1604	MGAS2221_1613	M5005_Spy1604
1605	MGAS2221_1614	M5005_Spy1605
1606	MGAS2221_1615	M5005_Spy1606
1607	MGAS2221_1616	M5005_Spy1607
1608	MGAS2221_1617	M5005_SpyT0059
1609	MGAS2221_1618	M5005_Spy1608
1610	MGAS2221_1619	M5005_Spy1610
1611	MGAS2221_1620	M5005_Spy1611
1612	MGAS2221_1621	M5005_Spy1612
1613	MGAS2221_1622	M5005_Spy1613
1614	MGAS2221_1623	M5005_Spy1614
1615	MGAS2221_1624	M5005_Spy1615
1616	MGAS2221_1625	M5005_Spy1616
1617	MGAS2221_1626	M5005_Spy1617
1618	MGAS2221_1627	M5005_Spy1618
1619	MGAS2221_1628	Not annotated
1620	MGAS2221_1629	Not annotated
1621	MGAS2221_1630	Not annotated
1622	MGAS2221_1631	Not annotated
1623	MGAS2221_1632	Not annotated
1624	MGAS2221_1633	Not annotated
1625	MGAS2221_1634	M5005_Spy0253
1626	MGAS2221_1635	M5005_Spy0252
1627	MGAS2221_1636	M5005_Spy0251
1628	MGAS2221_1637	M5005_Spy0250
1629	MGAS2221_1638	M5005_Spy0249
1630	MGAS2221_1639	M5005_Spy0248
1631	MGAS2221_1640	M5005_Spy0247
1632	MGAS2221_1641	M5005_Spy0246
1633	MGAS2221_1642	M5005_Spy0245
1634	MGAS2221_1643	M5005_Spy0244
1635	MGAS2221_1644	M5005_Spy0243
1636	MGAS2221_1645	M5005_Spy0242
1637	MGAS2221_1646	M5005_Spy0240
1638	MGAS2221_1647	M5005_Spy0239
1639	MGAS2221_1648	M5005_Spy0238
1640	MGAS2221_1649	M5005_Spy0237
1641	MGAS2221_1650	M5005_Spy0236
1642	MGAS2221_1651	M5005_Spy0235
1643	MGAS2221_1652	M5005_Spy0234
1644	MGAS2221_1653	M5005_Spy0233
1645	MGAS2221_1654	M5005_Spy0232
1646	MGAS2221_1655	M5005_Spy0231
1647	MGAS2221_1656	M5005_Spy0230
1648	MGAS2221_1657	M5005_Spy0229
1649	MGAS2221_1658	M5005_Spy0228
1650	MGAS2221_1659	M5005_Spy0227
1651	MGAS2221_1660	M5005_Spy0226
1652	MGAS2221_1661	M5005_Spy0225
1653	MGAS2221_1662	M5005_Spy0224
1654	MGAS2221_1663	M5005_Spy0223
1655	MGAS2221_1664	M5005_Spy0222
1656	MGAS2221_1665	M5005_Spy0221
1657	MGAS2221_1666	M5005_Spy0220
1658	MGAS2221_1667	M5005_Spy0219
1659	MGAS2221_1668	M5005_Spy0218
1660	MGAS2221_1669	M5005_Spy0217
1661	MGAS2221_1670	M5005_Spy0216
1662	MGAS2221_1671	M5005_Spy0215
1663	MGAS2221_1672	M5005_Spy0214
1664	MGAS2221_1673	M5005_Spy0213
1665	MGAS2221_1674	M5005_Spy0212
1666	MGAS2221_1675	M5005_Spy0211
1667	MGAS2221_1676	M5005_Spy0209
1668	MGAS2221_1677	M5005_Spy0208
1669	MGAS2221_1678	M5005_Spy0207
1670	fasx	Not annotated
1671	MGAS2221_1679	M5005_Spy0206
1672	MGAS2221_1680	M5005_Spy0205
1673	MGAS2221_1681	M5005_Spy0204
1674	MGAS2221_1682	M5005_Spy0203
1675	MGAS2221_1683	M5005_Spy0202
1676	MGAS2221_1684	M5005_Spy0201
1677	MGAS2221_1685	M5005_Spy0200
1678	MGAS2221_1686	M5005_Spy0199
1679	MGAS2221_1687	M5005_Spy0198
1680	MGAS2221_1688	M5005_Spy0197
1681	MGAS2221_1689	M5005_Spy0196
1682	MGAS2221_1690	M5005_Spy0195
1683	MGAS2221_1691	M5005_Spy0194
1684	MGAS2221_1692	M5005_Spy0192
1685	MGAS2221_1693	M5005_Spy0191
1686	MGAS2221_1694	M5005_Spy0189
1687	MGAS2221_1695	M5005_Spy1712
1688	MGAS2221_1696	M5005_Spy1714
1689	MGAS2221_1697	M5005_Spy1715
1690	MGAS2221_1698	M5005_Spy1716
1691	MGAS2221_1699	M5005_Spy1718
1692	MGAS2221_1700	M5005_Spy1719
1693	MGAS2221_1701	M5005_Spy1720
1694	MGAS2221_1702	M5005_Spy1722
1695	MGAS2221_1703	M5005_Spy1723
1696	MGAS2221_1704	M5005_Spy1724
1697	MGAS2221_1705	M5005_Spy1725
1698	MGAS2221_1706	M5005_Spy1726
1699	MGAS2221_1707	M5005_Spy1727
1700	MGAS2221_1708	M5005_Spy1728
1701	MGAS2221_1709	M5005_Spy1729
1702	MGAS2221_1710	M5005_Spy1730
1703	MGAS2221_1711	M5005_Spy1731
1704	MGAS2221_1712	M5005_Spy1732
1705	MGAS2221_1713	M5005_Spy1734
1706	MGAS2221_1714	M5005_Spy1735
1707	MGAS2221_1715	Not annotated
1708	orf2	Not annotated
1709	sip	M5005_Spy1736
1710	MGAS2221_1716	M5005_Spy1737
1711	MGAS2221_1717	M5005_Spy1738
1712	MGAS2221_1718	M5005_Spy1740
1713	MGAS2221_1719	M5005_Spy1741
1714	MGAS2221_1720	M5005_Spy1742
1715	MGAS2221_1721	M5005_Spy1743
1716	MGAS2221_1722	M5005_Spy1744
1717	MGAS2221_1723	M5005_Spy1745
1718	MGAS2221_1724	M5005_Spy1746
1719	MGAS2221_1725	M5005_Spy1747
1720	MGAS2221_1726	M5005_Spy1748
1721	MGAS2221_1727	M5005_Spy1749
1722	MGAS2221_1728	M5005_Spy1751
1723	MGAS2221_1729	M5005_Spy1752
1724	MGAS2221_1730	M5005_Spy1753
1725	MGAS2221_1731	M5005_Spy1754
1726	MGAS2221_1732	M5005_Spy1755
1727	MGAS2221_1733	M5005_Spy1756
1728	MGAS2221_1734	M5005_Spy1757
1729	MGAS2221_1735	M5005_Spy1758
1730	MGAS2221_1736	M5005_Spy1760
1731	MGAS2221_1737	M5005_Spy1761
1732	MGAS2221_1738	M5005_Spy1762
1733	MGAS2221_1739	M5005_Spy1763
1734	MGAS2221_1740	M5005_Spy1764
1735	MGAS2221_1741	M5005_Spy1765
1736	MGAS2221_1742	M5005_SpyT0064
1737	MGAS2221_1743	M5005_Spy1768
1738	MGAS2221_1744	M5005_Spy1769
1739	MGAS2221_1745	M5005_Spy1770
1740	MGAS2221_1746	M5005_Spy1771
1741	MGAS2221_1747	M5005_Spy1772
1742	MGAS2221_1748	M5005_Spy1773
1743	MGAS2221_1749	M5005_Spy1774
1744	MGAS2221_1750	M5005_Spy1775
1745	MGAS2221_1751	M5005_Spy1776
1746	MGAS2221_1752	M5005_Spy1777
1747	MGAS2221_1753	M5005_Spy1778
1748	MGAS2221_1754	M5005_Spy1779
1749	MGAS2221_1755	M5005_Spy1780
1750	MGAS2221_1756	M5005_Spy1781
1751	MGAS2221_1757	M5005_Spy1782
1752	MGAS2221_1758	M5005_Spy1783
1753	MGAS2221_1759	M5005_Spy1784
1754	MGAS2221_1760	M5005_Spy1785
1755	MGAS2221_1761	M5005_Spy1786
1756	MGAS2221_1762	M5005_Spy1787
1757	MGAS2221_1763	M5005_Spy1788
1758	MGAS2221_1764	M5005_Spy1789
1759	MGAS2221_1765	M5005_Spy1790
1760	MGAS2221_1766	M5005_Spy1791
1761	MGAS2221_1767	M5005_Spy1792
1762	MGAS2221_1768	M5005_Spy1793
1763	MGAS2221_1769	M5005_Spy1794
1764	MGAS2221_1770	Not annotated
1765	MGAS2221_1771	M5005_Spy1795
1766	MGAS2221_1772	M5005_Spy1796
1767	MGAS2221_1773	M5005_Spy1797
1768	MGAS2221_1774	M5005_Spy1798
1769	MGAS2221_1775	M5005_Spy1799
1770	MGAS2221_1776	M5005_Spy1800
1771	MGAS2221_1777	M5005_Spy1801
1772	MGAS2221_1778	M5005_Spy1802
1773	MGAS2221_1779	M5005_Spy1803
1774	MGAS2221_1780	M5005_Spy1804
1775	MGAS2221_1781	M5005_Spy1805
1776	MGAS2221_1782	M5005_Spy1806
1777	MGAS2221_1783	M5005_Spy1807
1778	MGAS2221_1784	M5005_Spy1808
1779	MGAS2221_1785	M5005_Spy1809
1780	MGAS2221_1786	M5005_Spy1810
1781	MGAS2221_1787	M5005_Spy1811
1782	MGAS2221_1788	M5005_Spy1812
1783	MGAS2221_1789	M5005_Spy1813
1784	MGAS2221_1790	M5005_Spy1814
1785	MGAS2221_1791	M5005_Spy1815
1786	MGAS2221_1792	M5005_Spy1816
1787	MGAS2221_1793	M5005_Spy1817
1788	MGAS2221_1794	M5005_Spy1818
1789	MGAS2221_1795	M5005_Spy1819
1790	MGAS2221_1796	M5005_Spy1820
1791	MGAS2221_1797	M5005_Spy1821
1792	MGAS2221_1798	M5005_Spy1822
1793	MGAS2221_1799	M5005_Spy1823
1794	MGAS2221_1800	M5005_Spy1824
1795	MGAS2221_1801	M5005_Spy1825
1796	MGAS2221_1802	M5005_Spy1826
1797	MGAS2221_1803	M5005_Spy1827
1798	MGAS2221_1804	M5005_Spy1828
1799	MGAS2221_1805	M5005_Spy1830
1800	MGAS2221_1806	M5005_Spy1831
1801	MGAS2221_1807	M5005_Spy1833
1802	MGAS2221_1808	M5005_Spy1834
1803	MGAS2221_1809	M5005_Spy1835
1804	MGAS2221_1810	M5005_Spy1836
1805	MGAS2221_1811	M5005_Spy1837
1806	MGAS2221_1812	M5005_Spy1838
1807	MGAS2221_1813	M5005_Spy1839
1808	MGAS2221_1814	M5005_Spy1840
1809	MGAS2221_1815	M5005_Spy1841
1810	MGAS2221_1816	M5005_Spy1842
1811	MGAS2221_1817	M5005_Spy1843
1812	MGAS2221_1818	M5005_Spy1844
1813	MGAS2221_1819	M5005_Spy1845
1814	MGAS2221_1820	M5005_Spy1846
1815	MGAS2221_1821	M5005_Spy1847
1816	MGAS2221_1822	M5005_Spy1848
1817	MGAS2221_1823	M5005_Spy1849
1818	MGAS2221_1824	M5005_Spy1850
1819	MGAS2221_1825	M5005_Spy1851
1820	MGAS2221_1826	M5005_Spy1852
1821	MGAS2221_1827	M5005_Spy1853
1822	MGAS2221_1828	M5005_Spy1854
1823	MGAS2221_1829	M5005_Spy1855
1824	MGAS2221_1830	M5005_Spy1856
1825	MGAS2221_1831	M5005_Spy1857
1826	MGAS2221_1832	M5005_Spy1858
1827	MGAS2221_1833	M5005_Spy1860
1828	MGAS2221_1834	M5005_Spy1861
1829	MGAS2221_1835	M5005_Spy1862
1830	MGAS2221_1836	Not annotated
1831	MGAS2221_1837	Not annotated
1832	MGAS2221_1838	M5005_Spy1863
1833	MGAS2221_1839	M5005_SpyT0067
1834	MGAS2221_1840	M5005_Spy1864
1835	MGAS2221_1841	M5005_Spy1865
1836	MGAS2221_1842	M5005_Spy1866
