# Supplementary material for: New Pathogenesis Mechanisms and Translational Leads Identified by Multidimensional Analysis of Necrotizing Myositis in Primates
Source: mBio. 2020 Feb 18;11(1):e03363-19. doi: 10.1128/mBio.03363-19 (PMC7029145; doi:10.1128/mBio.03363-19)
Supplement: TABLE S2 [file mBio.03363-19-st002.xlsx]

## Sheet: Table S2A
	Table S2. DE genes and significantly enriched biological processes associated with upregulated and downregulated genes comparing infected versus mock-infected NHPs.
	A. Differentially expressed genes
	Upregulated genes comaparing infected NHP samples to mock-infected samples															Downregulated genes comaparing infected NHP samples to mock-infected samples
	ID	Gene start (bp)	Gene end (bp)	gene_length	Strand	Gene description	Chromosome/scaffold name	Gene name	Gene type	log2FoldChange	FC	padj				ID	Gene start (bp)	Gene end (bp)	gene_length	Strand	Gene description	Chromosome/scaffold name	Gene name	Gene type	log2FoldChange	FC	padj
1	ENSMFAG00000044412	117605230	117609145	3916	1	C-C motif chemokine ligand 20 [Source:NCBI gene;Acc:102133941]	12	CCL20	protein_coding	11.8848	3781.77	1.65893e-65			1	ENSMFAG00000034361	169559	199638	30080	1	zinc finger protein 596 [Source:NCBI gene;Acc:102117419]	8	ZNF596	protein_coding	-0.653787	-1.57329	0.0403437
2	ENSMFAG00000035922	98742092	98750807	8716	-1	matrix metallopeptidase 1 [Source:NCBI gene;Acc:102142258]	14	MMP1	protein_coding	11.4212	2742.37	1.29569e-44	Serum analysis		2	ENSMFAG00000041407	93561025	93565820	4796	1	homeobox A9 [Source:NCBI gene;Acc:102132881]	3	HOXA9	protein_coding	-0.773601	-1.70953	0.0175754
3	ENSMFAG00000044943	60762310	60764643	2334	-1	C-X-C motif chemokine ligand 6 [Source:NCBI gene;Acc:102126906]	5	CXCL6	protein_coding	11.2158	2378.48	1.45776e-29			3	ENSMFAG00000032589	58540640	58547222	6583	-1	zinc finger protein 256 [Source:NCBI gene;Acc:102121232]	19	ZNF256	protein_coding	-0.780876	-1.71817	0.00552678
4	ENSMFAG00000004069	16914693	16924547	9855	-1	interleukin 1 alpha [Source:NCBI gene;Acc:101926546]	13	IL1A	protein_coding	10.9889	2032.23	2.69796e-25			4	ENSMFAG00000045214	58942278	58966750	24473	-1	THAP domain containing 6 [Source:NCBI gene;Acc:102146182]	5	THAP6	protein_coding	-0.804557	-1.74661	0.0328876
5	ENSMFAG00000030902	22338089	22354327	16239	1	chromosome 7 open reading frame, human C15orf48 [Source:NCBI gene;Acc:102139911]	7		protein_coding	10.7082	1672.95	1.64656e-45			5	ENSMFAG00000040217	79113041	79137417	24377	-1	steroid 5 alpha-reductase 3 [Source:NCBI gene;Acc:102135568]	5	SRD5A3	protein_coding	-0.821692	-1.76748	0.0119034
6	ENSMFAG00000036514	126926216	126927384	1169	-1	hydroxycarboxylic acid receptor 2 [Source:NCBI gene;Acc:102146914]	11		pseudogene	10.485	1433.21	6.53408e-27			6	ENSMFAG00000003569	99670619	99708510	37892	-1	acyl-CoA dehydrogenase long chain [Source:NCBI gene;Acc:102134056]	12	ACADL	protein_coding	-0.846723	-1.79841	0.0150885
7	ENSMFAG00000001622	60857861	60862147	4287	-1	C-X-C motif chemokine ligand 8 [Source:NCBI gene;Acc:102127272]	5	CXCL8	protein_coding	10.1977	1174.38	4.70796e-25	Serum analysis		7	ENSMFAG00000039058	47583589	47602052	18464	-1	adenylate cyclase 6 [Source:NCBI gene;Acc:102116122]	11	ADCY6	protein_coding	-0.860071	-1.81513	0.000430064
8	ENSMFAG00000000159	32479280	32481296	2017	-1	C-C motif chemokine ligand 3 [Source:NCBI gene;Acc:102136134]	16		protein_coding	9.74201	856.324	1.02001e-23			8	ENSMFAG00000035927	56409600	56413273	3674	-1	zinc finger protein 579 [Source:NCBI gene;Acc:102134912]	19	ZNF579	protein_coding	-0.86772	-1.82478	0.00212938
9	ENSMFAG00000043064	16967761	16978256	10496	-1	interleukin 1 beta [Source:NCBI gene;Acc:102119749]	13	IL1B	protein_coding	9.45022	699.521	8.92616e-29			9	ENSMFAG00000000656	20522233	20578007	55775	-1	diphosphoinositol pentakisphosphate kinase 1 [Source:HGNC Symbol;Acc:HGNC:29023]	7	PPIP5K1	protein_coding	-0.913096	-1.88308	0.0373326
10	ENSMFAG00000045404	76890577	76893457	2881	1	peptidase inhibitor 3 [Source:NCBI gene;Acc:102118194]	10	PI3	protein_coding	9.43935	694.27	1.51508e-36			10	ENSMFAG00000036750	44753360	44768685	15326	1	zinc finger protein 223 [Source:NCBI gene;Acc:102117336]	19	ZNF222	protein_coding	-0.915827	-1.88665	0.000360114
11	ENSMFAG00000002889	60572752	60574333	1582	1	C-X-C motif chemokine 5 [Source:NCBI gene;Acc:102124330]	5		protein_coding	9.29724	629.14	1.118e-06			11	ENSMFAG00000036142	58132489	58414160	281672	1	MLLT3, super elongation complex subunit [Source:NCBI gene;Acc:102119140]	15	MLLT3	protein_coding	-0.924163	-1.89758	0.00205056
12	ENSMFAG00000046727	184244056	184247310	3255	-1	0	5		lincRNA	9.17442	577.797	6.17286e-10			12	ENSMFAG00000043553	19595597	19617260	21664	-1	transmembrane protein 161A [Source:NCBI gene;Acc:102137593]	19	TMEM161A	protein_coding	-0.925824	-1.89977	0.0110827
13	ENSMFAG00000035794	16445700	16463196	17497	-1	serpin family B member 2 [Source:NCBI gene;Acc:102130704]	18	SERPINB2	protein_coding	9.16589	574.393	4.71457e-26			13	ENSMFAG00000038255	40635534	40737603	102070	-1	centrosomal protein 70 [Source:NCBI gene;Acc:101925551]	2	CEP70	protein_coding	-0.927364	-1.9018	0.0328336
14	ENSMFAG00000008704	44394151	44394425	275	-1	RNA, 7SL, cytoplasmic 368, pseudogene [Source:HGNC Symbol;Acc:HGNC:46384]	19	RF00017	misc_RNA	8.97469	503.097	2.49253e-18			14	ENSMFAG00000041006	71376951	71402605	25655	1	TatD DNase domain containing 3 [Source:NCBI gene;Acc:102126564]	1	TATDN3	protein_coding	-0.928195	-1.90289	0.0496086
15	ENSMFAG00000029066	44613085	44624245	11161	-1	prostaglandin-endoperoxide synthase 2 [Source:NCBI gene;Acc:102143028]	1	PTGS2	protein_coding	8.92468	485.955	1.20146e-24			15	ENSMFAG00000030558	49972681	49977020	4340	-1	histidine rich calcium binding protein [Source:NCBI gene;Acc:102142591]	19	HRC	protein_coding	-0.937729	-1.91551	0.00385974
16	ENSMFAG00000031381	17266432	17282954	16523	1	interleukin 1 receptor antagonist [Source:NCBI gene;Acc:102126145]	13	IL1RN	protein_coding	8.69725	415.08	2.56064e-28			16	ENSMFAG00000026375	58047348	58058565	11218	1	zinc finger protein 548 [Source:NCBI gene;Acc:102141144]	19		protein_coding	-0.950398	-1.93241	0.000744233
17	ENSMFAG00000046630	134522413	134544718	22306	1	0	8		lincRNA	8.46384	353.077	0.00018608			17	ENSMFAG00000039608	7462320	7463463	1144	-1	transmembrane protein 256 [Source:NCBI gene;Acc:102122067]	16		protein_coding	-0.952972	-1.93586	0.00267265
18	ENSMFAG00000041648	105506642	105524130	17489	1	dendrocyte expressed seven transmembrane protein [Source:NCBI gene;Acc:102145356]	8	DCSTAMP	protein_coding	8.32447	320.565	1.76925e-40			18	ENSMFAG00000024844	49876726	49877358	633	-1	neurotrophin 4 [Source:NCBI gene;Acc:102139472]	19		protein_coding	-0.954075	-1.93734	0.0233926
19	ENSMFAG00000042767	58415677	58425146	9470	-1	BCL2 related protein A1 [Source:NCBI gene;Acc:102122565]	7	BCL2A1	protein_coding	8.18394	290.81	5.65057e-41			19	ENSMFAG00000031620	117520953	117557957	37005	-1	family with sequence similarity 204 member A [Source:NCBI gene;Acc:102127071]	9	FAM204A	protein_coding	-0.956657	-1.94081	0.0271139
20	ENSMFAG00000043690	129399795	129418965	19171	1	triggering receptor expressed on myeloid cells 1 [Source:NCBI gene;Acc:102129811]	4	TREM1	protein_coding	8.16476	286.97	3.52936e-33			20	ENSMFAG00000025920	91832715	91834538	1824	-1	EPM2A interacting protein 1 [Source:NCBI gene;Acc:102134657]	2	EPM2AIP1	protein_coding	-0.958584	-1.9434	0.0137233
21	ENSMFAG00000044138	44380077	44405077	25001	-1	plasminogen activator, urokinase receptor [Source:NCBI gene;Acc:102139334]	19	PLAUR	protein_coding	8.0795	270.503	5.03634e-28			21	ENSMFAG00000039063	82483687	82496106	12420	1	sarcoglycan beta [Source:NCBI gene;Acc:102121771]	5	SGCB	protein_coding	-0.964167	-1.95094	5.28514e-05
22	ENSMFAG00000038109	7205213	7207813	2601	-1	demidefensin-3 [Source:NCBI gene;Acc:102116821]	8		protein_coding	8.06944	268.623	2.7717e-05			22	ENSMFAG00000041253	21543790	21573892	30103	1	zinc finger protein 493 [Source:HGNC Symbol;Acc:HGNC:23708]	19	ZNF493	protein_coding	-0.964727	-1.95169	0.00368867
23	ENSMFAG00000030165	117666847	117732073	65227	1	dynein assembly factor with WD repeats 1 [Source:NCBI gene;Acc:101865836]	12	DAW1	protein_coding	8.06008	266.886	7.88091e-20			23	ENSMFAG00000035783	87908320	87910828	2509	1	fat storage inducing transmembrane protein 1 [Source:NCBI gene;Acc:102139810]	7	FITM1	protein_coding	-0.967625	-1.95562	4.85302e-05
24	ENSMFAG00000044905	60535798	60538164	2367	1	chemokine (C-X-C motif) ligand 3 [Source:NCBI gene;Acc:102123657]	5	CXCL3	protein_coding	8.0448	264.075	1.26818e-32			24	ENSMFAG00000045175	29337271	31621747	2284477	-1	dystrophin [Source:NCBI gene;Acc:102141166]	X	DMD	protein_coding	-0.969472	-1.95812	0.0222566
25	ENSMFAG00000000815	60089122	60112831	23710	-1	epiregulin [Source:NCBI gene;Acc:102119238]	5	EREG	protein_coding	8.0368	262.615	5.59834e-16			25	ENSMFAG00000001081	7701403	7703066	1664	-1	spermidine/spermine N1-acetyltransferase family member 2 [Source:NCBI gene;Acc:102135237]	16	SAT2	protein_coding	-0.972115	-1.96171	0.00016373
26	ENSMFAG00000043445	59459314	59470275	10962	1	aconitate decarboxylase 1 [Source:NCBI gene;Acc:102125305]	17	ACOD1	protein_coding	7.99626	255.338	3.98979e-10			26	ENSMFAG00000030668	49135992	49232383	96392	1	GTF2I repeat domain containing 1 [Source:NCBI gene;Acc:102147004]	3	GTF2IRD1	protein_coding	-0.972673	-1.96247	0.0330165
27	ENSMFAG00000041454	8750038	8759083	9046	1	C-type lectin domain family 4 member D [Source:NCBI gene;Acc:102121475]	11	CLEC4D	protein_coding	7.95795	248.647	2.52644e-45			27	ENSMFAG00000031095	102922430	103084195	161766	-1	microtubule associated protein 4 [Source:NCBI gene;Acc:101926008]	2	0	protein_coding	-0.974837	-1.96542	0.00010086
28	ENSMFAG00000033846	27111456	27112531	1076	1	0	16		protein_coding	7.88093	235.719	3.62682e-19			28	ENSMFAG00000001327	113699287	113789903	90617	1	intraflagellar transport 81 [Source:NCBI gene;Acc:102134177]	11	IFT81	protein_coding	-0.983557	-1.97733	0.00307522
29	ENSMFAG00000035168	65475505	65480758	5254	1	interleukin 24 [Source:NCBI gene;Acc:102135102]	1	IL24	protein_coding	7.81777	225.623	0.000323446			29	ENSMFAG00000046147	86159534	86375116	215583	-1	nuclear receptor coactivator 1 [Source:NCBI gene;Acc:101925525]	13	NCOA1	protein_coding	-0.995262	-1.99344	0.00762091
30	ENSMFAG00000039628	60723566	60727865	4300	-1	chemokine (C-X-C motif) ligand 1 (melanoma growth stimulating activity, alpha) [Source:NCBI gene;Acc:102126138]	5	CXCL1	protein_coding	7.81264	224.822	2.37416e-30			30	ENSMFAG00000039665	139091107	139103384	12278	1	von Willebrand factor A domain containing 7 [Source:NCBI gene;Acc:102145286]	4	VWA7	protein_coding	-0.995698	-1.99404	0.0143472
31	ENSMFAG00000003750	6851561	6856690	5130	-1	TNF superfamily member 14 [Source:NCBI gene;Acc:102130835]	19	TNFSF14	protein_coding	7.78274	220.211	6.55805e-09			31	ENSMFAG00000044374	104680107	104757139	77033	1	dystroglycan 1 [Source:NCBI gene;Acc:102146250]	2	DAG1	protein_coding	-1.00022	-2.0003	0.0322376
32	ENSMFAG00000043038	6792953	6822342	29390	1	interleukin 18 receptor accessory protein [Source:NCBI gene;Acc:102118346]	13	IL18RAP	protein_coding	7.71364	209.912	3.22492e-50			32	ENSMFAG00000041167	137642999	137674960	31962	1	zinc finger protein 10 [Source:NCBI gene;Acc:102134931]	11	ZNF10	protein_coding	-1.00027	-2.00037	0.00186413
33	ENSMFAG00000030727	52488909	52489964	1056	1	Macaca fascicularis formyl peptide receptor 2 (FPR2), mRNA. [Source:RefSeq mRNA;Acc:NM_001319421]	19	FPR2	protein_coding	7.69479	207.188	3.43922e-36			33	ENSMFAG00000036495	123321167	123411819	90653	-1	ubiquitin specific peptidase 40 [Source:NCBI gene;Acc:102120748]	12	USP40	protein_coding	-1.00037	-2.00051	0.0369751
34	ENSMFAG00000022604	35900195	35901187	993	1	free fatty acid receptor 2 [Source:NCBI gene;Acc:102135149]	19	FFAR2	protein_coding	7.69058	206.584	8.35544e-22			34	ENSMFAG00000002570	168233829	168257259	23431	-1	carbonyl reductase 4 [Source:NCBI gene;Acc:102142233]	5	CBR4	protein_coding	-1.00372	-2.00516	0.0203019
35	ENSMFAG00000031330	59279699	59451792	172094	1	cell migration inducing hyaluronidase 1 [Source:NCBI gene;Acc:102129860]	7	CEMIP	protein_coding	7.6468	200.409	5.42441e-53			35	ENSMFAG00000041833	55053364	55092846	39483	1	Ras related GTP binding B [Source:NCBI gene;Acc:101865293]	X	RRAGB	protein_coding	-1.0152	-2.02119	0.000751678
36	ENSMFAG00000000404	129486761	129500835	14075	1	triggering receptor expressed on myeloid cells like 2 [Source:NCBI gene;Acc:102131387]	4	TREML2	protein_coding	7.63452	198.711	2.99713e-22			36	ENSMFAG00000032928	19957018	19963181	6164	1	kelch repeat and BTB domain containing 4 [Source:NCBI gene;Acc:102134371]	14	KBTBD4	protein_coding	-1.01965	-2.02742	7.95332e-05
37	ENSMFAG00000000757	107803850	107811384	7535	-1	C-X-C motif chemokine receptor 1 [Source:NCBI gene;Acc:102140902]	12	CXCR1	protein_coding	7.6324	198.418	8.93329e-30			37	ENSMFAG00000043025	28912469	29012862	100394	-1	karyopherin subunit alpha 3 [Source:NCBI gene;Acc:101925378]	17	KPNA3	protein_coding	-1.02156	-2.03011	0.0347431
38	ENSMFAG00000042889	32681736	32781532	99797	1	SAM domain, SH3 domain and nuclear localization signals 1 [Source:NCBI gene;Acc:102116105]	3	SAMSN1	protein_coding	7.63043	198.148	1.63726e-34			38	ENSMFAG00000045940	15965129	16030080	64952	-1	gelsolin [Source:NCBI gene;Acc:101864919]	15	GSN	protein_coding	-1.02518	-2.03522	0.000128029
39	ENSMFAG00000031583	116407266	116416611	9346	1	prostaglandin D2 receptor [Source:NCBI gene;Acc:102121178]	7	PTGDR	protein_coding	7.61214	195.652	3.70824e-33			39	ENSMFAG00000035796	64908860	64968093	59234	-1	alpha kinase 3 [Source:HGNC Symbol;Acc:HGNC:17574]	7	ALPK3	protein_coding	-1.03644	-2.05116	0.0477784
40	ENSMFAG00000043720	59492323	59493058	736	-1	0	17		protein_coding	7.60865	195.178	9.54972e-12			40	ENSMFAG00000046381	185530914	185595181	64268	1	family with sequence similarity 149 member A [Source:NCBI gene;Acc:102139138]	5	FAM149A	protein_coding	-1.0397	-2.0558	0.0206048
41	ENSMFAG00000032558	191346550	191360040	13491	1	colony stimulating factor 3 receptor [Source:NCBI gene;Acc:102132219]	1	CSF3R	protein_coding	7.52802	184.57	2.44334e-42			41	ENSMFAG00000001066	54655696	54825273	169578	1	muscleblind like splicing regulator 1 [Source:NCBI gene;Acc:102131835]	2	MBNL1	protein_coding	-1.04332	-2.06097	0.0112999
42	ENSMFAG00000032735	98654949	98668883	13935	-1	matrix metallopeptidase 8 [Source:NCBI gene;Acc:102141209]	14	MMP8	protein_coding	7.52336	183.974	4.85649e-11			42	ENSMFAG00000042019	30101037	30101929	893	-1	cytochrome c oxidase subunit 6A2, mitochondrial [Source:NCBI gene;Acc:102116497]	20	COX6A2	protein_coding	-1.04912	-2.06926	0.0295196
43	ENSMFAG00000028248	11069979	11074341	4363	-1	lipocalin 2 [Source:NCBI gene;Acc:102137149]	15	LCN2	protein_coding	7.49413	180.284	8.19141e-22			43	ENSMFAG00000043053	70742786	70838629	95844	-1	glycerophosphodiester phosphodiesterase domain containing 5 [Source:NCBI gene;Acc:102123435]	14	GDPD5	protein_coding	-1.05185	-2.07319	0.000403368
44	ENSMFAG00000032274	15011744	15069155	57412	-1	adhesion G protein-coupled receptor E3 [Source:NCBI gene;Acc:102118304]	19	ADGRE3	protein_coding	7.44557	174.318	3.24997e-16			44	ENSMFAG00000030449	99588617	99591133	2517	1	G-protein coupled receptor-associated sorting protein 2 [Source:NCBI gene;Acc:102138501]	X	GPRASP2	protein_coding	-1.05693	-2.08049	0.00424996
45	ENSMFAG00000024733	68251046	68251357	312	1	G0/G1 switch 2 [Source:NCBI gene;Acc:102128475]	1	G0S2	protein_coding	7.41482	170.641	8.65458e-15			45	ENSMFAG00000002107	8188498	9609319	1420822	1	parkin RBR E3 ubiquitin protein ligase [Source:NCBI gene;Acc:102134446]	4	PRKN	protein_coding	-1.06724	-2.09542	0.0235908
46	ENSMFAG00000000838	159411527	159420089	8563	-1	putative alpha-1-antitrypsin-related protein [Source:NCBI gene;Acc:102136648]	7	SERPINA2	protein_coding	7.39487	168.298	5.31322e-05			46	ENSMFAG00000000388	11959065	12142724	183660	-1	erythrocyte membrane protein band 4.1 like 5 [Source:NCBI gene;Acc:102129199]	12	EPB41L5	protein_coding	-1.07338	-2.10436	0.0248704
47	ENSMFAG00000031840	6375975	6432431	56457	-1	interleukin 2 receptor subunit alpha [Source:NCBI gene;Acc:102123605]	9	IL2RA	protein_coding	7.31966	159.749	4.23476e-44			47	ENSMFAG00000042680	95939390	95992797	53408	-1	zinc finger and BTB domain containing 46 [Source:NCBI gene;Acc:102140622]	10	ZBTB46	protein_coding	-1.07595	-2.10811	0.000167233
48	ENSMFAG00000035861	118091811	118096655	4845	1	tissue factor pathway inhibitor 2 [Source:NCBI gene;Acc:102134908]	3	TFPI2	protein_coding	7.31502	159.236	4.37497e-20			48	ENSMFAG00000032035	51686266	51723336	37071	1	thyroid hormone receptor alpha [Source:NCBI gene;Acc:101865809]	16	THRA	protein_coding	-1.07875	-2.1122	0.0333968
49	ENSMFAG00000030281	53283326	53284516	1191	-1	G protein-coupled receptor 84 [Source:NCBI gene;Acc:102145034]	11	GPR84	protein_coding	7.28641	156.109	8.11689e-14			49	ENSMFAG00000023531	84256080	84256523	444	1	ribonuclease A family member 4 [Source:NCBI gene;Acc:102119137]	7	RNASE4	protein_coding	-1.07888	-2.1124	0.000879692
50	ENSMFAG00000044330	8770149	8777005	6857	-1	C-type lectin domain family 4 member E [Source:NCBI gene;Acc:102121864]	11	CLEC4E	protein_coding	7.27116	154.467	4.14495e-24			50	ENSMFAG00000000576	7519989	7545246	25258	-1	zinc finger and BTB domain containing 4 [Source:NCBI gene;Acc:102126189]	16	ZBTB4	protein_coding	-1.07951	-2.11332	1.04766e-06
51	ENSMFAG00000000048	175007490	175141629	134140	1	maltase-glucoamylase [Source:NCBI gene;Acc:102120094]	3	MGAM	protein_coding	7.2438	151.566	1.12108e-69			51	ENSMFAG00000030829	61706667	61722441	15775	1	amyloid beta precursor protein binding family B member 1 [Source:NCBI gene;Acc:102134079]	14	APBB1	protein_coding	-1.08292	-2.11831	0.000380552
52	ENSMFAG00000028229	32493699	32496641	2943	1	C-C motif chemokine 4 [Source:NCBI gene;Acc:102136805]	16		protein_coding	7.24186	151.362	3.36938e-26			52	ENSMFAG00000002280	20152626	20157116	4491	1	actin, alpha 1, skeletal muscle [Source:NCBI gene;Acc:102121165]	1	ACTA1	protein_coding	-1.0866	-2.12373	0.0104262
53	ENSMFAG00000042985	44124034	44139139	15106	-1	CD177 molecule [Source:NCBI gene;Acc:102134792]	19	CD177	protein_coding	7.2113	148.189	1.3874e-66			53	ENSMFAG00000044688	56926151	56949780	23630	-1	phospholipase C delta 3 [Source:NCBI gene;Acc:102138566]	16	PLCD3	protein_coding	-1.09015	-2.12896	8.07401e-07
54	ENSMFAG00000042734	23303305	23303754	450	1	0	8	TNFRSF10C human ortholog	protein_coding	7.19068	146.086	9.3885e-29	Serum analysis		54	ENSMFAG00000004239	58192168	58208685	16518	-1	chromosome 2 open reading frame, human C3orf33 [Source:NCBI gene;Acc:102123732]	2	C3orf33	protein_coding	-1.09029	-2.12916	0.0264125
55	ENSMFAG00000013367	55567230	55572502	5273	1	leukocyte immunoglobulin like receptor B4 [Source:NCBI gene;Acc:107128256]	19	LILRB4	protein_coding	7.16407	143.416	2.65632e-11			55	ENSMFAG00000033219	54839867	54860616	20750	1	calcium voltage-gated channel auxiliary subunit gamma 6 [Source:NCBI gene;Acc:107128294]	19	CACNG6	protein_coding	-1.09103	-2.13026	0.000204647
56	ENSMFAG00000044869	120106430	120205806	99377	-1	TNFAIP3 interacting protein 3 [Source:NCBI gene;Acc:102116528]	5	TNIP3	protein_coding	7.12635	139.716	8.17643e-48			56	ENSMFAG00000031878	99513333	99638357	125025	-1	KAT8 regulatory NSL complex subunit 1 like [Source:NCBI gene;Acc:102132027]	12	KANSL1L	protein_coding	-1.09346	-2.13385	0.0203996
57	ENSMFAG00000031160	77688858	77696788	7931	1	matrix metallopeptidase 9 [Source:NCBI gene;Acc:102117693]	10	MMP9	protein_coding	7.10861	138.009	3.28723e-30			57	ENSMFAG00000036363	144541209	144568210	27002	1	histone deacetylase 11 [Source:NCBI gene;Acc:102133368]	2	HDAC11	protein_coding	-1.09428	-2.13507	0.0321036
58	ENSMFAG00000000313	99407523	99407829	307	-1	0	2		pseudogene	7.06865	134.238	7.18646e-05			58	ENSMFAG00000045743	142572105	142577249	5145	-1	zinc finger and SCAN domain containing 26 [Source:NCBI gene;Acc:102144785]	4	ZSCAN26	protein_coding	-1.09464	-2.1356	8.47445e-05
59	ENSMFAG00000039282	42027647	42031471	3825	-1	0	4		protein_coding	7.05226	132.722	0.0421698			59	ENSMFAG00000002090	43419234	43429126	9893	1	tropomyosin 2 [Source:NCBI gene;Acc:102141630]	15	TPM2	protein_coding	-1.10679	-2.15366	0.00120635
60	ENSMFAG00000041132	41554737	41590981	36245	-1	pleckstrin [Source:NCBI gene;Acc:102138642]	13	PLEK	protein_coding	7.03835	131.448	1.08197e-18			60	ENSMFAG00000040943	117478527	117510891	32365	-1	cadherin EGF LAG seven-pass G-type receptor 2 [Source:NCBI gene;Acc:102125299]	1	CELSR2	protein_coding	-1.1183	-2.17091	0.0326525
61	ENSMFAG00000003820	127386603	127400030	13428	-1	prokineticin 2 [Source:NCBI gene;Acc:102131840]	2	PROK2	protein_coding	7.02418	130.163	4.38681e-64			61	ENSMFAG00000002036	98779330	98875251	95922	-1	dynamin binding protein [Source:NCBI gene;Acc:101865946]	9	DNMBP	protein_coding	-1.11989	-2.17331	4.81668e-13
62	ENSMFAG00000042609	47295388	47308347	12960	1	glyoxalase domain containing 5 [Source:NCBI gene;Acc:102134817]	X	GLOD5	protein_coding	6.98175	126.391	0.00204883			62	ENSMFAG00000035957	65568767	65629578	60812	-1	core histone macro-H2A.2 [Source:NCBI gene;Acc:102137182]	9	H2AFY2	protein_coding	-1.12403	-2.17956	0.0368952
63	ENSMFAG00000041452	3513519	3528626	15108	-1	MEFV, pyrin innate immunity regulator [Source:NCBI gene;Acc:102118440]	20	MEFV	protein_coding	6.91713	120.855	7.29845e-33			63	ENSMFAG00000031233	156081438	156189953	108516	1	D-glutamate cyclase [Source:NCBI gene;Acc:102135732]	7	DGLUCY	protein_coding	-1.13144	-2.19078	0.0414216
64	ENSMFAG00000002801	6957713	6970876	13164	-1	SH2 domain containing 3A [Source:NCBI gene;Acc:102139854]	19	SH2D3A	protein_coding	6.91494	120.671	4.53908e-07			64	ENSMFAG00000002684	56104472	56404625	300154	-1	Kruppel like factor 12 [Source:NCBI gene;Acc:102144241]	17	KLF12	protein_coding	-1.13427	-2.19507	9.1202e-06
65	ENSMFAG00000007172	24755680	24777867	22188	1	ADAM like decysin 1 [Source:NCBI gene;Acc:102144106]	8	ADAMDEC1	protein_coding	6.88803	118.441	5.71356e-14			65	ENSMFAG00000036868	124430068	124501741	71674	1	TBC1 domain family member 31 [Source:NCBI gene;Acc:102134874]	8	0	protein_coding	-1.13999	-2.20379	0.00335082
66	ENSMFAG00000024958	127385814	127386167	354	-1	0	2		protein_coding	6.84995	115.356	1.68412e-70			66	ENSMFAG00000038042	31429280	31486378	57099	1	ARVCF, delta catenin family member [Source:NCBI gene;Acc:102115974]	10	ARVCF	protein_coding	-1.15284	-2.22351	0.0447842
67	ENSMFAG00000001773	2310687	2408027	97341	-1	transient receptor potential cation channel subfamily M member 2 [Source:NCBI gene;Acc:102138225]	3	TRPM2	protein_coding	6.78262	110.096	4.52092e-33			67	ENSMFAG00000031922	45539881	45547333	7453	-1	galectin like [Source:NCBI gene;Acc:102126548]	13	LGALSL	protein_coding	-1.15587	-2.22819	0.000169948
68	ENSMFAG00000039998	52886221	52895744	9524	1	homeobox C10 [Source:NCBI gene;Acc:102133019]	11	HOXC10	protein_coding	6.73364	106.421	6.23036e-20			68	ENSMFAG00000041500	122975366	123267290	291925	-1	succinate-CoA ligase GDP-forming beta subunit [Source:NCBI gene;Acc:102144513]	2	0	protein_coding	-1.16221	-2.23799	0.0022546
69	ENSMFAG00000042617	27644359	27665544	21186	-1	selectin L [Source:NCBI gene;Acc:102142895]	1	SELL	protein_coding	6.71727	105.221	4.16475e-67			69	ENSMFAG00000002564	58759771	58857620	97850	1	solute carrier family 16 member 7 [Source:NCBI gene;Acc:101925081]	11	SLC16A7	protein_coding	-1.16487	-2.24212	0.00198167
70	ENSMFAG00000002961	98523265	98541904	18640	1	peptidoglycan recognition protein 4 [Source:NCBI gene;Acc:102122819]	1	PGLYRP4	protein_coding	6.70554	104.369	2.99616e-07			70	ENSMFAG00000032598	142748566	142753951	5386	-1	zinc finger and SCAN domain containing 16 [Source:NCBI gene;Acc:107129587]	4	ZSCAN16	protein_coding	-1.16525	-2.24272	0.0332931
71	ENSMFAG00000041471	40894072	40972452	78381	1	indoleamine 2,3-dioxygenase 2 [Source:NCBI gene;Acc:102129002]	8	IDO2	protein_coding	6.66955	101.797	1.25996e-05			71	ENSMFAG00000039948	151714264	151918592	204329	-1	coagulation factor VIII [Source:NCBI gene;Acc:102125498]	X	F8	protein_coding	-1.17248	-2.254	0.0454699
72	ENSMFAG00000020783	74263992	74264120	129	1	RNA, U4 small nuclear 38, pseudogene [Source:HGNC Symbol;Acc:HGNC:46974]	2	RF00015	snRNA	6.66283	101.324	0.00414188			72	ENSMFAG00000044119	81611322	81686013	74692	-1	CAP-Gly domain containing linker protein family member 4 [Source:NCBI gene;Acc:102124853]	13	CLIP4	protein_coding	-1.173	-2.2548	0.0243559
73	ENSMFAG00000008980	12227423	12269029	41607	-1	Macaca fascicularis apolipoprotein B mRNA editing enzyme catalytic subunit 3A (APOBEC3A), mRNA. [Source:RefSeq mRNA;Acc:NM_001319359]	10	APOBEC3A	protein_coding	6.62503	98.7034	8.17081e-21			73	ENSMFAG00000042543	64484064	64650221	166158	1	androgen receptor [Source:NCBI gene;Acc:102117720]	X	AR	protein_coding	-1.18883	-2.27967	6.4719e-05
74	ENSMFAG00000029637	152911806	152912819	1014	1	G protein-coupled receptor 65 [Source:NCBI gene;Acc:102143826]	7	GPR65	protein_coding	6.58202	95.8043	1.14065e-20			74	ENSMFAG00000041729	50999894	51126731	126838	1	myosin heavy chain 14 [Source:NCBI gene;Acc:102120583]	19	MYH14	protein_coding	-1.19686	-2.2924	0.0115924
75	ENSMFAG00000030247	33167288	33168418	1131	-1	Sp6 transcription factor [Source:NCBI gene;Acc:102144844]	16	SP6	protein_coding	6.56995	95.0062	0.0369976			75	ENSMFAG00000034609	11806679	11835273	28595	-1	synaptogyrin 1 [Source:NCBI gene;Acc:102122856]	10	SYNGR1	protein_coding	-1.19968	-2.29689	7.98988e-05
76	ENSMFAG00000044474	54635410	54677357	41948	-1	NLR family pyrin domain containing 12 [Source:HGNC Symbol;Acc:HGNC:22938]	19	NLRP12	protein_coding	6.54908	93.6421	2.74813e-36			76	ENSMFAG00000039310	56936099	56938180	2082	1	0	14	0	pseudogene	-1.20777	-2.3098	0.0288467
77	ENSMFAG00000034121	100693735	100696336	2602	1	KH domain containing 1 like [Source:NCBI gene;Acc:102137091]	4	KHDC1L	protein_coding	6.54691	93.501	6.95752e-10			77	ENSMFAG00000001953	115260514	115474760	214247	-1	GDNF family receptor alpha 1 [Source:NCBI gene;Acc:102139958]	9	GFRA1	protein_coding	-1.20975	-2.31298	0.00139795
78	ENSMFAG00000014231	101671444	101671743	300	-1	RNA, 7SL, cytoplasmic 728, pseudogene [Source:HGNC Symbol;Acc:HGNC:46744]	5	RF00017	misc_RNA	6.44449	87.0935	0.00239631			78	ENSMFAG00000004002	226503759	226505428	1670	1	transmembrane protein 52 [Source:NCBI gene;Acc:102118786]	1	TMEM52	protein_coding	-1.21161	-2.31596	0.0479767
79	ENSMFAG00000043542	36912379	36927107	14729	-1	vascular non-inflammatory molecule 2 [Source:NCBI gene;Acc:101865481]	4	VNN2	protein_coding	6.39195	83.9788	1.19776e-61			79	ENSMFAG00000003726	60728066	60967685	239620	1	protein phosphatase 1 regulatory subunit 12B [Source:NCBI gene;Acc:102121021]	1	PPP1R12B	protein_coding	-1.21226	-2.31701	1.67205e-08
80	ENSMFAG00000044829	55661240	55680363	19124	1	Fc fragment of IgA receptor [Source:NCBI gene;Acc:102145896]	19	FCAR	protein_coding	6.38592	83.6285	1.58665e-24			80	ENSMFAG00000000603	33014635	33045909	31275	-1	transmembrane protein 47 [Source:NCBI gene;Acc:102146167]	X	TMEM47	protein_coding	-1.21674	-2.3242	0.0365532
81	ENSMFAG00000003194	55194137	55200991	6855	-1	0	19		protein_coding	6.37724	83.1267	3.41775e-32			81	ENSMFAG00000000835	29971377	30080750	109374	-1	supervillin [Source:NCBI gene;Acc:102125303]	9	SVIL	protein_coding	-1.22498	-2.33752	0.000594862
82	ENSMFAG00000038769	58358184	58367188	9005	-1	suppressor of tumorigenicity 20 [Source:NCBI gene;Acc:102121801]	7	ST20	protein_coding	6.36415	82.3761	0.00157674			82	ENSMFAG00000002372	75821317	75899650	78334	-1	junctophilin 2 [Source:NCBI gene;Acc:102127990]	10	JPH2	protein_coding	-1.22737	-2.34139	0.000159601
83	ENSMFAG00000046259	95303011	95429702	126692	-1	phosphoinositide-3-kinase adaptor protein 1 [Source:NCBI gene;Acc:102145125]	9	PIK3AP1	protein_coding	6.32426	80.1296	9.54418e-34			83	ENSMFAG00000034456	102099418	102111460	12043	-1	nudix hydrolase 12 [Source:NCBI gene;Acc:101867001]	6	NUDT12	protein_coding	-1.22775	-2.34202	0.000451601
84	ENSMFAG00000032843	71706947	71723811	16865	1	CD300a molecule [Source:NCBI gene;Acc:102124907]	16	CD300A	protein_coding	6.31997	79.8917	1.85229e-28			84	ENSMFAG00000030641	93974642	94105028	130387	-1	sorbin and SH3 domain containing 1 [Source:NCBI gene;Acc:102121582]	9	SORBS1	protein_coding	-1.23842	-2.3594	0.00039011
85	ENSMFAG00000027875	39977209	39978240	1032	1	aspartic peptidase retroviral like 1 [Source:NCBI gene;Acc:102122540]	13	ASPRV1	protein_coding	6.31293	79.5024	0.000130411			85	ENSMFAG00000031143	20434744	20458068	23325	1	transmembrane protein 159 [Source:NCBI gene;Acc:102130340]	20	TMEM159	protein_coding	-1.25033	-2.37896	0.0326487
86	ENSMFAG00000003681	585872	591138	5267	1	azurocidin 1 [Source:NCBI gene;Acc:102134893]	19	AZU1	protein_coding	6.30242	78.9257	6.67687e-34			86	ENSMFAG00000043049	51632369	51644788	12420	-1	inhibitory synaptic factor 1 [Source:NCBI gene;Acc:102131812]	7	INSYN1	protein_coding	-1.25146	-2.38082	6.4702e-08
87	ENSMFAG00000012150	39950198	39950773	576	1	ras homolog family member H [Source:NCBI gene;Acc:102123151]	5	RHOH	protein_coding	6.2849	77.9731	7.07775e-10			87	ENSMFAG00000041992	66386094	66451360	65267	-1	ATP binding cassette subfamily A member 5 [Source:NCBI gene;Acc:102128102]	16	ABCA5	protein_coding	-1.25211	-2.38189	0.00109441
88	ENSMFAG00000032586	10302428	10347116	44689	1	arachidonate 5-lipoxygenase activating protein [Source:NCBI gene;Acc:102132235]	17	ALOX5AP	protein_coding	6.27202	77.2797	5.45905e-39			88	ENSMFAG00000003714	110928146	110957322	29177	-1	zinc finger protein 782 [Source:NCBI gene;Acc:102133719]	15	ZNF782	protein_coding	-1.26671	-2.40612	1.29106e-10
89	ENSMFAG00000043182	132752146	132769068	16923	-1	ADAM metallopeptidase domain 8 [Source:NCBI gene;Acc:102128894]	9	ADAM8	protein_coding	6.24923	76.0687	3.65548e-23			89	ENSMFAG00000033862	7927037	7931869	4833	1	cathepsin F [Source:NCBI gene;Acc:102124998]	14	CTSF	protein_coding	-1.27083	-2.41301	3.11529e-06
90	ENSMFAG00000032432	4956933	4960610	3678	1	chromosome 16 open reading frame, human C17orf107 [Source:NCBI gene;Acc:102131312]	16	C17orf107	protein_coding	6.2469	75.9461	1.87989e-33			90	ENSMFAG00000003649	135574511	135704848	130338	1	HFM1, ATP dependent DNA helicase homolog [Source:NCBI gene;Acc:102131309]	1	HFM1	protein_coding	-1.27726	-2.42378	0.00319819
91	ENSMFAG00000044624	149842052	149858648	16597	-1	cystatin A [Source:NCBI gene;Acc:102145752]	2	CSTA	protein_coding	6.23471	75.3067	2.88788e-36			91	ENSMFAG00000002741	185229970	185254233	24264	1	zinc finger MYND-type containing 12 [Source:NCBI gene;Acc:101865853]	1	ZMYND12	protein_coding	-1.27803	-2.42508	0.016906
92	ENSMFAG00000035681	8021074	8024309	3236	1	mast cell expressed membrane protein 1 [Source:NCBI gene;Acc:102116476]	19	MCEMP1	protein_coding	6.23158	75.1437	2.03088e-46			92	ENSMFAG00000010981	144546179	144546490	312	1	histone H4 [Source:NCBI gene;Acc:102137230]	4		protein_coding	-1.27924	-2.42712	0.042048
93	ENSMFAG00000036311	174936766	174962483	25718	-1	C-type lectin domain containing 5A [Source:NCBI gene;Acc:102119335]	3	CLEC5A	protein_coding	6.20732	73.8907	2.29651e-31			93	ENSMFAG00000041491	79855855	80032451	176597	1	muscleblind like splicing regulator 2 [Source:NCBI gene;Acc:102143078]	17	MBNL2	protein_coding	-1.28606	-2.4386	0.00702469
94	ENSMFAG00000044863	10500718	10529782	29065	-1	oxidized low density lipoprotein receptor 1 [Source:NCBI gene;Acc:102117699]	11	OLR1	protein_coding	6.19407	73.2152	5.79464e-12			94	ENSMFAG00000034798	592786	602643	9858	1	mitogen-activated protein kinase 12 [Source:NCBI gene;Acc:101867305]	10	MAPK12	protein_coding	-1.28646	-2.43929	0.0488113
95	ENSMFAG00000037975	120862248	120880452	18205	1	cysteine rich secretory protein 3 [Source:NCBI gene;Acc:102127108]	4	CRISP3	protein_coding	6.17782	72.3949	6.20256e-14			95	ENSMFAG00000035067	134362429	134362533	105	-1	0	3	RF00019	misc_RNA	-1.28854	-2.4428	0.000122525
96	ENSMFAG00000031903	30630691	30632706	2016	1	C-C motif chemokine ligand 7 [Source:NCBI gene;Acc:102136132]	16	CCL7	protein_coding	6.15463	71.2408	9.54384e-19	Serum analysis		96	ENSMFAG00000036622	8985893	9069416	83524	1	ribosomal modification protein rimK like family member B [Source:NCBI gene;Acc:102124154]	11		protein_coding	-1.29221	-2.44903	0.0185305
97	ENSMFAG00000044262	14331752	14362619	30868	-1	colony stimulating factor 2 receptor beta common subunit [Source:NCBI gene;Acc:102143353]	10	CSF2RB	protein_coding	6.13458	70.2576	4.43296e-26			97	ENSMFAG00000001614	62102677	62114827	12151	1	MSS51 mitochondrial translational activator [Source:NCBI gene;Acc:102120945]	9	MSS51	protein_coding	-1.29659	-2.45647	0.008395
98	ENSMFAG00000030737	61026271	61056809	30539	1	signal regulatory protein delta [Source:HGNC Symbol;Acc:HGNC:16248]	10	SIRPD	protein_coding	6.12612	69.8468	2.40993e-19			98	ENSMFAG00000031041	102088845	102110043	21199	-1	kelch repeat and BTB domain containing 3 [Source:NCBI gene;Acc:102126423]	14	KBTBD3	protein_coding	-1.29967	-2.46173	0.0157883
99	ENSMFAG00000039341	69454582	69519717	65136	1	NLR family apoptosis inhibitory protein [Source:NCBI gene;Acc:102128965]	6	NAIP	protein_coding	6.11808	69.4587	1.85289e-26			99	ENSMFAG00000034286	1047905	1159652	111748	1	crystallin lambda 1 [Source:NCBI gene;Acc:102126962]	17	CRYL1	protein_coding	-1.30303	-2.46746	3.4789e-07
100	ENSMFAG00000024766	114318609	114319478	870	1	0	X		protein_coding	6.11188	69.1607	0.0107345			100	ENSMFAG00000036628	53750418	53756289	5872	-1	uncharacterized LOC107127834 [Source:NCBI gene;Acc:107127834]	16	C17orf113	protein_coding	-1.3039	-2.46896	0.000918533
101	ENSMFAG00000038816	84044754	84045407	654	1	0	7		pseudogene	6.10666	68.911	3.43276e-14			101	ENSMFAG00000035461	181255084	181267934	12851	-1	tripartite motif containing 7 [Source:NCBI gene;Acc:102132933]	6	TRIM7	protein_coding	-1.30519	-2.47116	0.017523
102	ENSMFAG00000040572	250562	258831	8270	1	protein RoBo-1-like [Source:NCBI gene;Acc:102120260]	1		protein_coding	6.10456	68.8107	5.045e-38			102	ENSMFAG00000030627	7341719	7348116	6398	1	solute carrier family 2 member 4 [Source:NCBI gene;Acc:102114914]	16	SLC2A4	protein_coding	-1.32499	-2.50531	0.00984239
103	ENSMFAG00000036608	55212094	55224114	12021	-1	leukocyte immunoglobulin like receptor A5 [Source:NCBI gene;Acc:102127483]	19	LILRA5	protein_coding	6.10376	68.7724	6.5756e-29			103	ENSMFAG00000010320	100661893	100662498	606	-1	RAB9B, member RAS oncogene family [Source:NCBI gene;Acc:102132281]	X	RAB9B	protein_coding	-1.32659	-2.50809	0.0108898
104	ENSMFAG00000044621	71032737	71034563	1827	1	thioredoxin domain containing 2 [Source:NCBI gene;Acc:101866161]	18	TXNDC2	protein_coding	6.09479	68.3464	0.0463646			104	ENSMFAG00000000122	40505210	40505537	328	-1	0	14	0	pseudogene	-1.32866	-2.5117	7.86105e-09
105	ENSMFAG00000045939	126527495	126529976	2482	-1	chromosome 4 open reading frame, human C6orf223 [Source:NCBI gene;Acc:102139629]	4	C6orf223	protein_coding	6.08634	67.947	0.0170064			105	ENSMFAG00000045151	100860480	100875250	14771	1	semaphorin 6C [Source:NCBI gene;Acc:102139680]	1	SEMA6C	protein_coding	-1.32928	-2.51277	0.000106649
106	ENSMFAG00000008798	3331867	3346855	14989	1	matrix metallopeptidase 25 [Source:NCBI gene;Acc:102144147]	20	MMP25	protein_coding	6.08554	67.9094	7.17514e-32			106	ENSMFAG00000002239	135089757	135296843	207087	1	transforming growth factor beta receptor 3 [Source:NCBI gene;Acc:102128991]	1	TGFBR3	protein_coding	-1.33302	-2.51929	4.26893e-07
107	ENSMFAG00000031461	60581928	60584932	3005	1	pro-platelet basic protein [Source:NCBI gene;Acc:102124735]	5	PPBP	protein_coding	6.07277	67.3112	7.3009e-14			107	ENSMFAG00000036886	3676408	3736253	59846	1	sarcoglycan gamma [Source:NCBI gene;Acc:102144860]	17	SGCG	protein_coding	-1.33715	-2.52651	0.00152966
108	ENSMFAG00000046196	6380431	6415550	35120	1	interleukin 1 receptor type 2 [Source:NCBI gene;Acc:102143926]	13	IL1R2	protein_coding	6.06648	67.0182	6.81513e-15	Serum analysis		108	ENSMFAG00000031547	49823300	49831555	8256	1	methyltransferase like 7A [Source:NCBI gene;Acc:102127872]	11	METTL7A	protein_coding	-1.33871	-2.52925	0.00701272
109	ENSMFAG00000044566	162868071	162882465	14395	1	developmental pluripotency associated 2 [Source:NCBI gene;Acc:102129918]	2		protein_coding	6.05997	66.7164	5.37914e-09			109	ENSMFAG00000044966	146383197	146425508	42312	-1	protein phosphatase 1 regulatory subunit 3A [Source:NCBI gene;Acc:102116228]	3	PPP1R3A	protein_coding	-1.34261	-2.53609	0.0117445
110	ENSMFAG00000032837	103316670	103318822	2153	1	cathelicidin antimicrobial peptide [Source:NCBI gene;Acc:102139204]	2	CAMP	protein_coding	6.04763	66.1482	4.4076e-37			110	ENSMFAG00000043811	82079256	82228746	149491	-1	sushi domain containing 4 [Source:NCBI gene;Acc:102119132]	1	SUSD4	protein_coding	-1.34314	-2.53702	0.00513418
111	ENSMFAG00000028035	74290790	74291806	1017	1	G protein-coupled receptor 160 [Source:NCBI gene;Acc:102119679]	2	GPR160	protein_coding	6.04168	65.8762	1.01466e-50			111	ENSMFAG00000038456	44718166	44732725	14560	1	zinc finger protein 230 [Source:NCBI gene;Acc:102115867]	19	ZNF155	protein_coding	-1.35022	-2.54951	0.00475918
112	ENSMFAG00000002981	42264980	42281478	16499	1	carcinoembryonic antigen related cell adhesion molecule 6 [Source:NCBI gene;Acc:107126399]	19		protein_coding	6.00093	64.0414	2.40319e-23			112	ENSMFAG00000033092	471435	505577	34143	1	paralemmin [Source:NCBI gene;Acc:102130044]	19	PALM	protein_coding	-1.35639	-2.56044	0.0361851
113	ENSMFAG00000041667	60968128	61019936	51809	1	signal-regulatory protein beta-1 isoform 3 [Source:NCBI gene;Acc:102139733]	10	SIRPB1	protein_coding	5.99241	63.664	3.16554e-37			113	ENSMFAG00000034037	52990562	53374132	383571	-1	phospholipase C beta 4 [Source:NCBI gene;Acc:101925220]	10	PLCB4	protein_coding	-1.36166	-2.56981	0.040842
114	ENSMFAG00000044358	73496854	73581364	84511	-1	CD274 molecule [Source:NCBI gene;Acc:102145573]	15	CD274	protein_coding	5.98409	63.2983	2.59752e-05			114	ENSMFAG00000041859	29127039	29145161	18123	-1	SPRY domain containing 7 [Source:NCBI gene;Acc:102120062]	17	SPRYD7	protein_coding	-1.37118	-2.58683	0.0195846
115	ENSMFAG00000028880	48812488	48834549	22062	1	linker for activation of T cells family member 2 [Source:NCBI gene;Acc:102117113]	3	LAT2	protein_coding	5.97895	63.0729	8.42725e-21			115	ENSMFAG00000043787	77556336	77557924	1589	-1	spermatogenesis associated 25 [Source:NCBI gene;Acc:102143878]	10	SPATA25	protein_coding	-1.37412	-2.5921	9.48093e-05
116	ENSMFAG00000030906	211133717	211191690	57974	-1	peptidyl arginine deiminase 4 [Source:NCBI gene;Acc:102126460]	1	PADI4	protein_coding	5.97678	62.9782	2.69849e-86			116	ENSMFAG00000044734	74922354	74942974	20621	1	coagulation factor II thrombin receptor [Source:NCBI gene;Acc:102137130]	6	F2R	protein_coding	-1.37451	-2.5928	0.0174465
117	ENSMFAG00000031820	129502823	129536748	33926	1	triggering receptor expressed on myeloid cells 2 [Source:NCBI gene;Acc:102133279]	4	TREM2	protein_coding	5.97079	62.7174	3.46979e-18			117	ENSMFAG00000003737	66224537	66285088	60552	-1	ATP binding cassette subfamily A member 6 [Source:NCBI gene;Acc:102127701]	16	ABCA6	protein_coding	-1.37533	-2.59428	5.89899e-07
118	ENSMFAG00000042098	87376041	87405059	29019	-1	ankyrin repeat domain 22 [Source:NCBI gene;Acc:102138347]	9	ANKRD22	protein_coding	5.95192	61.9024	1.38904e-12			118	ENSMFAG00000011647	3101133	3101209	77	1	small nucleolar RNA, C/D box 116-28 [Source:HGNC Symbol;Acc:HGNC:33347]	7	RF00108	snoRNA	-1.37659	-2.59653	0.000434891
119	ENSMFAG00000012591	134420927	134421024	98	-1	0	8		miRNA	5.93706	61.2679	3.32465e-11			119	ENSMFAG00000000566	20013422	20059241	45820	1	ADAM metallopeptidase with thrombospondin type 1 motif 5 [Source:NCBI gene;Acc:102145254]	3	ADAMTS5	protein_coding	-1.38167	-2.60569	1.34708e-05
120	ENSMFAG00000040627	169836322	169887279	50958	-1	lymphocyte cytosolic protein 2 [Source:NCBI gene;Acc:102132302]	6	LCP2	protein_coding	5.93616	61.2299	2.7476e-17			120	ENSMFAG00000002053	124221488	124410547	189060	-1	RUN domain containing 3B [Source:NCBI gene;Acc:101926171]	3	RUNDC3B	protein_coding	-1.38193	-2.60617	7.86624e-07
121	ENSMFAG00000012822	152944027	152946381	2355	1	Macaca fascicularis toll like receptor 2 (TLR2), mRNA. [Source:RefSeq mRNA;Acc:NM_001319613]	5	TLR2	protein_coding	5.93558	61.2052	1.10404e-15			121	ENSMFAG00000034576	101228652	101551415	322764	1	mirror-image polydactyly 1 [Source:NCBI gene;Acc:101864873]	7	MIPOL1	protein_coding	-1.38472	-2.61121	1.23876e-08
122	ENSMFAG00000045777	32364496	32387542	23047	1	olfactomedin 4 [Source:NCBI gene;Acc:102126722]	17	OLFM4	protein_coding	5.89475	59.4971	1.00769e-05			122	ENSMFAG00000045256	58315726	58587757	272032	-1	laminin subunit alpha 3 [Source:NCBI gene;Acc:102120952]	18	LAMA3	protein_coding	-1.38521	-2.6121	0.000556927
123	ENSMFAG00000038992	28779512	28858956	79445	1	glycerol kinase [Source:NCBI gene;Acc:102136861]	X	GK	protein_coding	5.88789	59.215	9.13721e-16			123	ENSMFAG00000046330	149048488	149083865	35378	1	caveolin 1 [Source:NCBI gene;Acc:101865646]	3	CAV1	protein_coding	-1.38664	-2.61469	1.45041e-14
124	ENSMFAG00000038102	49416598	49435180	18583	1	neutrophil cytosolic factor 1 [Source:NCBI gene;Acc:102124562]	3	NCF1	protein_coding	5.87395	58.6456	1.10627e-25			124	ENSMFAG00000013902	139760351	139812672	52322	1	zinc finger C2HC-type containing 1C [Source:NCBI gene;Acc:102138675]	7	ZC2HC1C	protein_coding	-1.39159	-2.62368	0.0292488
125	ENSMFAG00000008930	127441739	127442034	296	1	RNA, 7SL, cytoplasmic 271, pseudogene [Source:HGNC Symbol;Acc:HGNC:46287]	2	RF00017	misc_RNA	5.86674	58.3533	0.0112446			125	ENSMFAG00000008661	22929417	23299129	369713	1	thyroid hormone receptor beta [Source:NCBI gene;Acc:101866995]	2	THRB	protein_coding	-1.39584	-2.63142	0.00904654
126	ENSMFAG00000030424	67670822	67672093	1272	1	oxoeicosanoid receptor 1 [Source:NCBI gene;Acc:102147169]	13	OXER1	protein_coding	5.85918	58.0482	1.5236e-17			126	ENSMFAG00000033488	107377715	107424217	46503	1	hydroxyacyl-CoA dehydrogenase [Source:NCBI gene;Acc:101865482]	5	HADH	protein_coding	-1.39689	-2.63333	0.000847672
127	ENSMFAG00000041423	145675573	145683164	7592	1	spermatogenesis and centriole associated 1 [Source:NCBI gene;Acc:102144361]	8	SPATC1	protein_coding	5.84932	57.6528	1.40345e-11			127	ENSMFAG00000002893	10353655	10454579	100925	-1	solute carrier family 22 member 3 [Source:NCBI gene;Acc:102147270]	4	SLC22A3	protein_coding	-1.39748	-2.6344	0.00404457
128	ENSMFAG00000032428	51335116	51340499	5384	-1	keratin, type II cytoskeletal 6A [Source:NCBI gene;Acc:102128005]	11		protein_coding	5.84787	57.5948	0.0295059			128	ENSMFAG00000034589	70280182	70304058	23877	1	neuraminidase 3 [Source:NCBI gene;Acc:102117060]	14	NEU3	protein_coding	-1.40226	-2.64316	2.51987e-16
129	ENSMFAG00000037487	95550256	95577697	27442	-1	semaphorin 4A [Source:NCBI gene;Acc:102122350]	1	SEMA4A	protein_coding	5.84296	57.3994	2.07487e-22			129	ENSMFAG00000034353	54344918	54397486	52569	1	zinc finger protein 331 [Source:NCBI gene;Acc:102147128]	19	ZNF331	protein_coding	-1.40924	-2.65597	0.000259547
130	ENSMFAG00000039733	35276455	35325164	48710	1	aquaporin 9 [Source:NCBI gene;Acc:102121167]	7	AQP9	protein_coding	5.83335	57.0184	8.45682e-33			130	ENSMFAG00000002734	83551271	83576508	25238	-1	tripartite motif containing 54 [Source:NCBI gene;Acc:102121916]	13	TRIM54	protein_coding	-1.41199	-2.66105	0.000534964
131	ENSMFAG00000033114	98496632	98497516	885	1	S100 calcium binding protein A12 [Source:NCBI gene;Acc:102122058]	1	S100A12	protein_coding	5.83192	56.9615	8.44307e-19			131	ENSMFAG00000003640	225992743	226062980	70238	1	MORN repeat containing 1 [Source:NCBI gene;Acc:102140321]	1	MORN1	protein_coding	-1.41392	-2.6646	0.00272498
132	ENSMFAG00000035728	43951878	43996792	44915	-1	cytochrome P450 3A7 [Source:NCBI gene;Acc:102145015]	3		protein_coding	5.8228	56.6026	2.2852e-17			132	ENSMFAG00000045836	116376847	116636451	259605	-1	muscular LMNA interacting protein [Source:NCBI gene;Acc:102129809]	4	MLIP	protein_coding	-1.41615	-2.66873	7.14784e-10
133	ENSMFAG00000038100	207659097	207671986	12890	1	SH2 domain containing 5 [Source:NCBI gene;Acc:102122588]	1	SH2D5	protein_coding	5.80961	56.0875	4.56205e-11			133	ENSMFAG00000032499	13189178	13302872	113695	-1	pirin [Source:NCBI gene;Acc:102127750]	X	PIR	protein_coding	-1.41704	-2.67037	0.000228157
134	ENSMFAG00000036531	21250380	21256304	5925	1	retina and anterior neural fold homeobox [Source:NCBI gene;Acc:102123742]	18	RAX	protein_coding	5.80123	55.7628	0.00518951			134	ENSMFAG00000032907	82273010	82463038	190029	-1	proprotein convertase subtilisin/kexin type 6 [Source:NCBI gene;Acc:102117405]	7	PCSK6	protein_coding	-1.41745	-2.67113	0.00139043
135	ENSMFAG00000040637	51106663	51126438	19776	1	grancalcin [Source:NCBI gene;Acc:102136215]	12	GCA	protein_coding	5.79445	55.5014	1.04935e-100			135	ENSMFAG00000042492	30606817	30621066	14250	1	purinergic receptor P2X 6 [Source:NCBI gene;Acc:102129289]	10	P2RX6	protein_coding	-1.42905	-2.6927	0.00289488
136	ENSMFAG00000044010	83838380	84035684	197305	1	acyloxyacyl hydrolase [Source:NCBI gene;Acc:102141551]	3	AOAH	protein_coding	5.78164	55.0106	3.48418e-31			136	ENSMFAG00000041031	68672537	68751075	78539	-1	maestro heat like repeat family member 8 [Source:NCBI gene;Acc:101865803]	10	MROH8	protein_coding	-1.43258	-2.6993	0.0046409
137	ENSMFAG00000038844	23246138	23248356	2219	-1	orosomucoid 1 [Source:NCBI gene;Acc:102117771]	15	ORM1	protein_coding	5.77824	54.8813	5.97379e-06			137	ENSMFAG00000043108	43369793	43370095	303	-1	0	6	0	protein_coding	-1.43641	-2.70647	0.0219709
138	ENSMFAG00000042181	6261198	6264791	3594	-1	S100 calcium binding protein P [Source:NCBI gene;Acc:102115241]	5	S100P	protein_coding	5.7559	54.0378	2.21742e-16			138	ENSMFAG00000002221	51271219	51273447	2229	1	titin-cap [Source:NCBI gene;Acc:101926510]	16	TCAP	protein_coding	-1.4452	-2.72301	0.00163496
139	ENSMFAG00000004963	21204745	21222414	17670	1	LIF, interleukin 6 family cytokine [Source:NCBI gene;Acc:102129162]	10	LIF	protein_coding	5.74749	53.7239	1.175e-11			139	ENSMFAG00000042245	10695603	10723383	27781	-1	myosin heavy chain 2 [Source:NCBI gene;Acc:102144483]	16	0	protein_coding	-1.44633	-2.72514	4.06754e-13
140	ENSMFAG00000000750	129538968	129546045	7078	1	triggering receptor expressed on myeloid cells like 1 [Source:NCBI gene;Acc:102133659]	4	TREML1	protein_coding	5.73133	53.1252	1.35796e-17			140	ENSMFAG00000042230	35827439	35875482	48044	1	acyl-CoA synthetase family member 2 [Source:NCBI gene;Acc:101864763]	16	ACSF2	protein_coding	-1.44893	-2.73005	0.00739767
141	ENSMFAG00000039564	7110470	7157894	47425	1	adhesion G protein-coupled receptor E1 [Source:NCBI gene;Acc:102140219]	19	ADGRE1	protein_coding	5.71475	52.5183	8.26564e-24			141	ENSMFAG00000046403	61258816	61263015	4200	-1	CD79b molecule [Source:NCBI gene;Acc:102145117]	16	CD79B	protein_coding	-1.45121	-2.73437	0.00984096
142	ENSMFAG00000036426	8637095	8657798	20704	1	C-type lectin domain family 4 member A [Source:NCBI gene;Acc:102119703]	11	CLEC4A	protein_coding	5.69927	51.958	8.90637e-29			142	ENSMFAG00000045794	163066339	163223998	157660	-1	bone morphogenetic protein 6 [Source:NCBI gene;Acc:102143911]	4	BMP6	protein_coding	-1.45397	-2.73961	0.000170052
143	ENSMFAG00000002832	56197309	56198695	1387	-1	cytochrome c oxidase subunit 6B2 [Source:NCBI gene;Acc:102130191]	19	COX6B2	protein_coding	5.67589	51.1226	0.000200815			143	ENSMFAG00000035500	141822913	141842279	19367	1	CLOCK interacting pacemaker [Source:NCBI gene;Acc:102131161]	7	CIPC	protein_coding	-1.45629	-2.74402	4.96809e-06
144	ENSMFAG00000001509	40870273	40887555	17283	1	indoleamine 2,3-dioxygenase 1 [Source:NCBI gene;Acc:102126825]	8	IDO1	protein_coding	5.67581	51.1197	0.000116213			144	ENSMFAG00000042437	35487501	35502292	14792	1	pyruvate dehydrogenase kinase 2 [Source:NCBI gene;Acc:101867293]	16	PDK2	protein_coding	-1.46888	-2.76807	0.00140837
145	ENSMFAG00000001332	51319067	51344298	25232	1	placenta specific 8 [Source:NCBI gene;Acc:102125238]	5	PLAC8	protein_coding	5.67486	51.0862	1.24757e-21			145	ENSMFAG00000044970	54725966	54809800	83835	-1	tetratricopeptide repeat domain 21B [Source:NCBI gene;Acc:102120987]	12	TTC21B	protein_coding	-1.47478	-2.77941	5.75477e-19
146	ENSMFAG00000000336	8678529	8704083	25555	1	C-type lectin domain containing 6A [Source:NCBI gene;Acc:102120713]	11	CLEC6A	protein_coding	5.6622	50.6399	6.35992e-06			146	ENSMFAG00000038893	23433406	23470313	36908	-1	nuclear receptor subfamily 1 group D member 2 [Source:NCBI gene;Acc:102134000]	2	NR1D2	protein_coding	-1.47562	-2.78103	9.40858e-06
147	ENSMFAG00000045551	8258534	8461581	203048	-1	solute carrier family 2, facilitated glucose transporter member 3 [Source:NCBI gene;Acc:102116612]	11	SLC2A14	protein_coding	5.65882	50.5214	5.79561e-15			147	ENSMFAG00000037522	37448519	37727519	279001	1	EYA transcriptional coactivator and phosphatase 4 [Source:NCBI gene;Acc:102143772]	4	EYA4	protein_coding	-1.47592	-2.78161	0.000595124
148	ENSMFAG00000032965	11758013	11770041	12029	1	T cell activation RhoGTPase activating protein [Source:NCBI gene;Acc:102126109]	4	TAGAP	protein_coding	5.65845	50.5083	2.03341e-09			148	ENSMFAG00000033681	147262558	147624108	361551	-1	nuclear receptor subfamily 3 group C member 2 [Source:NCBI gene;Acc:102118229]	5	NR3C2	protein_coding	-1.47837	-2.78633	0.0306774
149	ENSMFAG00000001910	12089989	12113130	23142	1	nuclear receptor subfamily 2 group E member 1 [Source:NCBI gene;Acc:102127740]	4	NR2E1	protein_coding	5.65394	50.3508	0.00043811			149	ENSMFAG00000002135	43255807	43280806	25000	-1	transmembrane protein 8B [Source:NCBI gene;Acc:102135108]	15	TMEM8B	protein_coding	-1.47945	-2.78842	0.000192838
150	ENSMFAG00000044522	55536066	55541898	5833	1	leukocyte immunoglobulin-like receptor subfamily B member 2 [Source:NCBI gene;Acc:102120967]	19		protein_coding	5.6523	50.2935	2.22684e-23			150	ENSMFAG00000034511	220486903	220548057	61155	-1	period circadian regulator 3 [Source:NCBI gene;Acc:102130020]	1	PER3	protein_coding	-1.48771	-2.80444	0.00960894
151	ENSMFAG00000041610	55094960	55096282	1323	-1	0	19		protein_coding	5.64608	50.077	3.45167e-06			151	ENSMFAG00000040789	118163514	118170612	7099	-1	bone morphogenetic protein 4 [Source:NCBI gene;Acc:102132568]	7	BMP4	protein_coding	-1.49657	-2.8217	0.000426165
152	ENSMFAG00000035673	16419754	16441680	21927	-1	serpin family B member 10 [Source:NCBI gene;Acc:102131346]	18	SERPINB10	protein_coding	5.63858	49.8175	3.01207e-12			152	ENSMFAG00000041700	12714656	12791932	77277	-1	actinin alpha 2 [Source:NCBI gene;Acc:102135096]	1	ACTN2	protein_coding	-1.49758	-2.8237	0.00874498
153	ENSMFAG00000001447	139299174	139301286	2113	1	lymphotoxin beta [Source:NCBI gene;Acc:102135554]	4	LTB	protein_coding	5.63449	49.6765	7.33011e-14			153	ENSMFAG00000032787	178744484	178793818	49335	1	BEN domain containing 5 [Source:NCBI gene;Acc:101925062]	1	BEND5	protein_coding	-1.50258	-2.83349	7.73396e-05
154	ENSMFAG00000011297	23081910	23082025	116	1	0	20		miRNA	5.61154	48.8923	0.0321393			154	ENSMFAG00000034577	101531516	101584344	52829	-1	leucine rich repeat containing 2 [Source:NCBI gene;Acc:102142809]	2	LRRC2	protein_coding	-1.50409	-2.83645	6.82563e-05
155	ENSMFAG00000037173	101432097	101433543	1447	1	C-C motif chemokine receptor like 2 [Source:HGNC Symbol;Acc:HGNC:1612]	2	CCRL2	protein_coding	5.59509	48.3382	1.93974e-11			155	ENSMFAG00000043158	59361347	59454368	93022	1	serine/threonine kinase 33 [Source:NCBI gene;Acc:102130515]	14	STK33	protein_coding	-1.50532	-2.83887	0.0180077
156	ENSMFAG00000037627	13197784	13258390	60607	-1	macrophage receptor with collagenous structure [Source:NCBI gene;Acc:102137861]	12	MARCO	protein_coding	5.58957	48.1537	2.03646e-06			156	ENSMFAG00000032179	72191268	72214480	23213	-1	HID1 domain containing [Source:NCBI gene;Acc:101867311]	16	HID1	protein_coding	-1.50618	-2.84057	0.0156519
157	ENSMFAG00000000921	71808409	71823477	15069	-1	CD300 molecule like family member d [Source:NCBI gene;Acc:102128637]	16	CD300LD	protein_coding	5.5808	47.8617	5.73308e-15			157	ENSMFAG00000040537	99363533	99491087	127555	-1	netrin 4 [Source:NCBI gene;Acc:102145041]	11	NTN4	protein_coding	-1.50678	-2.84175	3.72586e-06
158	ENSMFAG00000007925	11875443	11875537	95	-1	0	20		miRNA	5.57945	47.8169	0.0350189			158	ENSMFAG00000039128	161877611	162091478	213868	1	adenosylhomocysteinase like 2 [Source:NCBI gene;Acc:101866727]	3	AHCYL2	protein_coding	-1.51347	-2.85496	0.000724717
159	ENSMFAG00000001414	17842929	17846452	3524	1	myristoylated alanine rich protein kinase C substrate [Source:NCBI gene;Acc:102139983]	4	MARCKS	protein_coding	5.57944	47.8166	2.15826e-20			159	ENSMFAG00000043689	17135833	17146166	10334	-1	coiled-coil domain containing 9B [Source:NCBI gene;Acc:102138530]	7	CCDC9B	protein_coding	-1.51702	-2.86199	2.11794e-05
160	ENSMFAG00000031229	134725179	134811938	86760	1	solute carrier family 26 member 8 [Source:NCBI gene;Acc:101867196]	4	SLC26A8	protein_coding	5.57206	47.5725	7.70654e-11			160	ENSMFAG00000039270	33036475	33649236	612762	1	laminin subunit alpha 2 [Source:NCBI gene;Acc:102145776]	4	LAMA2	protein_coding	-1.52242	-2.87272	2.4393e-14
161	ENSMFAG00000030780	71934380	71956667	22288	-1	CD300 molecule like family member f [Source:NCBI gene;Acc:102132100]	16	CD300LF	protein_coding	5.5696	47.4914	1.64464e-18			161	ENSMFAG00000036669	68357026	70085973	1728948	1	catenin alpha 3 [Source:NCBI gene;Acc:102137432]	9	CTNNA3	protein_coding	-1.5234	-2.87467	0.000226299
162	ENSMFAG00000000058	55284361	55285523	1163	1	interleukin 23 subunit alpha [Source:NCBI gene;Acc:102128555]	11	IL23A	protein_coding	5.56089	47.2057	0.00115016			162	ENSMFAG00000015943	99016674	99016767	94	1	microRNA 331 [Source:HGNC Symbol;Acc:HGNC:31772]	11	MIR331	miRNA	-1.52863	-2.88511	0.0347933
163	ENSMFAG00000032671	6733317	6776583	43267	1	interleukin 18 receptor 1 [Source:NCBI gene;Acc:102117615]	13	IL18R1	protein_coding	5.54769	46.7757	1.12168e-55			163	ENSMFAG00000037558	123239733	123310824	71092	-1	pancreatic alpha-amylase [Source:NCBI gene;Acc:102123076]	1		protein_coding	-1.52919	-2.88624	0.0017499
164	ENSMFAG00000003796	60744773	60746407	1635	-1	platelet factor 4 variant [Source:NCBI gene;Acc:102126536]	5	PF4V1	protein_coding	5.53518	46.372	8.9316e-07			164	ENSMFAG00000031834	117824065	117910474	86410	1	glutathione S-transferase alpha 3 [Source:NCBI gene;Acc:102114846]	4	GSTA3	protein_coding	-1.53572	-2.89932	0.00835302
165	ENSMFAG00000043480	53584976	53588690	3715	-1	purinergic receptor P2Y13 [Source:NCBI gene;Acc:102123607]	2	P2RY13	protein_coding	5.5215	45.9344	5.14605e-21			165	ENSMFAG00000041769	63163685	63463254	299570	1	protein phosphatase, Mg2+/Mn2+ dependent 1L [Source:NCBI gene;Acc:101925300]	2	PPM1L	protein_coding	-1.53704	-2.90198	0.00160421
166	ENSMFAG00000036326	25327449	25385141	57693	-1	lymphocyte cytosolic protein 1 [Source:NCBI gene;Acc:101865267]	17	LCP1	protein_coding	5.51136	45.6125	1.24127e-33			166	ENSMFAG00000042336	21209163	21280241	71079	-1	regulator of G protein signaling 5 [Source:NCBI gene;Acc:101925925]	1	RGS5	protein_coding	-1.54315	-2.9143	2.61927e-06
167	ENSMFAG00000001246	13890921	13902951	12031	-1	0	14		protein_coding	5.50343	45.3627	1.70952e-24			167	ENSMFAG00000040199	45538432	45556004	17573	1	regucalcin [Source:NCBI gene;Acc:102134335]	X	RGN	protein_coding	-1.54542	-2.91889	1.31705e-06
168	ENSMFAG00000031835	92631179	92645732	14554	1	absent in melanoma 2 [Source:NCBI gene;Acc:102130525]	1	AIM2	protein_coding	5.48854	44.8967	3.3176e-26			168	ENSMFAG00000033278	45510057	45534768	24712	1	Cbl proto-oncogene C [Source:NCBI gene;Acc:102135911]	19	CBLC	protein_coding	-1.55432	-2.93696	0.0472334
169	ENSMFAG00000043978	74894371	75088368	193998	1	multiple C2 and transmembrane domain containing 2 [Source:NCBI gene;Acc:102115937]	7	MCTP2	protein_coding	5.47514	44.4816	3.71736e-64			169	ENSMFAG00000000780	5171442	5202643	31202	-1	periplakin [Source:NCBI gene;Acc:102138859]	20	PPL	protein_coding	-1.56467	-2.9581	0.00363152
170	ENSMFAG00000010580	62551647	62551753	107	1	microRNA 223 [Source:HGNC Symbol;Acc:HGNC:31603]	X	MIR223	miRNA	5.464	44.1396	1.30614e-36			170	ENSMFAG00000003548	431436	464530	33095	-1	tubulin polymerization promoting protein [Source:NCBI gene;Acc:102134362]	6	TPPP	protein_coding	-1.57332	-2.97588	0.00214575
171	ENSMFAG00000042221	61099747	61117072	17326	1	signal regulatory protein beta 2 [Source:NCBI gene;Acc:102142588]	10	SIRPB2	protein_coding	5.43555	43.2777	2.81312e-44			171	ENSMFAG00000046136	145012298	145023028	10731	1	leucine rich single-pass membrane protein 1 [Source:NCBI gene;Acc:102143238]	3	LSMEM1	protein_coding	-1.57789	-2.98534	0.0444019
172	ENSMFAG00000037753	38506793	38544760	37968	1	nucleotide binding oligomerization domain containing 2 [Source:NCBI gene;Acc:102129800]	20	NOD2	protein_coding	5.43034	43.1216	1.5356e-19			172	ENSMFAG00000032811	26444013	26481900	37888	1	heat shock transcription factor 2 [Source:NCBI gene;Acc:102141682]	4	HSF2	protein_coding	-1.578	-2.98555	3.91291e-08
173	ENSMFAG00000040912	55499209	55502738	3530	1	leukocyte immunoglobulin-like receptor subfamily A member 2 [Source:NCBI gene;Acc:102143631]	19		protein_coding	5.42964	43.1008	4.99715e-19			173	ENSMFAG00000043076	19708261	19720105	11845	-1	aldehyde dehydrogenase 3 family member A1 [Source:NCBI gene;Acc:102140050]	16	ALDH3A1	protein_coding	-1.58774	-3.00579	0.0079268
174	ENSMFAG00000003925	99082972	99139944	56973	1	dual adaptor of phosphotyrosine and 3-phosphoinositides 1 [Source:NCBI gene;Acc:102128583]	5	DAPP1	protein_coding	5.41299	42.6062	7.58467e-13			174	ENSMFAG00000043663	53066101	53074427	8327	1	zinc finger protein 610 [Source:HGNC Symbol;Acc:HGNC:26687]	19	ZNF610	protein_coding	-1.58886	-3.00812	8.22375e-07
175	ENSMFAG00000031796	27602569	27617892	15324	-1	adenosine A2a receptor [Source:NCBI gene;Acc:102132487]	10	ADORA2A	protein_coding	5.40882	42.4831	2.10792e-12			175	ENSMFAG00000031337	86567246	86637907	70662	-1	SPARC like 1 [Source:NCBI gene;Acc:101866918]	5	SPARCL1	protein_coding	-1.58926	-3.00894	0.00043164
176	ENSMFAG00000023798	25371621	25371910	290	-1	RNA, 7SL, cytoplasmic 288, pseudogene [Source:HGNC Symbol;Acc:HGNC:46304]	17	RF00017	misc_RNA	5.38768	41.8653	3.13219e-26			176	ENSMFAG00000027132	38686364	38719767	33404	1	poly(A) binding protein interacting protein 2B [Source:NCBI gene;Acc:102135695]	13	PAIP2B	protein_coding	-1.59174	-3.01412	0.000180305
177	ENSMFAG00000011216	8288491	8288592	102	-1	0	11	RF00019	misc_RNA	5.33855	40.4634	0.00937851			177	ENSMFAG00000040291	31344818	31397471	52654	-1	polypeptide N-acetylgalactosaminyltransferase 15 [Source:NCBI gene;Acc:102127339]	2	GALNT15	protein_coding	-1.59806	-3.02737	0.00118548
178	ENSMFAG00000002778	3450215	3459092	8878	1	ficolin 1 [Source:NCBI gene;Acc:102130787]	15		protein_coding	5.31428	39.7884	6.35168e-18			178	ENSMFAG00000033458	75341680	76048681	707002	1	ankyrin 3 [Source:NCBI gene;Acc:102128649]	9	ANK3	protein_coding	-1.60192	-3.03548	0.00893746
179	ENSMFAG00000036375	41521983	41558107	36125	-1	neutrophil cytosolic factor 2 [Source:NCBI gene;Acc:102123175]	1	NCF2	protein_coding	5.31056	39.6862	2.53961e-24			179	ENSMFAG00000046439	8750902	8804768	53867	-1	0	15	0	lincRNA	-1.61437	-3.06178	0.00412506
180	ENSMFAG00000000326	42188659	42204543	15885	1	TNF alpha induced protein 3 [Source:NCBI gene;Acc:101867362]	4	TNFAIP3	protein_coding	5.3061	39.5636	7.92135e-12			180	ENSMFAG00000043196	71488915	71517557	28643	-1	Wnt family member 11 [Source:NCBI gene;Acc:102130649]	14	WNT11	protein_coding	-1.61879	-3.07117	1.69774e-18
181	ENSMFAG00000046086	89905552	89988228	82677	1	hephaestin like 1 [Source:NCBI gene;Acc:102133699]	14	HEPHL1	protein_coding	5.29795	39.3407	3.8237e-22			181	ENSMFAG00000033002	97780885	97837172	56288	-1	synaptotagmin like 4 [Source:NCBI gene;Acc:102143655]	X	SYTL4	protein_coding	-1.62049	-3.07479	0.00778416
182	ENSMFAG00000039118	206855805	206928602	72798	-1	alkaline phosphatase, biomineralization associated [Source:NCBI gene;Acc:101926551]	1	ALPL	protein_coding	5.28615	39.0202	1.8169e-18			182	ENSMFAG00000003046	22266907	22284211	17305	-1	glycine amidinotransferase [Source:NCBI gene;Acc:102138299]	7	GATM	protein_coding	-1.62311	-3.08037	0.00328789
183	ENSMFAG00000046265	100770331	100845195	74865	-1	solute carrier organic anion transporter family member 4C1 [Source:NCBI gene;Acc:102125756]	6	SLCO4C1	protein_coding	5.26861	38.5486	4.68497e-89			183	ENSMFAG00000000352	84585851	84663621	77771	1	epoxide hydrolase 1 [Source:NCBI gene;Acc:101866419]	1	EPHX1	protein_coding	-1.62391	-3.0821	8.27789e-09
184	ENSMFAG00000033011	16335921	16354003	18083	1	thrombospondin 1 [Source:NCBI gene;Acc:102130245]	7	THBS1	protein_coding	5.26824	38.5389	4.70231e-15			184	ENSMFAG00000040208	148643174	148649710	6537	1	proline rich and Gla domain 3 [Source:NCBI gene;Acc:102124972]	X	PRRG3	protein_coding	-1.64723	-3.13231	0.041936
185	ENSMFAG00000026569	3168844	3170662	1819	1	leucine rich repeat containing 15 [Source:HGNC Symbol;Acc:HGNC:20818]	2	LRRC15	protein_coding	5.26284	38.3949	8.90683e-09			185	ENSMFAG00000039869	52417847	52564275	146429	-1	fidgetin, microtubule severing factor [Source:NCBI gene;Acc:102140122]	12	FIGN	protein_coding	-1.65326	-3.14545	0.000878996
186	ENSMFAG00000044790	43119133	43135910	16778	-1	carcinoembryonic antigen related cell adhesion molecule 8 [Source:NCBI gene;Acc:102138843]	19	CEACAM8	protein_coding	5.2628	38.3939	1.40833e-25			186	ENSMFAG00000036889	89781718	89869840	88123	1	aldehyde oxidase 1 [Source:NCBI gene;Acc:102131116]	12	AOX1	protein_coding	-1.66409	-3.16914	0.00362008
187	ENSMFAG00000034026	55508725	55515046	6322	1	0	19		protein_coding	5.25908	38.295	7.71578e-26			187	ENSMFAG00000007905	133374469	133482645	108177	-1	formin binding protein 1 like [Source:NCBI gene;Acc:101926038]	1	FNBP1L	protein_coding	-1.66507	-3.17129	4.52555e-06
188	ENSMFAG00000031022	22763914	23098928	335015	1	protein kinase C beta [Source:NCBI gene;Acc:102116992]	20	PRKCB	protein_coding	5.25517	38.1914	2.84926e-48			188	ENSMFAG00000001107	40486207	40538861	52655	1	NOP2/Sun RNA methyltransferase family member 7 [Source:HGNC Symbol;Acc:HGNC:25857]	5	NSUN7	protein_coding	-1.67525	-3.19376	0.000185108
189	ENSMFAG00000035912	63380354	63430432	50079	1	HCK proto-oncogene, Src family tyrosine kinase [Source:NCBI gene;Acc:102115729]	10	HCK	protein_coding	5.23922	37.7713	1.44127e-27			189	ENSMFAG00000029685	15963921	15968706	4786	1	yippee like 4 [Source:NCBI gene;Acc:101866279]	14	YPEL4	protein_coding	-1.68011	-3.20453	0.000861846
190	ENSMFAG00000044762	176316618	176368539	51922	1	cadherin related family member 2 [Source:NCBI gene;Acc:102144321]	6	CDHR2	protein_coding	5.23819	37.7445	0.000769963			190	ENSMFAG00000003730	109291628	109411393	119766	1	epidermal growth factor [Source:NCBI gene;Acc:102123415]	5	EGF	protein_coding	-1.68367	-3.21243	0.00405512
191	ENSMFAG00000005132	31030680	31041281	10602	-1	TNF superfamily member 18 [Source:NCBI gene;Acc:102140808]	1	TNFSF18	protein_coding	5.22071	37.2898	8.40738e-06			191	ENSMFAG00000039215	44987900	44997619	9720	1	zinc finger protein 233 [Source:NCBI gene;Acc:102123896]	19	ZNF233	protein_coding	-1.68534	-3.21616	2.38029e-05
192	ENSMFAG00000039089	60023941	60034329	10389	-1	amphiregulin [Source:NCBI gene;Acc:102118341]	5	AREG	protein_coding	5.20066	36.7752	0.00197698			192	ENSMFAG00000037969	68296294	68300715	4422	1	integrin subunit beta 1 binding protein 2 [Source:NCBI gene;Acc:102117480]	X	ITGB1BP2	protein_coding	-1.68624	-3.21816	3.88584e-08
193	ENSMFAG00000043861	46183195	46213188	29994	-1	cytohesin 1 interacting protein [Source:NCBI gene;Acc:102131110]	12	CYTIP	protein_coding	5.19658	36.6714	1.24714e-13			193	ENSMFAG00000041692	142396244	142407041	10798	1	zinc finger and SCAN domain containing 23 [Source:NCBI gene;Acc:102141170]	4	ZSCAN23	protein_coding	-1.69425	-3.23609	9.9828e-07
194	ENSMFAG00000003417	134411106	134476801	65696	-1	Src like adaptor [Source:NCBI gene;Acc:102122835]	8	SLA	protein_coding	5.19351	36.5932	1.01819e-11			194	ENSMFAG00000033087	34564938	34612619	47682	1	glutamic--pyruvic transaminase 2 [Source:NCBI gene;Acc:102134328]	20	GPT2	protein_coding	-1.70236	-3.25434	6.12332e-05
195	ENSMFAG00000000229	98057249	98065962	8714	-1	interleukin 6 [Source:NCBI gene;Acc:102138971]	3	IL6	protein_coding	5.17825	36.2084	1.46996e-32			195	ENSMFAG00000001907	74728747	74737638	8892	1	insulin like growth factor binding protein 3 [Source:NCBI gene;Acc:102144139]	3	IGFBP3	protein_coding	-1.70283	-3.25538	0.00230777
196	ENSMFAG00000042928	159428193	159439351	11159	-1	serpin family A member 1 [Source:NCBI gene;Acc:102134991]	7	SERPINA1	protein_coding	5.17756	36.1911	3.82062e-19			196	ENSMFAG00000009175	13625838	13733777	107940	1	cadherin 19 [Source:NCBI gene;Acc:102125053]	18	CDH19	protein_coding	-1.70565	-3.26175	0.0253895
197	ENSMFAG00000045616	9008158	9040483	32326	-1	phosphoinositide-3-kinase regulatory subunit 5 [Source:NCBI gene;Acc:102135867]	16	PIK3R5	protein_coding	5.17581	36.1471	6.70266e-16			197	ENSMFAG00000037533	55984490	56429381	444892	-1	Fraser extracellular matrix complex subunit 1 [Source:NCBI gene;Acc:102120750]	5	FRAS1	protein_coding	-1.70732	-3.26554	0.0247226
198	ENSMFAG00000003256	43920420	43946759	26340	-1	Macaca fascicularis cytochrome P450 3A5 (LOC102146134), mRNA. [Source:RefSeq mRNA;Acc:NM_001319511]	3	CYP3A5	protein_coding	5.17043	36.0126	0.000470231			198	ENSMFAG00000042110	158965274	159009928	44655	-1	ankyrin repeat and SOCS box containing 2 [Source:NCBI gene;Acc:102127434]	7	ASB2	protein_coding	-1.70826	-3.26767	0.00435991
199	ENSMFAG00000038840	39560237	39723985	163749	-1	FYN binding protein 1 [Source:NCBI gene;Acc:101867044]	6	FYB1	protein_coding	5.16154	35.7914	1.43282e-32			199	ENSMFAG00000040033	18609108	18615157	6050	1	mitochondrial elongation factor 2 [Source:NCBI gene;Acc:102120168]	16	MIEF2	protein_coding	-1.71524	-3.2835	0.0065629
200	ENSMFAG00000045130	98509775	98512996	3222	-1	S100 calcium binding protein A9 [Source:NCBI gene;Acc:102122456]	1	S100A9	protein_coding	5.15788	35.7006	1.35884e-24	Serum analysis		200	ENSMFAG00000033192	30259348	30540546	281199	-1	transmembrane and tetratricopeptide repeat containing 1 [Source:NCBI gene;Acc:102135290]	11	TMTC1	protein_coding	-1.71847	-3.29086	0.0342557
201	ENSMFAG00000000210	52340591	52379655	39065	-1	sialic acid binding Ig like lectin 14 [Source:NCBI gene;Acc:102134314]	19		protein_coding	5.12338	34.857	4.20976e-60			201	ENSMFAG00000000239	4566275	4581033	14759	-1	perilipin 4 [Source:NCBI gene;Acc:102116099]	19	PLIN4	protein_coding	-1.71952	-3.29326	7.55062e-06
202	ENSMFAG00000035752	69892859	69933762	40904	1	bactericidal permeability increasing protein [Source:NCBI gene;Acc:102124144]	10	BPI	protein_coding	5.11891	34.7492	5.17179e-14			202	ENSMFAG00000031474	36798723	36819701	20979	-1	angiopoietin like 1 [Source:NCBI gene;Acc:102115159]	1	ANGPTL1	protein_coding	-1.74852	-3.36015	0.0404096
203	ENSMFAG00000044434	55598182	55601011	2830	1	leukocyte immunoglobulin-like receptor subfamily A member 6 [Source:NCBI gene;Acc:102144397]	19		protein_coding	5.10666	34.4554	1.56207e-06			203	ENSMFAG00000004823	93570021	93574597	4577	1	homeobox A7 [Source:NCBI gene;Acc:102134034]	3	HOXA7	protein_coding	-1.74953	-3.3625	7.30183e-13
204	ENSMFAG00000039752	6979470	7080271	100802	1	vav guanine nucleotide exchange factor 1 [Source:NCBI gene;Acc:101867234]	19	VAV1	protein_coding	5.09652	34.2142	4.37962e-14			204	ENSMFAG00000003879	113887001	113951098	64098	1	kelch domain containing 1 [Source:NCBI gene;Acc:102128862]	7	KLHDC1	protein_coding	-1.75138	-3.36681	2.7931e-14
205	ENSMFAG00000035381	112877012	112884561	7550	1	BCL2 like 15 [Source:NCBI gene;Acc:107126416]	1	BCL2L15	protein_coding	5.07213	33.6406	1.28785e-05			205	ENSMFAG00000042528	35566370	35588094	21725	-1	leucine rich repeat LGI family member 4 [Source:NCBI gene;Acc:102124020]	19	LGI4	protein_coding	-1.75253	-3.36949	0.000191282
206	ENSMFAG00000033275	57053372	57071243	17872	1	formin like 1 [Source:NCBI gene;Acc:102130164]	16	FMNL1	protein_coding	5.06928	33.5742	1.75752e-19			206	ENSMFAG00000031907	46825546	46858719	33174	-1	RAS p21 protein activator 4B [Source:NCBI gene;Acc:102133900]	3		protein_coding	-1.75892	-3.38446	2.05841e-07
207	ENSMFAG00000041160	31370405	31535785	165381	1	kynureninase [Source:NCBI gene;Acc:102133034]	12	KYNU	protein_coding	5.06741	33.5307	5.20147e-15			207	ENSMFAG00000002771	51275213	51277870	2658	1	phenylethanolamine N-methyltransferase [Source:NCBI gene;Acc:102144850]	16	PNMT	protein_coding	-1.76176	-3.39113	0.00137078
208	ENSMFAG00000033996	38479669	38494972	15304	-1	sorting nexin 20 [Source:NCBI gene;Acc:102128690]	20	SNX20	protein_coding	5.06425	33.4574	8.19735e-38			208	ENSMFAG00000046361	25084159	25123089	38931	-1	myelin expression factor 2 [Source:NCBI gene;Acc:102121401]	7	MYEF2	protein_coding	-1.77024	-3.4111	0.0120797
209	ENSMFAG00000039646	6805596	6956092	150497	-1	interleukin 1 receptor accessory protein [Source:NCBI gene;Acc:102133222]	2	IL1RAP	protein_coding	5.05901	33.3361	1.51263e-21			209	ENSMFAG00000002755	87975277	88009321	34045	-1	solute carrier family 16 member 12 [Source:NCBI gene;Acc:102145485]	9	SLC16A12	protein_coding	-1.77025	-3.41114	6.53646e-14
210	ENSMFAG00000045431	55113682	55121104	7423	-1	leukocyte immunoglobulin-like receptor subfamily A member 6 [Source:NCBI gene;Acc:102131997]	19		protein_coding	5.05622	33.2715	2.16859e-27			210	ENSMFAG00000011261	39578592	39578697	106	1	0	8	RF00019	misc_RNA	-1.77078	-3.41238	0.0112907
211	ENSMFAG00000037303	99666021	99695227	29207	-1	histidine ammonia-lyase [Source:NCBI gene;Acc:102115226]	11	HAL	protein_coding	5.04723	33.065	3.41274e-08			211	ENSMFAG00000039543	17201347	17339984	138638	-1	C3 and PZP like, alpha-2-macroglobulin domain containing 8 [Source:NCBI gene;Acc:102117682]	19	CPAMD8	protein_coding	-1.77087	-3.41259	0.0166967
212	ENSMFAG00000039568	98481156	98482132	977	1	S100 calcium binding protein A8 [Source:NCBI gene;Acc:102121677]	1	S100A8	protein_coding	5.04444	33.0011	8.71159e-24			212	ENSMFAG00000040221	10176135	10251611	75477	1	mannan binding lectin serine peptidase 1 [Source:NCBI gene;Acc:101866962]	2	MASP1	protein_coding	-1.77615	-3.42511	0.0444603
213	ENSMFAG00000039577	56452792	56469681	16890	-1	Rho GTPase activating protein 9 [Source:NCBI gene;Acc:101866244]	11	ARHGAP9	protein_coding	5.04018	32.9037	5.53357e-29			213	ENSMFAG00000045043	85800240	85846037	45798	1	coenzyme Q8A [Source:NCBI gene;Acc:102119645]	1	COQ8A	protein_coding	-1.7845	-3.445	5.8374e-05
214	ENSMFAG00000040286	139304251	139306137	1887	-1	tumor necrosis factor [Source:NCBI gene;Acc:102139631]	4	TNF	protein_coding	5.03943	32.8867	1.7528e-07	Serum analysis		214	ENSMFAG00000009008	102526872	102526942	71	1	microRNA 30a [Source:HGNC Symbol;Acc:HGNC:31624]	4	MIR30A	miRNA	-1.79236	-3.4638	0.00387216
215	ENSMFAG00000002201	32267148	33421250	1154103	1	neuregulin 1 [Source:NCBI gene;Acc:102145460]	8	NRG1	protein_coding	5.02284	32.5107	6.13521e-26			215	ENSMFAG00000033445	41681470	41735486	54017	1	ret proto-oncogene [Source:NCBI gene;Acc:102135879]	9	RET	protein_coding	-1.7994	-3.48075	2.41633e-09
216	ENSMFAG00000030935	126660866	126676370	15505	1	SAM and SH3 domain containing 3 [Source:NCBI gene;Acc:102145666]	X	SASH3	protein_coding	5.0182	32.4063	8.08302e-34			216	ENSMFAG00000001352	98658738	98662937	4200	-1	cofilin 2 [Source:NCBI gene;Acc:101866949]	7	CFL2	protein_coding	-1.80009	-3.48241	3.69671e-05
217	ENSMFAG00000038048	8259171	8261626	2456	1	beta-defensin 4A-like [Source:NCBI gene;Acc:102124095]	8		protein_coding	4.9853	31.6756	5.32434e-06			217	ENSMFAG00000038552	105337404	105436614	99211	1	myosin binding protein C, slow type [Source:NCBI gene;Acc:102118325]	11	MYBPC1	protein_coding	-1.80806	-3.5017	4.83094e-07
218	ENSMFAG00000044827	56956292	57078897	122606	1	protein tyrosine phosphatase, receptor type C [Source:NCBI gene;Acc:102116047]	1	PTPRC	protein_coding	4.98294	31.6239	2.8887e-24			218	ENSMFAG00000042464	87196427	87258817	62391	-1	ATP binding cassette subfamily G member 2 (Junior blood group) [Source:NCBI gene;Acc:102140529]	5	0	protein_coding	-1.81284	-3.51332	8.52382e-11
219	ENSMFAG00000033370	92847879	92864197	16319	-1	myeloid cell nuclear differentiation antigen [Source:NCBI gene;Acc:102132204]	1	MNDA	protein_coding	4.9763	31.4786	1.47457e-13			219	ENSMFAG00000003890	66985339	66999382	14044	-1	ADP-ribosyltransferase 1 [Source:NCBI gene;Acc:102142531]	14	ART1	protein_coding	-1.82176	-3.53513	1.93195e-05
220	ENSMFAG00000044719	27630164	27636685	6522	1	apolipoprotein B receptor [Source:NCBI gene;Acc:102121619]	20	APOBR	protein_coding	4.9577	31.0754	1.81228e-29			220	ENSMFAG00000031248	58612588	58631069	18482	1	kelch like family member 23 [Source:NCBI gene;Acc:102142348]	12	KLHL23	protein_coding	-1.82852	-3.55173	7.26648e-08
221	ENSMFAG00000012816	6820787	6821126	340	-1	RNA, 7SK small nuclear pseudogene 296 [Source:HGNC Symbol;Acc:HGNC:46020]	2	RF00100	misc_RNA	4.94023	30.7013	3.57309e-18			221	ENSMFAG00000040730	43593889	43646934	53046	-1	taxilin beta [Source:NCBI gene;Acc:102126247]	4	TXLNB	protein_coding	-1.83506	-3.56785	0.00689613
222	ENSMFAG00000044203	53203845	53210092	6248	-1	nuclear factor, erythroid 2 [Source:NCBI gene;Acc:102142976]	11	NFE2	protein_coding	4.93359	30.5603	5.11972e-20			222	ENSMFAG00000013543	60477101	60477188	88	1	microRNA 133a-1 [Source:HGNC Symbol;Acc:HGNC:31517]	18	MIR133A1	miRNA	-1.84828	-3.60071	1.28003e-06
223	ENSMFAG00000000207	21342032	21356001	13970	-1	immunoglobulin superfamily member 6 [Source:NCBI gene;Acc:102139981]	20	IGSF6	protein_coding	4.93157	30.5176	9.17507e-09			223	ENSMFAG00000030097	10855910	11032143	176234	-1	SH3 and cysteine rich domain [Source:NCBI gene;Acc:102127702]	2	STAC	protein_coding	-1.86158	-3.63405	0.0364819
224	ENSMFAG00000028569	187386832	187404037	17206	1	collagen type IX alpha 2 chain [Source:NCBI gene;Acc:102123592]	1	COL9A2	protein_coding	4.92732	30.4279	2.79463e-16			224	ENSMFAG00000001590	38732825	38932952	200128	1	EGF like, fibronectin type III and laminin G domains [Source:NCBI gene;Acc:102130232]	6	EGFLAM	protein_coding	-1.86311	-3.6379	1.40916e-08
225	ENSMFAG00000033206	13973242	14012337	39096	1	membrane-spanning 4-domains subfamily A member 4A-like [Source:NCBI gene;Acc:102125256]	14	MS4A4E	protein_coding	4.91729	30.217	2.30943e-24			225	ENSMFAG00000030226	113863949	113938383	74435	1	ATPase sarcoplasmic/endoplasmic reticulum Ca2+ transporting 2 [Source:NCBI gene;Acc:101867359]	11	ATP2A2	protein_coding	-1.86337	-3.63857	2.32106e-06
226	ENSMFAG00000005480	50482803	50693301	210499	1	sodium voltage-gated channel alpha subunit 8 [Source:NCBI gene;Acc:102142199]	11	SCN8A	protein_coding	4.9149	30.167	3.8716e-26			226	ENSMFAG00000032817	46822199	46822537	339	-1	0	3	0	pseudogene	-1.8733	-3.6637	0.0041974
227	ENSMFAG00000040777	139292544	139294054	1511	-1	leukocyte specific transcript 1 [Source:NCBI gene;Acc:102133282]	4	LST1	protein_coding	4.90838	30.0311	7.71902e-26			227	ENSMFAG00000002446	4622407	4645072	22666	1	C1q and TNF related 9 [Source:NCBI gene;Acc:102116952]	17		protein_coding	-1.87526	-3.66868	1.42587e-07
228	ENSMFAG00000003757	52159951	52171406	11456	-1	sialic acid binding Ig like lectin 10 [Source:NCBI gene;Acc:102125591]	19	SIGLEC10	protein_coding	4.89972	29.8512	1.26826e-19			228	ENSMFAG00000040527	62946928	62954945	8018	1	cytochrome c oxidase subunit 4 isoform 2, mitochondrial [Source:NCBI gene;Acc:102139855]	10	COX4I2	protein_coding	-1.88566	-3.69521	5.83749e-07
229	ENSMFAG00000039904	150556606	150584164	27559	1	hematopoietic cell-specific Lyn substrate 1 [Source:NCBI gene;Acc:101925187]	2	HCLS1	protein_coding	4.89667	29.7882	1.45784e-22			229	ENSMFAG00000042819	156424278	156447263	22986	1	ankyrin repeat and SOCS box containing 15 [Source:NCBI gene;Acc:102117583]	3	ASB15	protein_coding	-1.89808	-3.72716	0.0436
230	ENSMFAG00000003275	21738200	21743979	5780	1	spermidine/spermine N1-acetyltransferase 1 [Source:NCBI gene;Acc:102146166]	X	SAT1	protein_coding	4.87263	29.296	2.10629e-11			230	ENSMFAG00000025583	47058100	47104419	46320	1	hypoxia inducible factor 3 subunit alpha [Source:NCBI gene;Acc:102138103]	19	HIF3A	protein_coding	-1.9052	-3.74561	0.00272354
231	ENSMFAG00000000508	200353	219408	19056	1	LY6/PLAUR domain containing 8 [Source:NCBI gene;Acc:102119880]	1	LYPD8	protein_coding	4.86897	29.2218	7.55253e-12			231	ENSMFAG00000000256	94361406	94417678	56273	1	LCA5, lebercilin [Source:NCBI gene;Acc:102140767]	4	LCA5	protein_coding	-1.90532	-3.74591	2.96386e-09
232	ENSMFAG00000043272	56997354	57069937	72584	1	LYN proto-oncogene, Src family tyrosine kinase [Source:NCBI gene;Acc:102118154]	8	LYN	protein_coding	4.86315	29.1041	6.35559e-16			232	ENSMFAG00000034321	69905229	69928329	23101	-1	perilipin 1 [Source:NCBI gene;Acc:102145955]	7	PLIN1	protein_coding	-1.91538	-3.77214	0.0036486
233	ENSMFAG00000030515	28684391	28685296	906	-1	chromosome X open reading frame, human CXorf21 [Source:NCBI gene;Acc:102136062]	X	CXorf21	protein_coding	4.86034	29.0474	2.10826e-16			233	ENSMFAG00000008116	3951805	4057751	105947	1	TNF receptor superfamily member 19 [Source:NCBI gene;Acc:102115191]	17	TNFRSF19	protein_coding	-1.92403	-3.79482	3.02942e-22
234	ENSMFAG00000003193	37395201	37405745	10545	-1	cystatin F [Source:NCBI gene;Acc:102142057]	10	CST7	protein_coding	4.85675	28.9753	1.41181e-28			234	ENSMFAG00000044880	73889171	74015477	126307	-1	vitrin [Source:NCBI gene;Acc:102128834]	13	VIT	protein_coding	-1.92731	-3.80345	0.000179156
235	ENSMFAG00000015799	2146011	2153018	7008	-1	PEAK family member 3 [Source:NCBI gene;Acc:102144740]	19	PEAK3	protein_coding	4.83896	28.6202	9.22217e-21			235	ENSMFAG00000035702	7571205	7835913	264709	-1	tumor protein p63 [Source:NCBI gene;Acc:102137688]	2	TP63	protein_coding	-1.93705	-3.82922	2.00568e-06
236	ENSMFAG00000038424	1821352	1861587	40236	-1	NLR family pyrin domain containing 3 [Source:NCBI gene;Acc:102142532]	1	NLRP3	protein_coding	4.82985	28.44	3.14469e-19			236	ENSMFAG00000031588	153765977	154078446	312470	1	cadherin like and PC-esterase domain containing 1 [Source:NCBI gene;Acc:102140485]	3	CPED1	protein_coding	-1.94991	-3.86352	0.000368318
237	ENSMFAG00000001277	13958307	13991530	33224	-1	cytohesin 4 [Source:NCBI gene;Acc:102136691]	10	CYTH4	protein_coding	4.82091	28.2643	1.16843e-21			237	ENSMFAG00000045437	39114978	39158291	43314	1	interleukin 20 receptor subunit beta [Source:NCBI gene;Acc:102119675]	2	IL20RB	protein_coding	-1.95457	-3.87601	5.55037e-05
238	ENSMFAG00000002919	115841105	115868892	27788	-1	CD53 molecule [Source:NCBI gene;Acc:102127943]	1	CD53	protein_coding	4.81845	28.2163	5.69168e-21			238	ENSMFAG00000032149	36002305	36070670	68366	-1	RAB6B, member RAS oncogene family [Source:NCBI gene;Acc:102131067]	2	RAB6B	protein_coding	-1.95525	-3.87784	1.04168e-08
239	ENSMFAG00000042043	90909851	90926043	16193	1	CD48 molecule [Source:NCBI gene;Acc:102134608]	1	CD48	protein_coding	4.81682	28.1843	1.80314e-18			239	ENSMFAG00000005945	71558935	71588987	30053	1	kinesin family member 19 [Source:NCBI gene;Acc:102120823]	16	KIF19	protein_coding	-1.96123	-3.89395	0.000233435
240	ENSMFAG00000032012	52204193	52214990	10798	-1	C-C motif chemokine receptor 7 [Source:NCBI gene;Acc:102137559]	16	CCR7	protein_coding	4.81645	28.177	7.21101e-11			240	ENSMFAG00000045131	79113868	79293556	179689	1	phosphoglucomutase 5 [Source:NCBI gene;Acc:102116555]	15	PGM5	protein_coding	-1.9678	-3.9117	0.0391859
241	ENSMFAG00000045154	144697084	144721919	24836	1	solute carrier family 17 member 3 [Source:NCBI gene;Acc:102133036]	4	SLC17A3	protein_coding	4.80735	28	4.32692e-05			241	ENSMFAG00000042480	2384565	2407630	23066	1	dishevelled binding antagonist of beta catenin 2 [Source:NCBI gene;Acc:102126752]	4	DACT2	protein_coding	-1.97362	-3.92753	0.00248792
242	ENSMFAG00000040863	59824215	59830894	6680	1	pentraxin 3 [Source:NCBI gene;Acc:102132106]	2	PTX3	protein_coding	4.80316	27.9186	7.31099e-05			242	ENSMFAG00000043999	55073241	55080051	6811	1	myosin light chain 6B [Source:NCBI gene;Acc:102116753]	11	MYL6B	protein_coding	-1.98261	-3.95206	0.0379966
243	ENSMFAG00000037082	27471662	27481001	9340	1	chromosome 15 open reading frame, human C9orf152 [Source:NCBI gene;Acc:102131301]	15	C9orf152	protein_coding	4.80103	27.8775	0.00888975			243	ENSMFAG00000041773	44494528	44546097	51570	-1	Yip1 domain family member 7 [Source:NCBI gene;Acc:102115627]	5	YIPF7	protein_coding	-1.98345	-3.95437	0.035775
244	ENSMFAG00000016124	55233879	55240431	6553	-1	leukocyte immunoglobulin like receptor A4 [Source:NCBI gene;Acc:102126863]	19	LILRA4	protein_coding	4.79391	27.7403	1.29951e-19			244	ENSMFAG00000039537	48754711	48759632	4922	1	uncharacterized LOC101866867 [Source:NCBI gene;Acc:101866867]	9	0	protein_coding	-1.98484	-3.95819	0.0142765
245	ENSMFAG00000002131	159684947	159746960	62014	-1	cyclin J like [Source:NCBI gene;Acc:102131544]	6	CCNJL	protein_coding	4.78803	27.6275	3.7812e-16			245	ENSMFAG00000002871	1962885	1974509	11625	1	apolipoprotein D [Source:NCBI gene;Acc:101925468]	2	APOD	protein_coding	-1.99564	-3.98793	0.00126312
246	ENSMFAG00000036627	50825768	50840876	15109	-1	sialic acid binding Ig like lectin 11 [Source:NCBI gene;Acc:102115985]	19	SIGLEC11	protein_coding	4.78676	27.6031	1.81705e-20			246	ENSMFAG00000032687	88959705	89555928	596224	1	adhesion G protein-coupled receptor V1 [Source:NCBI gene;Acc:102144070]	6	ADGRV1	protein_coding	-2.02688	-4.07521	6.10452e-09
247	ENSMFAG00000002415	8627276	8678705	51430	1	NFAT activating protein with ITAM motif 1 [Source:NCBI gene;Acc:102139211]	10	NFAM1	protein_coding	4.78328	27.5367	2.60612e-12			247	ENSMFAG00000033912	169963690	169973140	9451	1	chromosome 7 open reading frame, human C14orf180 [Source:NCBI gene;Acc:102137920]	7	C14orf180	protein_coding	-2.07513	-4.21383	1.19313e-07
248	ENSMFAG00000039137	24576229	24727101	150873	1	ADAM metallopeptidase domain 28 [Source:NCBI gene;Acc:102143721]	8	ADAM28	protein_coding	4.78113	27.4956	7.5441e-11			248	ENSMFAG00000039319	176534463	176542905	8443	-1	family with sequence similarity 131 member B [Source:NCBI gene;Acc:102122275]	3	FAM131B	protein_coding	-2.07913	-4.22553	1.80015e-09
249	ENSMFAG00000003968	19340298	19401080	60783	-1	receptor-type tyrosine-protein phosphatase eta [Source:NCBI gene;Acc:102146822]	14	PTPRJ	protein_coding	4.77596	27.3973	1.34053e-16			249	ENSMFAG00000032545	45286306	45314204	27899	-1	plasmolipin [Source:NCBI gene;Acc:102123387]	20	PLLP	protein_coding	-2.08176	-4.23323	0.00277511
250	ENSMFAG00000040289	90014882	90021509	6628	-1	Fc receptor like B [Source:NCBI gene;Acc:102136905]	1	FCRLB	protein_coding	4.77114	27.3058	0.00160946			250	ENSMFAG00000034628	11528908	11700177	171270	-1	glycoprotein M6B [Source:NCBI gene;Acc:101866079]	X	GPM6B	protein_coding	-2.09364	-4.26824	1.25272e-07
251	ENSMFAG00000036666	36369079	36383354	14276	-1	NFKB inhibitor delta [Source:NCBI gene;Acc:102122393]	19	NFKBID	protein_coding	4.76022	27.0999	3.12706e-19			251	ENSMFAG00000000323	87102132	87127829	25698	-1	myosin heavy chain 6 [Source:NCBI gene;Acc:102118251]	7	MYH6	protein_coding	-2.10588	-4.3046	0.00270228
252	ENSMFAG00000044173	138701566	138704087	2522	1	G protein signaling modulator 3 [Source:NCBI gene;Acc:102120112]	4	GPSM3	protein_coding	4.75817	27.0615	1.72888e-23			252	ENSMFAG00000042843	55947167	55965628	18462	-1	troponin T1, slow skeletal type [Source:NCBI gene;Acc:102120343]	19	TNNT1	protein_coding	-2.10925	-4.31467	0.041723
253	ENSMFAG00000040780	20179600	20183093	3494	-1	lysophosphatidic acid receptor 2 [Source:NCBI gene;Acc:102120852]	19	LPAR2	protein_coding	4.75123	26.9317	4.14127e-07			253	ENSMFAG00000035425	90232097	90381913	149817	-1	NOVA alternative splicing regulator 1 [Source:NCBI gene;Acc:102134094]	7	NOVA1	protein_coding	-2.11262	-4.32476	1.09646e-09
254	ENSMFAG00000045759	88251035	88299819	48785	1	Cas scaffold protein family member 4 [Source:NCBI gene;Acc:102122629]	10	CASS4	protein_coding	4.7462	26.838	2.72931e-06			254	ENSMFAG00000000163	87132916	87155736	22821	-1	myosin-7 [Source:NCBI gene;Acc:102118628]	7	MYH7	protein_coding	-2.11415	-4.32936	0.0191556
255	ENSMFAG00000043856	101056592	101059237	2646	-1	caspase recruitment domain family member 17 [Source:NCBI gene;Acc:102117275]	14		protein_coding	4.73045	26.5466	0.0285919			255	ENSMFAG00000028576	19578135	19580066	1932	-1	kelch like family member 34 [Source:NCBI gene;Acc:102136061]	X	KLHL34	protein_coding	-2.12625	-4.36581	1.48678e-05
256	ENSMFAG00000042202	77568826	77590576	21751	1	serine peptidase inhibitor, Kazal type 2 [Source:NCBI gene;Acc:102117158]	5	SPINK2	protein_coding	4.7134	26.2347	2.63138e-05			256	ENSMFAG00000043291	107263465	107273105	9641	1	colorectal cancer associated 2 [Source:NCBI gene;Acc:102147066]	14	COLCA2	protein_coding	-2.1284	-4.37232	0.0337838
257	ENSMFAG00000046087	20185588	20199779	14192	-1	GEM interacting protein [Source:NCBI gene;Acc:102121219]	19	GMIP	protein_coding	4.70426	26.069	8.37348e-23			257	ENSMFAG00000002699	110018581	110039361	20781	-1	paired like homeodomain 2 [Source:NCBI gene;Acc:102128585]	5	PITX2	protein_coding	-2.1355	-4.39388	9.58839e-07
258	ENSMFAG00000031955	155174559	155192437	17879	1	tryptophan 2,3-dioxygenase [Source:NCBI gene;Acc:102131012]	5	TDO2	protein_coding	4.69807	25.9573	4.92159e-17			258	ENSMFAG00000002279	89739494	89753184	13691	-1	aquaporin 1 (Colton blood group) [Source:NCBI gene;Acc:101925441]	3	AQP1	protein_coding	-2.15692	-4.4596	9.67844e-09
259	ENSMFAG00000016402	49582444	49682953	100510	1	B cell CLL/lymphoma 11A [Source:NCBI gene;Acc:102118353]	13	BCL11A	protein_coding	4.69395	25.8834	0.00639239			259	ENSMFAG00000034519	107734610	107737584	2975	-1	troponin C1, slow skeletal and cardiac type [Source:NCBI gene;Acc:102120840]	2	TNNC1	protein_coding	-2.17396	-4.51262	0.000220688
260	ENSMFAG00000039850	13687600	13706268	18669	-1	germ cell associated 1 [Source:NCBI gene;Acc:101865677]	11	GSG1	protein_coding	4.68866	25.7885	1.31493e-13			260	ENSMFAG00000045183	29146720	29167761	21042	1	flavin containing monooxygenase 2 [Source:NCBI gene;Acc:101925939]	1	FMO2	protein_coding	-2.1828	-4.54034	0.00331208
261	ENSMFAG00000030190	112263818	112272620	8803	-1	selectin P ligand [Source:NCBI gene;Acc:102142477]	11	SELPLG	protein_coding	4.68787	25.7744	4.19205e-16			261	ENSMFAG00000006758	60473827	60473911	85	1	microRNA 1-2 [Source:HGNC Symbol;Acc:HGNC:31500]	18	MIR1-2	miRNA	-2.20658	-4.6158	1.73853e-15
262	ENSMFAG00000003343	14394350	14416645	22296	-1	neutrophil cytosolic factor 4 [Source:NCBI gene;Acc:102143747]	10	NCF4	protein_coding	4.68726	25.7636	1.95245e-18			262	ENSMFAG00000002769	122438487	122514101	75615	1	EF-hand domain family member D1 [Source:NCBI gene;Acc:101867418]	12	EFHD1	protein_coding	-2.21148	-4.63151	0.00195063
263	ENSMFAG00000003956	11132917	11176096	43180	1	chromosome 19 open reading frame, human C19orf38 [Source:NCBI gene;Acc:102121849]	19	C19orf38	protein_coding	4.68203	25.6704	2.09625e-49			263	ENSMFAG00000041744	16071240	16085952	14713	-1	smoothelin like 1 [Source:NCBI gene;Acc:102135709]	14	SMTNL1	protein_coding	-2.23715	-4.71463	0.000211762
264	ENSMFAG00000040604	15170579	15218455	47877	1	leupaxin [Source:NCBI gene;Acc:102116536]	14	LPXN	protein_coding	4.67783	25.5958	2.66383e-17			264	ENSMFAG00000031856	53338288	53466442	128155	-1	growth factor receptor bound protein 14 [Source:NCBI gene;Acc:102143524]	12	GRB14	protein_coding	-2.24403	-4.7372	2.43794e-05
265	ENSMFAG00000036339	81835192	81835750	559	1	0	6		protein_coding	4.67237	25.4991	2.12546e-07			265	ENSMFAG00000000378	799657	806043	6387	-1	single-pass membrane protein with coiled-coil domains 1 [Source:NCBI gene;Acc:102143471]	2	SMCO1	protein_coding	-2.24781	-4.74963	0.00695842
266	ENSMFAG00000031172	140235751	140260102	24352	1	basic leucine zipper ATF-like transcription factor [Source:NCBI gene;Acc:102144969]	7	BATF	protein_coding	4.66801	25.4222	1.10269e-10			266	ENSMFAG00000046401	66030724	66116939	86216	-1	ATP binding cassette subfamily A member 8 [Source:NCBI gene;Acc:102126205]	16	ABCA8	protein_coding	-2.26686	-4.81274	0.000642565
267	ENSMFAG00000033243	104896425	104967202	70778	1	spleen associated tyrosine kinase [Source:NCBI gene;Acc:102145713]	15	SYK	protein_coding	4.65838	25.253	3.38697e-23			267	ENSMFAG00000036971	132968503	132983580	15078	1	four and a half LIM domains 1 [Source:NCBI gene;Acc:101926241]	X	FHL1	protein_coding	-2.26984	-4.8227	9.35875e-10
268	ENSMFAG00000000419	84005180	84012983	7804	1	purine nucleoside phosphorylase [Source:NCBI gene;Acc:102146459]	7		protein_coding	4.65619	25.2146	2.18159e-05			268	ENSMFAG00000032686	6158052	6371198	213147	-1	anosmin 1 [Source:NCBI gene;Acc:102122891]	X	ANOS1	protein_coding	-2.26997	-4.82312	7.55158e-05
269	ENSMFAG00000032972	50137547	50142798	5252	1	CD37 molecule [Source:NCBI gene;Acc:102117577]	19	CD37	protein_coding	4.64479	25.0161	3.47756e-18			269	ENSMFAG00000000186	113543277	113733478	190202	1	collagen type XXVIII alpha 1 chain [Source:NCBI gene;Acc:102135647]	3	COL28A1	protein_coding	-2.3181	-4.98674	2.21077e-05
270	ENSMFAG00000038672	14239200	14253372	14173	1	transcobalamin 1 [Source:NCBI gene;Acc:102132053]	14	TCN1	protein_coding	4.64124	24.9547	0.00183113			270	ENSMFAG00000039572	98574980	98728315	153336	-1	alcohol dehydrogenase 1A-like [Source:NCBI gene;Acc:102123413]	5	ADH1B	protein_coding	-2.38121	-5.20974	0.00232207
271	ENSMFAG00000013561	1309877	1310557	681	1	gap junction protein beta 2 [Source:NCBI gene;Acc:102128105]	17	GJB2	protein_coding	4.63728	24.8863	4.5889e-19			271	ENSMFAG00000001192	136938611	136960440	21830	1	myotilin [Source:NCBI gene;Acc:102118363]	6	MYOT	protein_coding	-2.39127	-5.24619	5.98951e-12
272	ENSMFAG00000003183	72491150	72515436	24287	-1	uridine phosphorylase 1 [Source:NCBI gene;Acc:102134147]	3	UPP1	protein_coding	4.61879	24.5694	2.04497e-13			272	ENSMFAG00000029666	140461101	140463614	2514	-1	SLIT and NTRK like family member 4 [Source:NCBI gene;Acc:102124322]	X	SLITRK4	protein_coding	-2.39749	-5.26887	0.000311599
273	ENSMFAG00000003306	29998431	29999484	1054	1	0	20		protein_coding	4.61797	24.5555	1.56063e-31			273	ENSMFAG00000036782	114534491	114545132	10642	-1	myosin light chain 2 [Source:NCBI gene;Acc:102147025]	11	MYL2	protein_coding	-2.40155	-5.2837	0.00363745
274	ENSMFAG00000032675	81763140	81874092	110953	1	versican [Source:NCBI gene;Acc:101867063]	6	VCAN	protein_coding	4.61243	24.4612	9.53e-14			274	ENSMFAG00000040026	36781148	36831684	50537	-1	kyphoscoliosis peptidase [Source:NCBI gene;Acc:102135009]	2	KY	protein_coding	-2.40349	-5.2908	0.000278372
275	ENSMFAG00000002918	65338843	65345984	7142	-1	interleukin 10 [Source:NCBI gene;Acc:102133450]	1	IL10	protein_coding	4.61016	24.4229	2.80573e-12			275	ENSMFAG00000042130	815335	825522	10188	-1	glycerol-3-phosphate acyltransferase 2, mitochondrial [Source:NCBI gene;Acc:102117159]	13	GPAT2	protein_coding	-2.40647	-5.30175	0.00823564
276	ENSMFAG00000040754	108169076	108475264	306189	1	carbohydrate sulfotransferase 11 [Source:NCBI gene;Acc:102145281]	11	CHST11	protein_coding	4.60105	24.269	9.32422e-22			276	ENSMFAG00000025713	36266198	36267235	1038	-1	transducer of ERBB2, 1 [Source:NCBI gene;Acc:102120173]	16	TOB1	protein_coding	-2.41745	-5.34226	9.14633e-05
277	ENSMFAG00000035773	28439124	28613484	174361	-1	Dmx like 2 [Source:NCBI gene;Acc:102119638]	7	DMXL2	protein_coding	4.59885	24.2321	2.58699e-16			277	ENSMFAG00000002658	38227538	38295109	67572	-1	solute carrier family 2 member 12 [Source:NCBI gene;Acc:102115752]	4	SLC2A12	protein_coding	-2.42233	-5.36034	1.84784e-09
278	ENSMFAG00000034721	26843761	27107450	263690	-1	ATPase phospholipid transporting 8B4 (putative) [Source:NCBI gene;Acc:102138535]	7	ATP8B4	protein_coding	4.59675	24.1968	4.3447e-24			278	ENSMFAG00000037729	70505689	70653735	148047	1	leucine rich repeat containing G protein-coupled receptor 5 [Source:NCBI gene;Acc:102120216]	11	LGR5	protein_coding	-2.43646	-5.41311	0.00031433
279	ENSMFAG00000040225	38866451	38883375	16925	-1	RAS guanyl releasing protein 4 [Source:NCBI gene;Acc:102120963]	19	RASGRP4	protein_coding	4.58838	24.0568	5.44839e-26			279	ENSMFAG00000031804	55303717	55368344	64628	1	interleukin 31 receptor A [Source:NCBI gene;Acc:102117994]	6	IL31RA	protein_coding	-2.43718	-5.41582	1.27076e-07
280	ENSMFAG00000044292	7969606	7979691	10086	1	syntaxin binding protein 2 [Source:NCBI gene;Acc:101866424]	19	STXBP2	protein_coding	4.57915	23.9035	1.18332e-29			280	ENSMFAG00000038554	6952642	7009673	57032	1	chromosome 5 open reading frame, human C4orf50 [Source:NCBI gene;Acc:102129593]	5	C4orf50	protein_coding	-2.43924	-5.42357	0.00259284
281	ENSMFAG00000042354	57652874	57689779	36906	1	Ras association domain family member 2 [Source:NCBI gene;Acc:101925522]	10	RASSF2	protein_coding	4.57395	23.8175	7.52599e-27			281	ENSMFAG00000042952	114140588	114154516	13929	-1	sodium voltage-gated channel beta subunit 2 [Source:NCBI gene;Acc:102129486]	14	SCN2B	protein_coding	-2.45487	-5.48264	0.00342912
282	ENSMFAG00000000149	176666589	176686896	20308	-1	hexokinase 3 [Source:NCBI gene;Acc:107126374]	6	HK3	protein_coding	4.57012	23.7544	1.14901e-63			282	ENSMFAG00000000875	189779396	189828728	49333	1	four and a half LIM domains 3 [Source:NCBI gene;Acc:101866758]	1	FHL3	protein_coding	-2.45699	-5.49068	1.15315e-10
283	ENSMFAG00000043727	90430798	90436281	5484	-1	Fc fragment of IgE receptor Ig [Source:NCBI gene;Acc:102120026]	1	FCER1G	protein_coding	4.56348	23.6453	5.82775e-20			283	ENSMFAG00000038443	59214306	60346339	1132034	1	neurexin 1 [Source:NCBI gene;Acc:102127141]	13	NRXN1	protein_coding	-2.49939	-5.65445	3.89444e-05
284	ENSMFAG00000043648	52034982	52086916	51935	1	IgLON family member 5 [Source:NCBI gene;Acc:102120206]	19		protein_coding	4.56248	23.6288	6.3929e-06			284	ENSMFAG00000037331	59756704	59776295	19592	-1	troponin I1, slow skeletal type [Source:NCBI gene;Acc:102140811]	1	TNNI1	protein_coding	-2.54486	-5.83553	0.0197384
285	ENSMFAG00000002437	10650654	10667622	16969	1	Macaca fascicularis toll like receptor 8 (TLR8), mRNA. [Source:RefSeq mRNA;Acc:NM_001319618]	X	TLR8	protein_coding	4.56131	23.6098	1.25683e-17			285	ENSMFAG00000033860	101861660	101867270	5611	-1	myosin light chain 3 [Source:NCBI gene;Acc:102117313]	2	MYL3	protein_coding	-2.54643	-5.84186	0.00272485
286	ENSMFAG00000037860	200598989	200614187	15199	1	FGR proto-oncogene, Src family tyrosine kinase [Source:NCBI gene;Acc:102117662]	1	FGR	protein_coding	4.55033	23.4308	1.28045e-14			286	ENSMFAG00000003210	81726526	81735898	9373	1	photoreceptor cilium actin regulator [Source:NCBI gene;Acc:102123808]	13	PCARE	protein_coding	-2.55933	-5.89432	0.00181897
287	ENSMFAG00000030805	28687687	28693443	5757	1	coronin 1A [Source:NCBI gene;Acc:101866695]	20	CORO1A	protein_coding	4.54835	23.3985	3.70002e-33			287	ENSMFAG00000036929	28647941	30578416	1930476	-1	LDL receptor related protein 1B [Source:NCBI gene;Acc:102132159]	12	LRP1B	protein_coding	-2.62701	-6.17743	0.0366484
288	ENSMFAG00000033245	25414620	25479988	65369	1	leucine rich repeat containing 63 [Source:NCBI gene;Acc:102136819]	17	LRRC63	protein_coding	4.5414	23.2862	1.41788e-13			288	ENSMFAG00000001363	61950220	62036616	86397	1	ubiquitin specific peptidase 54 [Source:NCBI gene;Acc:102117802]	9	USP54	protein_coding	-2.64665	-6.26213	2.24398e-08
289	ENSMFAG00000042703	98325658	98327171	1514	1	S100 calcium binding protein A3 [Source:NCBI gene;Acc:102117525]	1	S100A3	protein_coding	4.54043	23.2705	6.44235e-15			289	ENSMFAG00000000615	11982189	11985025	2837	1	secretoglobin family 1D member 4 [Source:NCBI gene;Acc:102146329]	14	SCGB1D4	protein_coding	-2.66128	-6.32593	0.00264499
290	ENSMFAG00000033746	125726557	125785987	59431	1	lamin B1 [Source:NCBI gene;Acc:102123291]	6	LMNB1	protein_coding	4.53599	23.199	2.67191e-11			290	ENSMFAG00000043755	89455906	89463434	7529	1	phosphoenolpyruvate carboxykinase 1 [Source:NCBI gene;Acc:102134909]	10	PCK1	protein_coding	-2.66204	-6.32926	0.000615075
291	ENSMFAG00000034319	115310709	115315288	4580	-1	chromosome 1 open reading frame, human C1orf162 [Source:NCBI gene;Acc:102147201]	1	C1orf162	protein_coding	4.5326	23.1445	9.56273e-19			291	ENSMFAG00000001768	156465148	156473551	8404	1	leiomodin 2 [Source:NCBI gene;Acc:102118699]	3	LMOD2	protein_coding	-2.69805	-6.48925	1.41263e-06
292	ENSMFAG00000014110	84436595	84437077	483	1	eosinophil cationic protein-like [Source:NCBI gene;Acc:102122199]	7		protein_coding	4.53064	23.1131	2.98974e-07			292	ENSMFAG00000038181	34361689	34403830	42142	-1	myosin light chain kinase 3 [Source:NCBI gene;Acc:102132754]	20	MYLK3	protein_coding	-2.71947	-6.5863	6.39801e-16
293	ENSMFAG00000020550	50825111	50825323	213	-1	0	19	RF00012	snoRNA	4.51487	22.8619	1.06161e-17			293	ENSMFAG00000045678	56662091	56665562	3472	1	HIG1 hypoxia inducible domain family member 1B [Source:NCBI gene;Acc:102126467]	16	HIGD1B	protein_coding	-2.7302	-6.63549	7.18729e-26
294	ENSMFAG00000036073	30067500	30100018	32519	1	integrin subunit alpha D [Source:NCBI gene;Acc:102115104]	20	ITGAD	protein_coding	4.51282	22.8294	0.000111482			294	ENSMFAG00000042657	105448215	105463462	15248	1	solute carrier family 38 member 3 [Source:NCBI gene;Acc:102133362]	2	SLC38A3	protein_coding	-2.81722	-7.04801	0.000239446
295	ENSMFAG00000046880	1717389	1720492	3104	1	0	15		lincRNA	4.51129	22.8051	1.36025e-27			295	ENSMFAG00000033951	16240356	16339394	99039	1	complement C5 [Source:NCBI gene;Acc:102125658]	15	C5	protein_coding	-2.87805	-7.35158	1.55822e-07
296	ENSMFAG00000031638	1264508	1267504	2997	1	fucosyltransferase 7 [Source:NCBI gene;Acc:102120643]	15	FUT7	protein_coding	4.51091	22.7992	5.96804e-24			296	ENSMFAG00000032048	42142038	42146388	4351	-1	iroquois homeobox 3 [Source:NCBI gene;Acc:102121245]	20	IRX3	protein_coding	-2.89822	-7.45506	0.00106746
297	ENSMFAG00000038644	16142898	16162516	19619	-1	reticulon 4 receptor like 2 [Source:NCBI gene;Acc:102139905]	14	RTN4RL2	protein_coding	4.50504	22.7066	0.00375874			297	ENSMFAG00000032422	106326976	106583131	256156	-1	dickkopf WNT signaling pathway inhibitor 2 [Source:NCBI gene;Acc:102134478]	5	DKK2	protein_coding	-3.03029	-8.16974	0.000133312
298	ENSMFAG00000035696	23919239	23919482	244	1	0	8		protein_coding	4.49164	22.4967	1.05046e-16			298	ENSMFAG00000030092	146167457	146167619	163	1	RNA, U1 small nuclear 30, pseudogene [Source:HGNC Symbol;Acc:HGNC:48372]	2	RF00003	snRNA	-3.08281	-8.47264	1.47125e-06
299	ENSMFAG00000043570	68107486	68111685	4200	-1	interleukin 2 receptor subunit gamma [Source:NCBI gene;Acc:102144912]	X		protein_coding	4.48443	22.3845	6.34071e-12			299	ENSMFAG00000037115	39979366	40117437	138072	1	PDZ domain containing ring finger 4 [Source:NCBI gene;Acc:102129303]	11	PDZRN4	protein_coding	-3.13492	-8.78428	3.92374e-06
300	ENSMFAG00000001950	3305880	3317248	11369	-1	BICD family like cargo adaptor 2 [Source:NCBI gene;Acc:102144768]	20	BICDL2	protein_coding	4.48441	22.3843	3.55832e-06			300	ENSMFAG00000044824	66409711	66434096	24386	1	myosin heavy chain 7B [Source:NCBI gene;Acc:102133637]	10	MYH7B	protein_coding	-3.15071	-8.88094	0.0163824
301	ENSMFAG00000034505	57954230	57983177	28948	1	dehydrogenase/reductase 9 [Source:NCBI gene;Acc:102135055]	12	DHRS9	protein_coding	4.48378	22.3744	1.05338e-05			301	ENSMFAG00000037755	70982042	71125333	143292	1	protein phosphatase 1 regulatory inhibitor subunit 1C [Source:NCBI gene;Acc:102136342]	12	PPP1R1C	protein_coding	-3.36963	-10.3362	0.0331157
302	ENSMFAG00000031255	16363010	16388810	25801	1	TNF receptor associated factor 1 [Source:NCBI gene;Acc:102126034]	15	TRAF1	protein_coding	4.48114	22.3335	6.61248e-06			302	ENSMFAG00000002928	42797509	42800299	2791	1	iroquois homeobox 5 [Source:NCBI gene;Acc:102122409]	20	IRX5	protein_coding	-3.69182	-12.9226	1.12075e-09
303	ENSMFAG00000005215	90874662	90889060	14399	-1	SLAM family member 7 [Source:NCBI gene;Acc:102133710]	1	SLAMF7	protein_coding	4.47799	22.2848	0.026587			303	ENSMFAG00000037131	92276602	92323714	47113	1	leucine rich glioma inactivated 1 [Source:NCBI gene;Acc:102139711]	9	LGI1	protein_coding	-4.12709	-17.4735	0.000417012
304	ENSMFAG00000008821	51579693	51593026	13334	1	gasdermin A [Source:NCBI gene;Acc:102121565]	16	GSDMA	protein_coding	4.47734	22.2749	3.51398e-15			304	ENSMFAG00000037974	40925197	40939084	13888	1	mucin 15, cell surface associated [Source:NCBI gene;Acc:102134216]	14	MUC15	protein_coding	-4.21461	-18.5663	0.000221825
305	ENSMFAG00000001191	26327235	26378257	51023	1	interleukin 21 receptor [Source:NCBI gene;Acc:102135042]	20	IL21R	protein_coding	4.47418	22.226	1.09875e-09			305	ENSMFAG00000002878	73072714	73148653	75940	1	SIM bHLH transcription factor 1 [Source:NCBI gene;Acc:102141426]	4	SIM1	protein_coding	-4.74223	-26.7642	1.50529e-10
306	ENSMFAG00000035603	70906538	70907258	721	1	0	18		protein_coding	4.46734	22.1209	1.24231e-13
307	ENSMFAG00000035686	15939173	15957997	18825	1	Macaca fascicularis phylloquinone omega-hydroxylase CYP4F2 (LOC102134301), mRNA. [Source:RefSeq mRNA;Acc:NM_001319492]	19		protein_coding	4.4636	22.0636	9.67205e-07
308	ENSMFAG00000045312	35947286	35962922	15637	-1	dermokine [Source:NCBI gene;Acc:102136177]	19	DMKN	protein_coding	4.45912	21.9952	2.36858e-05
309	ENSMFAG00000039667	8935671	8936840	1170	-1	0	19		protein_coding	4.45676	21.9593	5.4381e-26
310	ENSMFAG00000039906	174603454	174706883	103430	1	acylglycerol kinase [Source:NCBI gene;Acc:102144145]	3	AGK	protein_coding	4.455	21.9325	7.25514e-08
311	ENSMFAG00000038392	22857563	22863083	5521	-1	early growth response 3 [Source:NCBI gene;Acc:102131952]	8	EGR3	protein_coding	4.44723	21.8148	5.47121e-16
312	ENSMFAG00000042896	19722281	19735547	13267	-1	toll like receptor 4 [Source:NCBI gene;Acc:102136906]	15	TLR4	protein_coding	4.42829	21.5302	1.29852e-14
313	ENSMFAG00000001178	10328643	10346459	17817	-1	fermitin family member 3 [Source:NCBI gene;Acc:102129983]	14	FERMT3	protein_coding	4.41737	21.3679	1.36349e-13
314	ENSMFAG00000031064	4780126	4785581	5456	-1	C-X-C motif chemokine ligand 16 [Source:NCBI gene;Acc:102126701]	16	CXCL16	protein_coding	4.41218	21.2911	1.52805e-26
315	ENSMFAG00000039287	97852316	98014293	161978	1	plexin C1 [Source:NCBI gene;Acc:102130346]	11	PLXNC1	protein_coding	4.41134	21.2787	6.17039e-19
316	ENSMFAG00000038066	90070290	90183457	113168	-1	Fc fragment of IgG receptor IIb [Source:NCBI gene;Acc:102139530]	1	FCGR2B	protein_coding	4.39694	21.0674	3.02196e-09
317	ENSMFAG00000044071	20176029	20202634	26606	1	Spi-1 proto-oncogene [Source:NCBI gene;Acc:102140931]	14	SPI1	protein_coding	4.3892	20.9547	3.71617e-18
318	ENSMFAG00000045450	123149663	123189721	40059	1	S-antigen visual arrestin [Source:NCBI gene;Acc:102118222]	12	SAG	protein_coding	4.38637	20.9135	1.62738e-14
319	ENSMFAG00000041791	52787284	52794504	7221	1	calcitonin [Source:NCBI gene;Acc:102137645]	14	CALCA	protein_coding	4.3676	20.6433	0.0107217
320	ENSMFAG00000038409	78450335	78492300	41966	1	NLR family CARD domain containing 4 [Source:NCBI gene;Acc:102142882]	13	NLRC4	protein_coding	4.36484	20.6038	8.5938e-21
321	ENSMFAG00000047159	19546036	19630416	84381	-1	0	15		lincRNA	4.36454	20.5996	2.14459e-12
322	ENSMFAG00000041445	13361649	13363901	2253	-1	aconitate hydratase, mitochondrial pseudogene [Source:NCBI gene;Acc:102142256]	1		protein_coding	4.36183	20.5609	0.00046628
323	ENSMFAG00000040766	175152584	175258399	105816	1	maltase-glucoamylase 2 (putative) [Source:NCBI gene;Acc:102122119]	3	MGAM2	protein_coding	4.36139	20.5546	0.00988704
324	ENSMFAG00000004115	19337592	19337912	321	-1	0	14		protein_coding	4.34472	20.3185	1.37063e-14
325	ENSMFAG00000040348	66599167	66614242	15076	-1	serglycin [Source:NCBI gene;Acc:102115841]	9	SRGN	protein_coding	4.34211	20.2818	1.8348e-11
326	ENSMFAG00000041624	94750946	94781333	30388	1	solute carrier organic anion transporter family member 4A1 [Source:NCBI gene;Acc:102146643]	10	SLCO4A1	protein_coding	4.33789	20.2225	2.85845e-06
327	ENSMFAG00000000650	44623239	44649972	26734	1	paired immunoglobulin-like type 2 receptor alpha [Source:NCBI gene;Acc:102126493]	3	PILRA	protein_coding	4.32771	20.0803	1.11532e-17
328	ENSMFAG00000037387	90562402	90582796	20395	1	nectin cell adhesion molecule 4 [Source:NCBI gene;Acc:102127936]	1	PVRL4	protein_coding	4.32659	20.0647	3.95478e-10
329	ENSMFAG00000033041	50336865	50366146	29282	1	regulator of G protein signaling 18 [Source:NCBI gene;Acc:102116415]	1	RGS18	protein_coding	4.31733	19.9363	9.48696e-26
330	ENSMFAG00000000606	14030817	14049407	18591	1	Rac family small GTPase 2 [Source:NCBI gene;Acc:102137056]	10	RAC2	protein_coding	4.31314	19.8785	2.39214e-36
331	ENSMFAG00000041782	215951224	216030536	79313	-1	TNF receptor superfamily member 8 [Source:NCBI gene;Acc:102137811]	1	TNFRSF8	protein_coding	4.30669	19.7899	2.89404e-08	Serum analysis	CD30
332	ENSMFAG00000034465	7224643	7227249	2607	-1	rhesus theta defensin-1/2 subunit B [Source:NCBI gene;Acc:102116064]	8		protein_coding	4.30235	19.7304	0.00607927
333	ENSMFAG00000028522	68523492	68524478	987	1	pyrimidinergic receptor P2Y6 [Source:NCBI gene;Acc:102125133]	14	P2RY6	protein_coding	4.30138	19.7172	2.44223e-16
334	ENSMFAG00000001675	131142441	131171073	28633	-1	gasdermin C [Source:NCBI gene;Acc:102138691]	8	GSDMC	protein_coding	4.29375	19.6132	1.4155e-09
335	ENSMFAG00000030420	10176976	10185261	8286	-1	coiled-coil domain containing 88B [Source:NCBI gene;Acc:102118120]	14		protein_coding	4.29328	19.6067	3.07119e-18
336	ENSMFAG00000025943	139758187	139763862	5676	-1	Macaca fascicularis CD14 molecule (CD14), mRNA. [Source:RefSeq mRNA;Acc:NM_001287678]	6	CD14	protein_coding	4.2853	19.4986	1.71543e-06
337	ENSMFAG00000001971	96311907	96321338	9432	1	opioid related nociceptin receptor 1 [Source:NCBI gene;Acc:102122003]	10	OPRL1	protein_coding	4.28527	19.4982	0.00678287
338	ENSMFAG00000001220	4752787	4763766	10980	1	arrestin beta 2 [Source:NCBI gene;Acc:102125783]	16	ARRB2	protein_coding	4.27316	19.3352	6.02166e-19
339	ENSMFAG00000041806	7900581	7906930	6350	-1	BCL2 interacting killer [Source:NCBI gene;Acc:102129283]	10	BIK	protein_coding	4.25636	19.1114	1.05198e-07
340	ENSMFAG00000024265	150559588	150559707	120	1	RNA, U4 small nuclear 62, pseudogene [Source:HGNC Symbol;Acc:HGNC:46998]	2	RF00015	snRNA	4.25183	19.0514	2.03805e-07
341	ENSMFAG00000043046	40002682	40030704	28023	-1	MAX dimerization protein 1 [Source:NCBI gene;Acc:102122916]	13	MXD1	protein_coding	4.2517	19.0497	6.53064e-16
342	ENSMFAG00000046184	12065565	12110825	45261	-1	chloride intracellular channel 6 [Source:NCBI gene;Acc:102117326]	3	CLIC6	protein_coding	4.24935	19.0187	0.0235625
343	ENSMFAG00000033614	134567916	134609826	41911	1	WNT1 inducible signaling pathway protein 1 [Source:NCBI gene;Acc:102125044]	8	WISP1	protein_coding	4.24889	19.0126	0.00305894
344	ENSMFAG00000046291	50184394	50228590	44197	-1	bridging integrator 2 [Source:NCBI gene;Acc:101865194]	11	BIN2	protein_coding	4.24649	18.9811	9.24864e-23
345	ENSMFAG00000031352	117495446	117676267	180822	1	sortilin related receptor 1 [Source:NCBI gene;Acc:102121799]	14	SORL1	protein_coding	4.23554	18.8376	0.00114226
346	ENSMFAG00000044280	100084499	100147872	63374	-1	CUB domain containing protein 1 [Source:NCBI gene;Acc:102129146]	2	CDCP1	protein_coding	4.23082	18.7761	0.0103793
347	ENSMFAG00000042307	75530905	75548870	17966	1	myosin IG [Source:NCBI gene;Acc:102114840]	3	MYO1G	protein_coding	4.22148	18.6548	4.62298e-26
348	ENSMFAG00000040129	1632704	1639951	7248	1	0	12		protein_coding	4.22128	18.6522	0.0373806
349	ENSMFAG00000032863	68603967	68624191	20225	1	RELT, TNF receptor [Source:NCBI gene;Acc:101865743]	14	RELT	protein_coding	4.21883	18.6206	9.1528e-15
350	ENSMFAG00000034169	47212410	47220085	7676	1	Wiskott-Aldrich syndrome [Source:NCBI gene;Acc:102133786]	X	WAS	protein_coding	4.21463	18.5666	8.231e-26
351	ENSMFAG00000002935	97283725	97443536	159812	1	insulin like growth factor 2 mRNA binding protein 3 [Source:NCBI gene;Acc:102132254]	3	IGF2BP3	protein_coding	4.21149	18.5262	2.29011e-13
352	ENSMFAG00000033080	134238145	134512896	274752	1	thyroglobulin [Source:NCBI gene;Acc:102121703]	8	TG	protein_coding	4.20126	18.3952	2.27582e-20
353	ENSMFAG00000034585	18559087	18563837	4751	1	IFI30, lysosomal thiol reductase [Source:NCBI gene;Acc:102144257]	19	IFI30	protein_coding	4.20096	18.3914	5.59813e-13
354	ENSMFAG00000045217	54603169	54650804	47636	-1	polypeptide N-acetylgalactosaminyltransferase 3 [Source:NCBI gene;Acc:101867052]	12	GALNT3	protein_coding	4.19405	18.3035	3.612e-10
355	ENSMFAG00000043746	71759092	71767559	8468	-1	CD300 molecule like family member b [Source:NCBI gene;Acc:102126835]	16	CD300LB	protein_coding	4.1923	18.2813	2.47305e-06
356	ENSMFAG00000039402	16385773	16404966	19194	1	hematopoietic SH2 domain containing [Source:NCBI gene;Acc:102139965]	19	HSH2D	protein_coding	4.19064	18.2603	9.29597e-06
357	ENSMFAG00000043626	10617070	10643529	26460	-1	myosin-4 [Source:NCBI gene;Acc:102145458]	16	MYH4	protein_coding	4.18415	18.1784	0.0289388
358	ENSMFAG00000039856	36385468	36389846	4379	-1	TYRO protein tyrosine kinase binding protein [Source:NCBI gene;Acc:102124022]	19	TYROBP	protein_coding	4.18119	18.141	1.32976e-17
359	ENSMFAG00000011962	17695771	17695875	105	1	RNA, U6 small nuclear 1003, pseudogene [Source:HGNC Symbol;Acc:HGNC:47966]	6	RF00026	snRNA	4.17887	18.1119	0.000898462
360	ENSMFAG00000038779	227209644	227212876	3233	1	TNF receptor superfamily member 18 [Source:NCBI gene;Acc:102146362]	1	TNFRSF18	protein_coding	4.16758	17.9708	1.72929e-10
361	ENSMFAG00000000637	46342269	46372619	30351	-1	T-box 4 [Source:NCBI gene;Acc:102122465]	16	TBX4	protein_coding	4.16363	17.9217	2.06063e-13
362	ENSMFAG00000040047	45473312	45476046	2735	-1	VGF nerve growth factor inducible [Source:NCBI gene;Acc:102131606]	3	VGF	protein_coding	4.15057	17.7601	0.00293114
363	ENSMFAG00000034260	40723682	40764301	40620	1	N-acetylneuraminate pyruvate lyase [Source:NCBI gene;Acc:102145557]	1	NPL	protein_coding	4.14506	17.6924	1.13742e-10
364	ENSMFAG00000034459	142587898	142648157	60260	1	DENN domain containing 3 [Source:NCBI gene;Acc:102119790]	8	DENND3	protein_coding	4.14481	17.6894	1.3737e-14
365	ENSMFAG00000044164	80958080	80969992	11913	1	nucleic acid binding protein 1 [Source:NCBI gene;Acc:101925897]	12	NABP1	protein_coding	4.14414	17.6812	4.93213e-11
366	ENSMFAG00000007326	80962417	80962598	182	1	0	12	RF02271	misc_RNA	4.11989	17.3864	1.81889e-09
367	ENSMFAG00000000946	132140474	132175001	34528	1	arginase 2 [Source:NCBI gene;Acc:101866868]	7	ARG2	protein_coding	4.10163	17.1677	1.89522e-12
368	ENSMFAG00000036501	55270605	55283517	12913	-1	leukocyte-associated immunoglobulin-like receptor 1 [Source:NCBI gene;Acc:102136964]	19	LAIR1	protein_coding	4.10151	17.1663	3.64743e-28
369	ENSMFAG00000035804	71035384	71130048	94665	1	tryptophan hydroxylase 2 [Source:NCBI gene;Acc:102124167]	11	TPH2	protein_coding	4.0929	17.0642	0.0277776
370	ENSMFAG00000028851	51962276	51968049	5774	1	sialic acid binding Ig like lectin 9 [Source:NCBI gene;Acc:102118310]	19	SIGLEC9	protein_coding	4.09218	17.0557	5.03381e-25
371	ENSMFAG00000030600	94819215	94889753	70539	-1	neurotrophic receptor tyrosine kinase 1 [Source:NCBI gene;Acc:102129364]	1	NTRK1	protein_coding	4.0885	17.0122	1.27362e-06
372	ENSMFAG00000039730	37514761	37534529	19769	1	LFNG O-fucosylpeptide 3-beta-N-acetylglucosaminyltransferase [Source:NCBI gene;Acc:102122259]	3	LFNG	protein_coding	4.08617	16.9848	1.1874e-13
373	ENSMFAG00000008966	26256076	26257323	1248	-1	developmental pluripotency-associated protein 2 pseudogene [Source:NCBI gene;Acc:102140883]	4		protein_coding	4.08346	16.9529	0.00589149
374	ENSMFAG00000033884	101379283	101386387	7105	1	C-C motif chemokine receptor 2 [Source:NCBI gene;Acc:102139070]	2	CCR2	protein_coding	4.08185	16.934	9.62673e-22
375	ENSMFAG00000046282	40012412	40022650	10239	1	delta like canonical Notch ligand 3 [Source:NCBI gene;Acc:102115332]	19	DLL3	protein_coding	4.0589	16.6667	3.65302e-07
376	ENSMFAG00000031242	6797885	6825546	27662	-1	parvin gamma [Source:NCBI gene;Acc:102117936]	10	PARVG	protein_coding	4.05757	16.6514	1.40444e-24
377	ENSMFAG00000032594	177227285	177236577	9293	-1	coagulation factor XII [Source:NCBI gene;Acc:101925781]	6	F12	protein_coding	4.04379	16.4931	6.20433e-12
378	ENSMFAG00000037152	115508183	115529952	21770	-1	chitinase 3 like 2 [Source:NCBI gene;Acc:102119141]	1	CHI3L2	protein_coding	4.03976	16.4471	3.16474e-05
379	ENSMFAG00000043313	215883064	215926724	43661	-1	TNF receptor superfamily member 1B [Source:NCBI gene;Acc:102144224]	1	TNFRSF1B	protein_coding	4.03868	16.4348	3.76049e-18	Serum analysis
380	ENSMFAG00000000677	60759512	60768598	9087	1	0	10		protein_coding	4.03816	16.4289	0.00102085
381	ENSMFAG00000009921	24854409	24854557	149	-1	0	10	RF01875	misc_RNA	4.03125	16.3504	6.53755e-06
382	ENSMFAG00000031182	29935463	30011203	75741	1	integrin subunit alpha M [Source:NCBI gene;Acc:101866035]	20	ITGAM	protein_coding	4.02786	16.3119	7.06895e-35
383	ENSMFAG00000031938	101573688	101668521	94834	-1	solute carrier family 39 member 8 [Source:NCBI gene;Acc:102137377]	5	SLC39A8	protein_coding	4.01782	16.1989	8.19506e-39
384	ENSMFAG00000017885	201420223	201420969	747	-1	stratifin [Source:NCBI gene;Acc:102133867]	1	SFN	protein_coding	4.01762	16.1966	9.60801e-06
385	ENSMFAG00000035656	140221680	140223231	1552	1	immediate early response 3 [Source:NCBI gene;Acc:102126257]	4	IER3	protein_coding	4.01611	16.1796	7.90639e-08
386	ENSMFAG00000036141	1806718	1839345	32628	1	integrin subunit beta 2 [Source:NCBI gene;Acc:101925124]	3	ITGB2	protein_coding	4.01431	16.1595	4.77491e-30
387	ENSMFAG00000002809	101397817	101405711	7895	1	C-C motif chemokine receptor 5 [Source:NCBI gene;Acc:102139456]	2	CCR5	protein_coding	4.00787	16.0875	6.50976e-18
388	ENSMFAG00000033174	99311528	99413917	102390	-1	ST8 alpha-N-acetyl-neuraminide alpha-2,8-sialyltransferase 4 [Source:NCBI gene;Acc:102124621]	6	ST8SIA4	protein_coding	3.99761	15.9735	7.26716e-20
389	ENSMFAG00000033356	7255788	7272382	16595	1	protein tyrosine phosphatase, non-receptor type 6 [Source:NCBI gene;Acc:102133910]	11	PTPN6	protein_coding	3.99461	15.9403	8.65013e-20
390	ENSMFAG00000001875	65063023	65178461	115439	1	synaptotagmin like 3 [Source:NCBI gene;Acc:102144278]	4	SYTL3	protein_coding	3.98876	15.8758	0.0375406
391	ENSMFAG00000038901	4787882	4793929	6048	1	zinc finger MYND-type containing 15 [Source:NCBI gene;Acc:102127042]	16	ZMYND15	protein_coding	3.98713	15.8579	6.05231e-10
392	ENSMFAG00000044896	213089712	213109489	19778	-1	EF-hand domain family member D2 [Source:NCBI gene;Acc:102129262]	1	EFHD2	protein_coding	3.98294	15.8119	8.37803e-25
393	ENSMFAG00000038208	13338516	13353852	15337	1	solute carrier family 15 member 3 [Source:NCBI gene;Acc:102145941]	14	SLC15A3	protein_coding	3.98021	15.782	3.51104e-12
394	ENSMFAG00000029645	38413694	38416129	2436	-1	Macaca fascicularis toll like receptor 10 (TLR10), mRNA. [Source:RefSeq mRNA;Acc:NM_001319612]	5	TLR10	protein_coding	3.97698	15.7467	3.07948e-15
395	ENSMFAG00000014750	169627629	169627707	79	1	0	6		miRNA	3.97174	15.6896	2.021e-06
396	ENSMFAG00000042260	52901647	52904886	3240	1	homeobox C9 [Source:NCBI gene;Acc:102136719]	11	HOXC9	protein_coding	3.97149	15.6869	1.12229e-51
397	ENSMFAG00000041793	177332604	177341488	8885	-1	docking protein 3 [Source:NCBI gene;Acc:102131277]	6	DOK3	protein_coding	3.97044	15.6755	4.39941e-14
398	ENSMFAG00000032646	30028331	30058456	30126	1	integrin subunit alpha X [Source:NCBI gene;Acc:102147272]	20	ITGAX	protein_coding	3.96861	15.6556	8.13827e-07
399	ENSMFAG00000044133	55692041	55698411	6371	1	natural cytotoxicity triggering receptor 1 [Source:NCBI gene;Acc:102115479]	19	NCR1	protein_coding	3.96463	15.6125	0.0115673
400	ENSMFAG00000031450	70041495	70064821	23327	-1	alanyl aminopeptidase, membrane [Source:NCBI gene;Acc:102115663]	7	ANPEP	protein_coding	3.96434	15.6094	4.09262e-05
401	ENSMFAG00000040888	3151668	3152822	1155	1	sphingosine-1-phosphate receptor 4 [Source:NCBI gene;Acc:102124282]	19	S1PR4	protein_coding	3.96428	15.6087	9.21593e-26
402	ENSMFAG00000007536	40214423	40214500	78	-1	0	5		miRNA	3.95897	15.5513	1.14303e-07
403	ENSMFAG00000037696	137418612	137491818	73207	-1	solute carrier family 7 member 11 [Source:NCBI gene;Acc:102131788]	5	SLC7A11	protein_coding	3.95512	15.5099	0.00412468
404	ENSMFAG00000044291	108033412	108050297	16886	1	solute carrier family 11 member 1 [Source:NCBI gene;Acc:102116772]	12	SLC11A1	protein_coding	3.93931	15.3409	7.54818e-15
405	ENSMFAG00000035331	5182007	5191189	9183	1	solute carrier family 2 member 6 [Source:NCBI gene;Acc:102142135]	15	SLC2A6	protein_coding	3.93882	15.3357	6.7663e-07
406	ENSMFAG00000038126	15155178	15195678	40501	-1	adhesion G protein-coupled receptor E2 [Source:NCBI gene;Acc:102117942]	19	ADGRE2	protein_coding	3.93683	15.3145	7.35574e-08
407	ENSMFAG00000030730	200325384	200340560	15177	-1	thymocyte selection associated family member 2 [Source:NCBI gene;Acc:102145846]	1	THEMIS2	protein_coding	3.93677	15.3139	3.79212e-31
408	ENSMFAG00000038139	139273115	139274944	1830	-1	allograft inflammatory factor 1 [Source:NCBI gene;Acc:102132908]	4	AIF1	protein_coding	3.92795	15.2206	4.33343e-18
409	ENSMFAG00000003599	66078669	66211164	132496	1	complement C3b/C4b receptor 1 (Knops blood group) [Source:NCBI gene;Acc:102117401]	1	CR1	protein_coding	3.92435	15.1827	2.08729e-10
410	ENSMFAG00000040429	133948532	134047304	98773	-1	leucine rich repeat containing 6 [Source:NCBI gene;Acc:102117095]	8	LRRC6	protein_coding	3.9217	15.1548	7.42118e-08
411	ENSMFAG00000000715	90582980	90608230	25251	1	Rho GTPase activating protein 30 [Source:NCBI gene;Acc:102131965]	1	ARHGAP30	protein_coding	3.91781	15.114	1.29135e-28
412	ENSMFAG00000000258	80365812	80569733	203922	-1	phosphatidylinositol-3,4,5-trisphosphate dependent Rac exchange factor 1 [Source:NCBI gene;Acc:102123370]	10	PREX1	protein_coding	3.91679	15.1033	4.49624e-11
413	ENSMFAG00000005448	84330721	84331173	453	1	ribonuclease A family member k6 [Source:NCBI gene;Acc:102120645]	7	RNASE6	protein_coding	3.91203	15.0535	3.73435e-12
414	ENSMFAG00000032215	208747067	208762667	15601	-1	5-hydroxytryptamine receptor 6 [Source:NCBI gene;Acc:102137033]	1	HTR6	protein_coding	3.90391	14.969	0.0108369
415	ENSMFAG00000039038	71777013	71781608	4596	-1	CD300c molecule [Source:NCBI gene;Acc:102127200]	16	CD300C	protein_coding	3.90283	14.9579	3.97579e-27
416	ENSMFAG00000042303	14089046	14097976	8931	1	C1q and TNF related 6 [Source:NCBI gene;Acc:102138093]	10	C1QTNF6	protein_coding	3.89674	14.8949	0.00380323
417	ENSMFAG00000001645	51631715	51634051	2337	1	colony stimulating factor 3 [Source:NCBI gene;Acc:102123087]	16	CSF3	protein_coding	3.89462	14.8729	0.0220823
418	ENSMFAG00000038721	8005282	8017080	11799	1	resistin [Source:NCBI gene;Acc:102141795]	19		protein_coding	3.8936	14.8624	4.47299e-27
419	ENSMFAG00000002233	120875112	120908378	33267	1	solute carrier family 37 member 2 [Source:NCBI gene;Acc:102125647]	14	SLC37A2	protein_coding	3.89334	14.8598	3.63034e-18
420	ENSMFAG00000000447	169246910	169682642	435733	1	dedicator of cytokinesis 2 [Source:NCBI gene;Acc:107130111]	6	DOCK2	protein_coding	3.89211	14.8471	3.2638e-21
421	ENSMFAG00000036143	156472695	156496536	23842	-1	hepatitis A virus cellular receptor 2 [Source:NCBI gene;Acc:102141722]	6	HAVCR2	protein_coding	3.88918	14.817	3.61607e-05
422	ENSMFAG00000032898	11644914	11793848	148935	-1	0	20		protein_coding	3.88525	14.7767	0.00118827
423	ENSMFAG00000006403	115070127	115156738	86612	-1	glycogen phosphorylase L [Source:NCBI gene;Acc:102144832]	7	PYGL	protein_coding	3.88401	14.764	9.46702e-29
424	ENSMFAG00000026005	42001971	42003164	1194	-1	UDP-GlcNAc:betaGal beta-1,3-N-acetylglucosaminyltransferase 8 [Source:NCBI gene;Acc:102134544]	19	B3GNT8	protein_coding	3.88158	14.7392	4.48167e-09
425	ENSMFAG00000023841	72321080	72322051	972	-1	MAF bZIP transcription factor B [Source:NCBI gene;Acc:102136706]	10	MAFB	protein_coding	3.87873	14.7101	2.36537e-28
426	ENSMFAG00000041064	45438817	45451507	12691	1	serpin family E member 1 [Source:NCBI gene;Acc:102147003]	3	SERPINE1	protein_coding	3.8761	14.6832	0.00519571
427	ENSMFAG00000000869	17247178	17405246	158069	-1	mitogen-activated protein kinase kinase kinase 15 [Source:NCBI gene;Acc:102124587]	X	MAP3K15	protein_coding	3.87489	14.671	0.00010713
428	ENSMFAG00000014172	84449557	84450039	483	1	eosinophil cationic protein [Source:NCBI gene;Acc:102122815]	7		protein_coding	3.87129	14.6344	4.36224e-06
429	ENSMFAG00000016740	31664433	32270866	606434	1	Rho GTPase activating protein 15 [Source:NCBI gene;Acc:102136470]	12	ARHGAP15	protein_coding	3.86682	14.5891	8.18628e-11
430	ENSMFAG00000037967	40132283	40256379	124097	-1	RNA binding motif protein 47 [Source:NCBI gene;Acc:102125867]	5	RBM47	protein_coding	3.84945	14.4145	1.03542e-11
431	ENSMFAG00000039571	7964018	7969534	5517	-1	Purkinje cell protein 2 [Source:NCBI gene;Acc:102146633]	19	PCP2	protein_coding	3.84926	14.4126	3.18333e-20
432	ENSMFAG00000037510	61771536	61792046	20511	1	mast cell immunoglobulin like receptor 1 [Source:NCBI gene;Acc:102119920]	16	MILR1	protein_coding	3.8425	14.3452	7.45944e-15
433	ENSMFAG00000028672	104710060	104710323	264	-1	0	15		protein_coding	3.84184	14.3387	0.00896716
434	ENSMFAG00000045656	8875600	8894691	19092	-1	PML-RARA regulated adaptor molecule 1 [Source:NCBI gene;Acc:102138095]	19	PRAM1	protein_coding	3.83888	14.3093	5.05548e-16
435	ENSMFAG00000036870	39828233	39845057	16825	-1	glia maturation factor gamma [Source:NCBI gene;Acc:101864998]	19	GMFG	protein_coding	3.83325	14.2535	2.47687e-18
436	ENSMFAG00000035755	170421397	170438305	16909	-1	G protein-coupled receptor 132 [Source:NCBI gene;Acc:102115816]	7		protein_coding	3.82978	14.2193	0.0180922
437	ENSMFAG00000041288	72870876	72927757	56882	-1	coactosin like F-actin binding protein 1 [Source:NCBI gene;Acc:102134042]	20	COTL1	protein_coding	3.82785	14.2003	1.50853e-22
438	ENSMFAG00000044253	36845009	36880854	35846	-1	pantetheinase [Source:NCBI gene;Acc:102139623]	4	VNN1	protein_coding	3.81838	14.1074	1.39589e-05
439	ENSMFAG00000003696	32402809	32407756	4948	-1	C-C motif chemokine 23 [Source:NCBI gene;Acc:102134512]	16		protein_coding	3.81802	14.1039	0.00631224
440	ENSMFAG00000043175	90134478	90145496	11019	1	low affinity immunoglobulin gamma Fc region receptor III-like [Source:NCBI gene;Acc:102140945]	1		protein_coding	3.81007	14.0264	9.3649e-05
441	ENSMFAG00000030411	24859663	24859860	198	-1	0	10		protein_coding	3.80115	13.9399	2.09596e-09
442	ENSMFAG00000040625	18473764	18532501	58738	1	microtubule associated serine/threonine kinase 3 [Source:NCBI gene;Acc:102140612]	19	MAST3	protein_coding	3.79703	13.9002	9.60359e-15
443	ENSMFAG00000032987	152627216	152660965	33750	1	CD80 molecule [Source:NCBI gene;Acc:102140078]	2	CD80	protein_coding	3.7959	13.8893	0.00396822
444	ENSMFAG00000036876	72735742	72750774	15033	-1	interleukin 33 [Source:NCBI gene;Acc:102140695]	15	IL33	protein_coding	3.78631	13.7973	1.64165e-05
445	ENSMFAG00000032256	46084646	46093566	8921	-1	complement factor properdin [Source:NCBI gene;Acc:102145785]	X	CFP	protein_coding	3.78485	13.7833	1.11816e-71
446	ENSMFAG00000022085	197303907	197330007	26101	1	lysosomal protein transmembrane 5 [Source:NCBI gene;Acc:101925752]	1	LAPTM5	protein_coding	3.76372	13.5829	7.64747e-32
447	ENSMFAG00000033629	78364820	78379209	14390	1	tubulin beta 3 class III [Source:NCBI gene;Acc:101925940]	20	TUBB3	protein_coding	3.75342	13.4862	0.0415902
448	ENSMFAG00000039943	7402479	7417055	14577	1	ArfGAP with coiled-coil, ankyrin repeat and PH domains 1 [Source:NCBI gene;Acc:102119287]	16	ACAP1	protein_coding	3.75212	13.4741	2.61167e-41
449	ENSMFAG00000038019	5658318	5692488	34171	-1	ring finger protein 149 [Source:NCBI gene;Acc:102129594]	13	RNF149	protein_coding	3.74982	13.4527	8.559e-15
450	ENSMFAG00000047026	75927359	75948155	20797	1	0	20		lincRNA	3.74257	13.3853	3.96493e-07
451	ENSMFAG00000044100	187296475	187349712	53238	-1	small ArfGAP2 [Source:NCBI gene;Acc:102123195]	1	SMAP2	protein_coding	3.74177	13.3778	1.26346e-16
452	ENSMFAG00000003719	27760314	27900907	140594	1	protein tyrosine kinase 2 beta [Source:NCBI gene;Acc:102130539]	8	PTK2B	protein_coding	3.74067	13.3676	2.36615e-09
453	ENSMFAG00000023918	87555061	87555232	172	1	0	9	RF02116	misc_RNA	3.7327	13.294	6.79865e-05
454	ENSMFAG00000003522	46066161	46362738	296578	-1	WDFY family member 4 [Source:NCBI gene;Acc:102122723]	9	WDFY4	protein_coding	3.72423	13.2162	7.60826e-21
455	ENSMFAG00000045943	162867436	163428680	561245	-1	membrane associated ring-CH-type finger 1 [Source:NCBI gene;Acc:102121650]	5	43525	protein_coding	3.71906	13.1688	3.56798e-07
456	ENSMFAG00000042172	73609933	73959378	349446	1	zinc finger protein 804A [Source:NCBI gene;Acc:102145292]	12	ZNF804A	protein_coding	3.71477	13.1298	0.0152808
457	ENSMFAG00000046397	86039339	86063171	23833	-1	1,25-dihydroxyvitamin D(3) 24-hydroxylase, mitochondrial [Source:NCBI gene;Acc:102117231]	10	CYP24A1	protein_coding	3.71214	13.1058	0.0176493
458	ENSMFAG00000001933	6045568	6052735	7168	-1	galanin and GMAP prepropeptide [Source:NCBI gene;Acc:102144812]	14	GAL	protein_coding	3.70754	13.0642	0.0295351
459	ENSMFAG00000030292	200061052	200062080	1029	1	platelet activating factor receptor [Source:NCBI gene;Acc:102141365]	1	PTAFR	protein_coding	3.70724	13.0614	7.48891e-13
460	ENSMFAG00000021540	116482638	116483585	948	1	sosondowah ankyrin repeat domain family member D [Source:NCBI gene;Acc:102142352]	X	SOWAHD	protein_coding	3.70258	13.0193	0.010371
461	ENSMFAG00000031018	174107607	174188782	81176	1	LDL receptor related protein 8 [Source:NCBI gene;Acc:102134865]	1	LRP8	protein_coding	3.6969	12.9682	3.58525e-09
462	ENSMFAG00000028723	108211657	108296876	85220	-1	scinderin [Source:NCBI gene;Acc:102116862]	3	SCIN	protein_coding	3.69497	12.9508	2.05868e-09
463	ENSMFAG00000002276	303746	306347	2602	1	outer dense fiber of sperm tails 3B [Source:NCBI gene;Acc:102122384]	10		protein_coding	3.69446	12.9463	1.94472e-07
464	ENSMFAG00000001535	103637921	103676742	38822	-1	6-phosphofructo-2-kinase/fructose-2,6-biphosphatase 4 [Source:NCBI gene;Acc:101925992]	2	PFKFB4	protein_coding	3.68996	12.9059	1.96396e-23
465	ENSMFAG00000032696	54906649	54915404	8756	-1	V-set and transmembrane domain containing 1 [Source:NCBI gene;Acc:102121608]	19		protein_coding	3.68826	12.8907	0.0233289
466	ENSMFAG00000035473	101451568	101482551	30984	-1	lactotransferrin [Source:NCBI gene;Acc:102141526]	2	LTF	protein_coding	3.68579	12.8687	2.26901e-09
467	ENSMFAG00000045553	113900723	113961269	60547	-1	tripartite motif containing 36 [Source:NCBI gene;Acc:101865566]	6	TRIM36	protein_coding	3.68435	12.8558	3.16366e-06
468	ENSMFAG00000043510	103980513	104015878	35366	1	RAB39A, member RAS oncogene family [Source:NCBI gene;Acc:102133318]	14	RAB39A	protein_coding	3.68044	12.821	2.98685e-16
469	ENSMFAG00000033999	48536061	48632304	96244	-1	lymphocyte antigen 75 [Source:NCBI gene;Acc:102120600]	12		protein_coding	3.67907	12.8088	7.09503e-10
470	ENSMFAG00000041733	112894120	112960461	66342	1	protein tyrosine phosphatase, non-receptor type 22 [Source:NCBI gene;Acc:102118260]	1	PTPN22	protein_coding	3.67237	12.7495	2.52175e-30
471	ENSMFAG00000029908	111638191	111638748	558	-1	TRAF interacting protein with forkhead associated domain [Source:NCBI gene;Acc:102132666]	5	TIFA	protein_coding	3.67202	12.7464	0.00702355
472	ENSMFAG00000000234	101984352	102013858	29507	1	neurobeachin like 2 [Source:NCBI gene;Acc:102119044]	2	NBEAL2	protein_coding	3.66631	12.6961	1.3318e-10
473	ENSMFAG00000037063	22528698	22534472	5775	-1	C-X-C motif chemokine receptor 4 [Source:NCBI gene;Acc:102142487]	12	CXCR4	protein_coding	3.66608	12.694	0.00779813
474	ENSMFAG00000002443	52910651	52914281	3631	1	homeobox C8 [Source:NCBI gene;Acc:102136320]	11	HOXC8	protein_coding	3.65554	12.6016	1.58817e-24
475	ENSMFAG00000035439	60387863	60389250	1388	1	uncharacterized LOC102123272 [Source:NCBI gene;Acc:102123272]	5	CXCL2	protein_coding	3.65441	12.5918	1.66744e-06	Serum analysis
476	ENSMFAG00000001155	53422140	53470859	48720	1	NCK associated protein 1 like [Source:NCBI gene;Acc:102116235]	11	NCKAP1L	protein_coding	3.65128	12.5645	5.45381e-22
477	ENSMFAG00000001421	168226132	168235230	9099	1	serpin family B member 1 [Source:NCBI gene;Acc:101865786]	4	SERPINB1	protein_coding	3.64897	12.5444	0.000104051
478	ENSMFAG00000038764	46041916	46045742	3827	1	TIMP metallopeptidase inhibitor 1 [Source:NCBI gene;Acc:102144412]	X	TIMP1	protein_coding	3.64883	12.5432	0.000671099
479	ENSMFAG00000002031	109692286	109706381	14096	1	dual specificity phosphatase 5 [Source:NCBI gene;Acc:102136160]	9	DUSP5	protein_coding	3.64292	12.4919	0.0203224
480	ENSMFAG00000032565	90770724	90807678	36955	1	TNF superfamily member 13b [Source:NCBI gene;Acc:102123214]	17	TNFSF13B	protein_coding	3.63993	12.466	1.68064e-05	Serum analysis
481	ENSMFAG00000000466	108502371	108530152	27782	1	protein kinase C delta [Source:NCBI gene;Acc:102136158]	2	PRKCD	protein_coding	3.63198	12.3975	4.16088e-15
482	ENSMFAG00000030166	17730286	17730969	684	1	brain abundant membrane attached signal protein 1 [Source:NCBI gene;Acc:102128049]	6	BASP1	protein_coding	3.62265	12.3176	2.76004e-05
483	ENSMFAG00000036653	34233124	34288217	55094	-1	SHC binding and spindle associated 1 [Source:NCBI gene;Acc:102130858]	20	SHCBP1	protein_coding	3.62144	12.3073	2.64391e-05
484	ENSMFAG00000038257	7942671	7961325	18655	1	lysine demethylase 6B [Source:NCBI gene;Acc:102138681]	16	KDM6B	protein_coding	3.62109	12.3043	0.000183721
485	ENSMFAG00000037780	5015230	5084749	69520	1	ubiquitin like with PHD and ring finger domains 1 [Source:NCBI gene;Acc:102124129]	19	UHRF1	protein_coding	3.61978	12.2931	0.00013534
486	ENSMFAG00000033459	55058212	55058506	295	-1	lysophospholipid acyltransferase 7-like [Source:NCBI gene;Acc:107126380]	19		protein_coding	3.61611	12.2619	6.03336e-08
487	ENSMFAG00000044584	5230049	5259114	29066	-1	SLP adaptor and CSK interacting membrane protein [Source:NCBI gene;Acc:102129506]	16	SCIMP	protein_coding	3.61305	12.236	0.0236175
488	ENSMFAG00000003330	187793855	187809778	15924	-1	major facilitator superfamily domain containing 2A [Source:NCBI gene;Acc:101925529]	1	MFSD2A	protein_coding	3.60913	12.2027	1.41402e-29
489	ENSMFAG00000001288	116442966	116459049	16084	1	prostaglandin E receptor 2 [Source:NCBI gene;Acc:102121812]	7	PTGER2	protein_coding	3.60715	12.186	2.28781e-15
490	ENSMFAG00000037145	17092800	17113079	20280	-1	phospholipase C beta 2 [Source:NCBI gene;Acc:102136896]	7	PLCB2	protein_coding	3.60566	12.1734	7.2989e-08
491	ENSMFAG00000041357	35674604	35857839	183236	-1	ArfGAP with RhoGAP domain, ankyrin repeat and PH domain 2 [Source:NCBI gene;Acc:102125500]	5	ARAP2	protein_coding	3.6054	12.1712	3.58326e-06
492	ENSMFAG00000023079	87281779	87283065	1287	1	glucosaminyl (N-acetyl) transferase 1, core 2 [Source:NCBI gene;Acc:102121951]	15	GCNT1	protein_coding	3.60385	12.1581	0.00280969
493	ENSMFAG00000045011	60498262	60701657	203396	-1	interaction protein for cytohesin exchange factors 1 [Source:NCBI gene;Acc:102125722]	4	IPCEF1	protein_coding	3.59804	12.1092	1.69994e-10
494	ENSMFAG00000014205	10059068	10069973	10906	-1	recoverin [Source:NCBI gene;Acc:102140706]	16	RCVRN	protein_coding	3.58924	12.0356	0.0026038
495	ENSMFAG00000033179	114171845	114207389	35545	-1	junction adhesion molecule like [Source:NCBI gene;Acc:102131420]	14	JAML	protein_coding	3.58645	12.0124	6.07957e-05
496	ENSMFAG00000042279	65078492	65157967	79476	1	Ras association domain family member 5 [Source:NCBI gene;Acc:102127304]	1	RASSF5	protein_coding	3.5854	12.0036	1.3997e-05
497	ENSMFAG00000023651	81918643	81919728	1086	-1	G protein-coupled receptor 183 [Source:NCBI gene;Acc:102121838]	17	GPR183	protein_coding	3.58519	12.0019	0.000449305
498	ENSMFAG00000041067	78139497	78144756	5260	-1	spermatogenesis associated 2 like [Source:NCBI gene;Acc:102130201]	20	SPATA2L	protein_coding	3.57975	11.9567	0.00125569
499	ENSMFAG00000043892	32207457	32299549	92093	-1	CD44 molecule (Indian blood group) [Source:NCBI gene;Acc:101867504]	14	CD44	protein_coding	3.57562	11.9225	2.4568e-05	Serum analysis
500	ENSMFAG00000046720	79951855	79996535	44681	1	0	8		lincRNA	3.57378	11.9073	4.46679e-06
501	ENSMFAG00000003552	27507630	27509753	2124	-1	ecotropic viral integration site 2A [Source:NCBI gene;Acc:101865649]	16		protein_coding	3.57003	11.8764	0.000119967
502	ENSMFAG00000024101	86446571	86446853	283	-1	0	12	RF00017	misc_RNA	3.56595	11.8429	0.00017475
503	ENSMFAG00000031437	2256328	2326304	69977	1	tetraspanin 32 [Source:NCBI gene;Acc:102135704]	14	TSPAN32	protein_coding	3.55045	11.7163	3.82908e-32
504	ENSMFAG00000042070	129130065	129130409	345	1	0	8		pseudogene	3.54447	11.6679	0.0490309
505	ENSMFAG00000033319	139332782	139377061	44280	1	phosphatidylinositol-4,5-bisphosphate 3-kinase catalytic subunit gamma [Source:NCBI gene;Acc:102146644]	3	PIK3CG	protein_coding	3.54317	11.6573	7.71282e-14
506	ENSMFAG00000036820	46328469	46337934	9466	1	vasodilator stimulated phosphoprotein [Source:NCBI gene;Acc:102137208]	19	VASP	protein_coding	3.53951	11.6278	1.40725e-08
507	ENSMFAG00000035684	148481369	148635789	154421	-1	transcription factor EC [Source:NCBI gene;Acc:102118197]	3	TFEC	protein_coding	3.53393	11.5829	1.23478e-08
508	ENSMFAG00000003265	29075729	29103561	27833	1	0	20		protein_coding	3.5321	11.5682	5.91553e-11
509	ENSMFAG00000008069	78721695	78961150	239456	-1	dedicator of cytokinesis 8 [Source:NCBI gene;Acc:102144968]	15	DOCK8	protein_coding	3.53192	11.5668	8.23755e-09
510	ENSMFAG00000030619	104711343	104711942	600	-1	DIRAS family GTPase 2 [Source:NCBI gene;Acc:102144210]	15	DIRAS2	protein_coding	3.53147	11.5632	8.06821e-07
511	ENSMFAG00000041432	225725755	225776261	50507	1	membrane metalloendopeptidase like 1 [Source:NCBI gene;Acc:102135493]	1	MMEL1	protein_coding	3.52846	11.5391	0.0274386
512	ENSMFAG00000038727	70857234	71006554	149321	1	RAB31, member RAS oncogene family [Source:NCBI gene;Acc:102129674]	18	RAB31	protein_coding	3.52713	11.5285	1.1376e-16
513	ENSMFAG00000033061	14047833	14061084	13252	1	membrane-spanning 4-domains subfamily A member 6A [Source:NCBI gene;Acc:102126012]	14	MS4A6A	protein_coding	3.52624	11.5213	2.59326e-10
514	ENSMFAG00000007928	131377052	131377171	120	-1	0	8		miRNA	3.52525	11.5134	1.08264e-10
515	ENSMFAG00000035313	139108529	139108771	243	-1	RNA, 7SK small nuclear pseudogene 253 [Source:HGNC Symbol;Acc:HGNC:45977]	5	RF00100	misc_RNA	3.52083	11.4783	1.48993e-09
516	ENSMFAG00000002491	107026605	107098405	71801	1	FYVE, RhoGEF and PH domain containing 3 [Source:NCBI gene;Acc:102129121]	15	FGD3	protein_coding	3.51651	11.4439	1.03959e-27
517	ENSMFAG00000003527	127446120	127473625	27506	1	protein tyrosine phosphatase, receptor type E [Source:NCBI gene;Acc:101925875]	9		protein_coding	3.51381	11.4225	5.00536e-08
518	ENSMFAG00000037020	43043155	43069078	25924	-1	carcinoembryonic antigen related cell adhesion molecule 1 [Source:NCBI gene;Acc:102139857]	19		protein_coding	3.50941	11.3877	4.45111e-09
519	ENSMFAG00000041911	18431172	18458575	27404	-1	interleukin 12 receptor subunit beta 1 [Source:NCBI gene;Acc:102143359]	19	IL12RB1	protein_coding	3.50411	11.346	0.0323463
520	ENSMFAG00000035390	42754923	42928330	173408	-1	family with sequence similarity 129 member A [Source:NCBI gene;Acc:102130906]	1	FAM129A	protein_coding	3.50196	11.3291	8.12318e-13
521	ENSMFAG00000030322	42596817	42642050	45234	-1	POU class 2 homeobox 2 [Source:NCBI gene;Acc:102118430]	19	POU2F2	protein_coding	3.49574	11.2803	1.67006e-11
522	ENSMFAG00000019748	150560888	150561192	305	1	RNA, 7SL, cytoplasmic 172, pseudogene [Source:HGNC Symbol;Acc:HGNC:46188]	2	RF00017	misc_RNA	3.49108	11.2439	1.22814e-08
523	ENSMFAG00000033331	42882793	42884562	1770	-1	calicin [Source:NCBI gene;Acc:102128747]	15		pseudogene	3.4841	11.1897	0.013006
524	ENSMFAG00000035732	28420755	28463557	42803	1	ArfGAP with dual PH domains 2 [Source:NCBI gene;Acc:102121826]	16	ADAP2	protein_coding	3.48241	11.1766	4.79298e-19
525	ENSMFAG00000007891	24853710	24853794	85	-1	0	10	RF01876	misc_RNA	3.47297	11.1037	8.69948e-05
526	ENSMFAG00000042688	118297421	118420850	123430	1	TNF alpha induced protein 8 [Source:NCBI gene;Acc:102121387]	6	TNFAIP8	protein_coding	3.47259	11.1008	1.10056e-09
527	ENSMFAG00000039359	182724719	182732999	8281	-1	polo like kinase 3 [Source:NCBI gene;Acc:102130926]	1	PLK3	protein_coding	3.47045	11.0843	0.00112154
528	ENSMFAG00000000672	94377517	94463071	85555	-1	sorting nexin 10 [Source:NCBI gene;Acc:101926177]	3	SNX10	protein_coding	3.46926	11.0752	2.27614e-05
529	ENSMFAG00000033502	24852322	24852701	380	-1	0	10	RF01877	misc_RNA	3.46794	11.0651	9.06353e-09
530	ENSMFAG00000000574	3104908	3139492	34585	1	G protein subunit alpha 15 [Source:NCBI gene;Acc:102133761]	19	GNA15	protein_coding	3.46672	11.0557	5.70887e-23
531	ENSMFAG00000002724	40336233	40337527	1295	-1	60S ribosomal protein L4 pseudogene [Source:NCBI gene;Acc:102125501]	5		protein_coding	3.46622	11.0519	1.00456e-10
532	ENSMFAG00000043957	42307293	42318833	11541	1	carcinoembryonic antigen related cell adhesion molecule 3 [Source:NCBI gene;Acc:102127600]	19		protein_coding	3.46351	11.0311	5.65493e-09
533	ENSMFAG00000032979	56152260	56161953	9694	-1	transmembrane protein 150B [Source:NCBI gene;Acc:102127605]	19	TMEM150B	protein_coding	3.46013	11.0053	3.3256e-06
534	ENSMFAG00000004047	93412707	93419132	6426	1	cytotoxic T-lymphocyte associated protein 4 [Source:NCBI gene;Acc:102115124]	12	CTLA4	protein_coding	3.45285	10.9499	0.0138747
535	ENSMFAG00000037514	99879006	99887682	8677	1	S100 calcium binding protein A11 [Source:NCBI gene;Acc:102142547]	1		protein_coding	3.45044	10.9317	1.22155e-12
536	ENSMFAG00000036415	30646074	30650429	4356	1	C-C motif chemokine ligand 11 [Source:NCBI gene;Acc:102136803]	16	CCL11	protein_coding	3.44732	10.908	4.16277e-05
537	ENSMFAG00000007829	14781367	14783782	2416	1	macrophage expressed 1 [Source:NCBI gene;Acc:102142120]	14	MPEG1	protein_coding	3.44336	10.8781	1.55449e-10
538	ENSMFAG00000033260	87552728	87578161	25434	1	Fas cell surface death receptor [Source:NCBI gene;Acc:102140989]	9	FAS	protein_coding	3.44052	10.8567	5.30809e-08	Serum analysis
539	ENSMFAG00000031101	16129337	16159811	30475	-1	phylloquinone omega-hydroxylase CYP4F2 [Source:NCBI gene;Acc:102134301]	19	CYP4F2	protein_coding	3.43795	10.8374	1.33401e-07
540	ENSMFAG00000045747	27462148	27538887	76740	-1	coagulation factor V [Source:NCBI gene;Acc:102141482]	1	F5	protein_coding	3.43496	10.815	8.13528e-20
541	ENSMFAG00000037844	113955250	113968950	13701	1	interleukin 10 receptor subunit alpha [Source:NCBI gene;Acc:102127536]	14	IL10RA	protein_coding	3.42911	10.7712	4.0982e-18
542	ENSMFAG00000044487	58528677	58532658	3982	1	0	10		protein_coding	3.42087	10.7099	2.56606e-06
543	ENSMFAG00000039015	15607101	15612579	5479	1	phosphodiesterase 6H [Source:NCBI gene;Acc:102138604]	11	PDE6H	protein_coding	3.41315	10.6527	0.00734484
544	ENSMFAG00000030648	25547162	25590337	43176	-1	RUN and cysteine rich domain containing beclin 1 interacting protein like [Source:NCBI gene;Acc:102135131]	17	RUBCNL	protein_coding	3.40553	10.5966	0.000106721
545	ENSMFAG00000033094	16196913	16217409	20497	1	solute carrier family 43 member 3 [Source:NCBI gene;Acc:102140279]	14	SLC43A3	protein_coding	3.39405	10.5126	0.000100479
546	ENSMFAG00000033296	29864239	29866279	2041	-1	PYD and CARD domain containing [Source:NCBI gene;Acc:102144771]	20	PYCARD	protein_coding	3.39229	10.4998	6.8968e-11
547	ENSMFAG00000038733	150897860	150917688	19829	-1	Rho GTPase activating protein 4 [Source:NCBI gene;Acc:102129586]	X	ARHGAP4	protein_coding	3.39115	10.4915	4.13392e-26
548	ENSMFAG00000004354	75732757	75733434	678	-1	suppressor of cytokine signaling 3 [Source:NCBI gene;Acc:102121569]	16	SOCS3	protein_coding	3.39045	10.4864	0.00497632
549	ENSMFAG00000003415	151857813	151909401	51589	-1	transmembrane protein 154 [Source:NCBI gene;Acc:102136882]	5	TMEM154	protein_coding	3.38724	10.4631	1.83452e-09
550	ENSMFAG00000041320	122415733	122420553	4821	1	H6 family homeobox 3 [Source:NCBI gene;Acc:102136683]	9	HMX3	protein_coding	3.37455	10.3715	8.56218e-07
551	ENSMFAG00000039583	42845100	42858405	13306	1	neuronal pentraxin 2 [Source:NCBI gene;Acc:102124018]	3	NPTX2	protein_coding	3.37054	10.3427	0.00737062
552	ENSMFAG00000038570	86397163	86484949	87787	1	solute carrier family 6 member 6 [Source:NCBI gene;Acc:102116755]	11	SLC6A6	protein_coding	3.36514	10.304	1.38971e-07
553	ENSMFAG00000029809	38437797	38440157	2361	-1	Macaca fascicularis toll like receptor 1 (TLR1), mRNA. [Source:RefSeq mRNA;Acc:NM_001319611]	5	TLR1	protein_coding	3.36314	10.2898	3.29099e-07
554	ENSMFAG00000033472	42596714	42597869	1156	-1	0	X		protein_coding	3.36149	10.278	1.25947e-06
555	ENSMFAG00000030669	127642547	127653282	10736	-1	canopy FGF signaling regulator 3 [Source:NCBI gene;Acc:102137093]	4	CNPY3	protein_coding	3.35605	10.2393	2.5727e-15
556	ENSMFAG00000032731	22584295	22624676	40382	1	TNF superfamily member 8 [Source:NCBI gene;Acc:102143966]	15	TNFSF8	protein_coding	3.35018	10.1977	9.44997e-07
557	ENSMFAG00000016846	172832573	173027492	194920	1	thromboxane A synthase 1 [Source:NCBI gene;Acc:102128548]	3	TBXAS1	protein_coding	3.34747	10.1786	4.14093e-15
558	ENSMFAG00000043228	38595336	38659249	63914	-1	transmembrane protein 156 [Source:NCBI gene;Acc:102142499]	5	TMEM156	protein_coding	3.34729	10.1774	0.00699262
559	ENSMFAG00000039606	140294693	140382113	87421	1	feline leukemia virus subgroup C cellular receptor family member 2 [Source:NCBI gene;Acc:102145342]	7	FLVCR2	protein_coding	3.33562	10.0954	5.14635e-17
560	ENSMFAG00000035640	100883095	100913087	29993	-1	caspase-4 [Source:NCBI gene;Acc:102116921]	14	CASP4	protein_coding	3.32972	10.0541	3.47754e-05
561	ENSMFAG00000044940	39302622	39411349	108728	1	transforming growth factor alpha [Source:NCBI gene;Acc:102145541]	13	TGFA	protein_coding	3.32516	10.0224	0.00103705
562	ENSMFAG00000031486	111148625	111156696	8072	1	family with sequence similarity 110 member C [Source:NCBI gene;Acc:102140017]	13	FAM110C	protein_coding	3.32286	10.0065	2.60559e-11
563	ENSMFAG00000032647	190335505	190345326	9822	-1	zinc finger CCCH-type containing 12A [Source:NCBI gene;Acc:102127955]	1	ZC3H12A	protein_coding	3.32198	10.0003	1.70703e-06
564	ENSMFAG00000041701	92999331	93005022	5692	1	MYD88, innate immune signal transduction adaptor [Source:NCBI gene;Acc:101866832]	2	MYD88	protein_coding	3.31812	9.97363	3.30638e-13
565	ENSMFAG00000034355	18829171	18836054	6884	-1	leucine rich repeat containing 25 [Source:NCBI gene;Acc:102117818]	19	LRRC25	protein_coding	3.31769	9.97064	3.12294e-13
566	ENSMFAG00000041892	18103669	18133380	29712	1	FCH domain only 1 [Source:NCBI gene;Acc:102133627]	19	FCHO1	protein_coding	3.3175	9.96938	1.33562e-22
567	ENSMFAG00000030742	45697928	45721197	23270	1	adhesion G protein-coupled receptor G3 [Source:NCBI gene;Acc:102132145]	20	ADGRG3	protein_coding	3.31588	9.95817	4.59973e-25
568	ENSMFAG00000011365	100848360	100848914	555	-1	TNF alpha induced protein 8 like 2 [Source:NCBI gene;Acc:102140821]	1	TNFAIP8L2	protein_coding	3.31289	9.93752	2.81361e-13
569	ENSMFAG00000042470	225804766	225812885	8120	-1	TNF receptor superfamily member 14 [Source:NCBI gene;Acc:102137807]	1	TNFRSF14	protein_coding	3.31078	9.92303	0.0244874
570	ENSMFAG00000003923	111925601	111965991	40391	-1	interleukin 13 receptor subunit alpha 2 [Source:NCBI gene;Acc:102121264]	X	IL13RA2	protein_coding	3.30971	9.91568	0.00146721
571	ENSMFAG00000032792	7649439	7652076	2638	1	CD68 molecule [Source:NCBI gene;Acc:102132218]	16	CD68	protein_coding	3.3059	9.88949	1.57778e-09
572	ENSMFAG00000000370	131897940	131924707	26768	-1	pleckstrin 2 [Source:NCBI gene;Acc:102145572]	7	PLEK2	protein_coding	3.30481	9.88206	0.0166193
573	ENSMFAG00000001064	102303087	102311918	8832	-1	Fc fragment of IgG, high affinity Ia, receptor (CD64) [Source:NCBI gene;Acc:102147198]	1	FCGR1A	protein_coding	3.30375	9.87482	0.00143443
574	ENSMFAG00000031978	6653062	6668419	15358	-1	DENN domain containing 1C [Source:NCBI gene;Acc:102124130]	19	DENND1C	protein_coding	3.29122	9.78938	1.00723e-28
575	ENSMFAG00000032562	123753531	123781518	27988	1	STEAP4 metalloreductase [Source:NCBI gene;Acc:102138106]	3	STEAP4	protein_coding	3.28931	9.77643	0.00023107
576	ENSMFAG00000034266	42890143	42917727	27585	-1	GLI pathogenesis related 2 [Source:NCBI gene;Acc:101926737]	15	GLIPR2	protein_coding	3.28823	9.76915	6.87456e-09
577	ENSMFAG00000037154	34552727	34602982	50256	1	acid phosphatase, prostate [Source:NCBI gene;Acc:102121197]	2	ACPP	protein_coding	3.28107	9.72074	1.68893e-06
578	ENSMFAG00000001207	111538090	111589481	51392	1	acyl-CoA synthetase long chain family member 5 [Source:HGNC Symbol;Acc:HGNC:16526]	9	ACSL5	protein_coding	3.25876	9.57159	1.60985e-07
579	ENSMFAG00000002738	55986319	56009754	23436	-1	chromosome 5 open reading frame 67 [Source:HGNC Symbol;Acc:HGNC:51252]	6	C5orf67	protein_coding	3.25849	9.56984	0.0109194
580	ENSMFAG00000034636	17723670	17737812	14143	1	serine peptidase inhibitor, Kunitz type 1 [Source:NCBI gene;Acc:102122045]	7		protein_coding	3.24559	9.48461	2.26027e-23
581	ENSMFAG00000032689	47442924	47448022	5099	-1	Pim-2 proto-oncogene, serine/threonine kinase [Source:NCBI gene;Acc:101864924]	X	PIM2	protein_coding	3.23499	9.4152	0.00741987
582	ENSMFAG00000034693	55400419	55438094	37676	-1	zinc finger CCCH-type containing 12D [Source:NCBI gene;Acc:102123251]	4	ZC3H12D	protein_coding	3.23299	9.40212	5.94738e-08
583	ENSMFAG00000043706	98243310	98264889	21580	1	baculoviral IAP repeat containing 3 [Source:NCBI gene;Acc:102137780]	14	BIRC3	protein_coding	3.23053	9.3861	0.000568946
584	ENSMFAG00000000162	160986252	161436461	450210	-1	phosphodiesterase 4B [Source:NCBI gene;Acc:102146467]	1	PDE4B	protein_coding	3.2299	9.38203	0.00484349
585	ENSMFAG00000031529	16064712	16149470	84759	-1	macrophage scavenger receptor 1 [Source:NCBI gene;Acc:102134754]	8	MSR1	protein_coding	3.22426	9.34541	1.09167e-07
586	ENSMFAG00000046795	164284655	164311692	27038	-1	0	4		lincRNA	3.22105	9.32465	0.0163137
587	ENSMFAG00000042826	13602912	13618819	15908	-1	SH3 domain binding protein 1 [Source:NCBI gene;Acc:102130046]	10	SH3BP1	protein_coding	3.21577	9.29058	2.79511e-05
588	ENSMFAG00000037765	116002099	116145677	143579	1	G protein subunit gamma 2 [Source:HGNC Symbol;Acc:HGNC:4404]	7	GNG2	protein_coding	3.21391	9.27859	1.37485e-09
589	ENSMFAG00000035238	141186917	141186994	78	1	0	2	RF00026	snRNA	3.21176	9.26481	0.0396902
590	ENSMFAG00000035464	101273076	101315530	42455	1	cathepsin S [Source:NCBI gene;Acc:102120796]	1	CTSS	protein_coding	3.20959	9.25088	3.20921e-06	Serum analysis
591	ENSMFAG00000000741	42218399	42236331	17933	1	carcinoembryonic antigen related cell adhesion molecule 5 [Source:NCBI gene;Acc:102128791]	19		protein_coding	3.20856	9.24424	0.0397787
592	ENSMFAG00000002069	141967391	142423328	455938	1	Rho GTPase activating protein 26 [Source:NCBI gene;Acc:101926312]	6	ARHGAP26	protein_coding	3.20795	9.24039	4.95708e-06
593	ENSMFAG00000044496	11819403	11860006	40604	-1	lipopolysaccharide induced TNF factor [Source:NCBI gene;Acc:102137349]	20	LITAF	protein_coding	3.20614	9.22878	9.11237e-06
594	ENSMFAG00000045010	52187604	52243304	55701	-1	sialic acid-binding Ig-like lectin 13 [Source:NCBI gene;Acc:102127482]	19	SIGLEC12	protein_coding	3.20536	9.22381	4.08045e-05
595	ENSMFAG00000041888	11121672	11132437	10766	-1	galectin 12 [Source:NCBI gene;Acc:102118236]	14	LGALS12	protein_coding	3.20463	9.21914	0.00873668
596	ENSMFAG00000003798	2786302	2791478	5177	-1	beta-lactoglobulin-1-like [Source:NCBI gene;Acc:102123571]	15		protein_coding	3.20067	9.19383	0.000573725
597	ENSMFAG00000029983	45243558	45245150	1593	1	carbohydrate sulfotransferase 2 [Source:NCBI gene;Acc:102116327]	2	CHST2	protein_coding	3.18712	9.10793	0.011249
598	ENSMFAG00000045683	45896991	45924305	27315	1	pellino E3 ubiquitin protein ligase 1 [Source:NCBI gene;Acc:102128045]	13	PELI1	protein_coding	3.18459	9.09196	0.00516694
599	ENSMFAG00000021649	44247085	44307917	60833	1	arachidonate 5-lipoxygenase [Source:NCBI gene;Acc:102132853]	9	ALOX5	protein_coding	3.18223	9.07712	5.79829e-13
600	ENSMFAG00000046070	150624538	150630975	6438	1	dual specificity phosphatase 9 [Source:NCBI gene;Acc:102119101]	X	DUSP9	protein_coding	3.1759	9.03737	0.0015381
601	ENSMFAG00000043126	98498729	98537540	38812	-1	Bruton tyrosine kinase [Source:NCBI gene;Acc:102123534]	X	BTK	protein_coding	3.17296	9.01895	9.10538e-14
602	ENSMFAG00000003334	1929272	1955239	25968	-1	MOB kinase activator 3A [Source:NCBI gene;Acc:102138713]	19	MOB3A	protein_coding	3.17181	9.01174	1.5361e-06
603	ENSMFAG00000033263	65699512	65769866	70355	-1	FAM20A, golgi associated secretory pathway pseudokinase [Source:NCBI gene;Acc:102122837]	16	FAM20A	protein_coding	3.17106	9.00711	1.08837e-05
604	ENSMFAG00000032913	96292748	96299188	6441	-1	regulator of G protein signaling 19 [Source:NCBI gene;Acc:102121099]	10	RGS19	protein_coding	3.16715	8.98268	1.1472e-16
605	ENSMFAG00000031902	134915725	134916636	912	1	40S ribosomal protein S2 pseudogene [Source:NCBI gene;Acc:102115588]	3		protein_coding	3.16685	8.98084	0.00196601
606	ENSMFAG00000042587	65041643	65067845	26203	1	inhibitor of nuclear factor kappa B kinase subunit epsilon [Source:NCBI gene;Acc:102126428]	1	IKBKE	protein_coding	3.16169	8.94879	1.25632e-18
607	ENSMFAG00000002931	135463824	135492863	29040	-1	DEF6, guanine nucleotide exchange factor [Source:NCBI gene;Acc:102126764]	4	DEF6	protein_coding	3.15985	8.93738	5.60883e-25
608	ENSMFAG00000002762	55104854	55106287	1434	1	0	19		protein_coding	3.15912	8.93283	0.0017046
609	ENSMFAG00000046319	100469214	100498370	29157	1	cyclic GMP-AMP synthase [Source:NCBI gene;Acc:102133276]	4	CGAS	protein_coding	3.15819	8.92708	8.66391e-06
610	ENSMFAG00000044051	150926630	150936099	9470	-1	renin binding protein [Source:NCBI gene;Acc:102133154]	X	RENBP	protein_coding	3.15729	8.92149	1.36386e-14
611	ENSMFAG00000046385	225775437	225780568	5132	-1	peroxiredoxin like 2B [Source:NCBI gene;Acc:102136927]	1	PRXL2B	protein_coding	3.15714	8.92061	0.0388403
612	ENSMFAG00000039438	54670248	54684743	14496	1	CKLF like MARVEL transmembrane domain containing 1 [Source:NCBI gene;Acc:102136053]	20		protein_coding	3.12098	8.69978	0.00871204
613	ENSMFAG00000037950	53950385	54035701	85317	1	sorting nexin 18 [Source:NCBI gene;Acc:102139655]	6	SNX18	protein_coding	3.11252	8.64893	2.55294e-22
614	ENSMFAG00000035312	11533424	11534071	648	-1	suppressor of cytokine signaling 1 [Source:NCBI gene;Acc:102135411]	20	SOCS1	protein_coding	3.10969	8.63195	0.00202719
615	ENSMFAG00000027746	23875510	23923957	48448	1	solute carrier family 25 member 37 [Source:NCBI gene;Acc:102140832]	8	SLC25A37	protein_coding	3.10499	8.60392	2.30932e-11
616	ENSMFAG00000005305	153961381	153961647	267	1	0	4		protein_coding	3.10442	8.60048	0.000310446
617	ENSMFAG00000007311	134861559	134973071	111513	1	gamma-secretase activating protein [Source:NCBI gene;Acc:102115987]	3	GSAP	protein_coding	3.10351	8.5951	4.11928e-07
618	ENSMFAG00000032896	54656242	54670226	13985	1	chemokine-like factor [Source:NCBI gene;Acc:102137734]	20	CKLF	protein_coding	3.10157	8.58353	2.01071e-06
619	ENSMFAG00000036972	15035751	15297689	261939	-1	family with sequence similarity 107 member B [Source:NCBI gene;Acc:101866639]	9	FAM107B	protein_coding	3.09178	8.5255	3.12136e-24
620	ENSMFAG00000046078	55562586	55564377	1792	-1	0	3		protein_coding	3.08601	8.49142	0.000701275
621	ENSMFAG00000039305	60532068	60546252	14185	-1	protein tyrosine phosphatase, non-receptor type 7 [Source:NCBI gene;Acc:102116416]	1	PTPN7	protein_coding	3.08515	8.48641	5.24395e-17
622	ENSMFAG00000032694	86172516	86494863	322348	-1	ankyrin repeat domain 44 [Source:NCBI gene;Acc:101867402]	12	3	protein_coding	3.08343	8.47626	1.60279e-06
623	ENSMFAG00000030577	6638972	6655550	16579	-1	T cell immune regulator 1, ATPase H+ transporting V0 subunit a3 [Source:NCBI gene;Acc:102118234]	14	TCIRG1	protein_coding	3.08181	8.46678	3.91937e-07
624	ENSMFAG00000046161	23189242	23241943	52702	1	AT-hook transcription factor [Source:NCBI gene;Acc:102116175]	15	AKNA	protein_coding	3.07874	8.44873	1.6323e-07
625	ENSMFAG00000032563	73757338	73766945	9608	1	sphingosine kinase 1 [Source:NCBI gene;Acc:101926057]	16	SPHK1	protein_coding	3.06893	8.39152	0.00764466
626	ENSMFAG00000045060	86455394	86496764	41371	-1	solute carrier family 7 member 7 [Source:NCBI gene;Acc:102128347]	7	SLC7A7	protein_coding	3.06719	8.3814	1.24809e-11
627	ENSMFAG00000035981	109432427	109580500	148074	-1	ELOVL fatty acid elongase 6 [Source:NCBI gene;Acc:101926474]	5	ELOVL6	protein_coding	3.05777	8.32686	9.49487e-10
628	ENSMFAG00000044323	39344897	39354892	9996	-1	Ras and Rab interactor like [Source:NCBI gene;Acc:102131608]	19	RINL	protein_coding	3.05366	8.30318	5.05664e-09
629	ENSMFAG00000040996	36250944	36270324	19381	1	interleukin 7 receptor [Source:NCBI gene;Acc:102143679]	6	IL7R	protein_coding	3.05142	8.29028	1.74119e-06
630	ENSMFAG00000042102	11407737	11456115	48379	1	low density lipoprotein receptor [Source:NCBI gene;Acc:102127361]	19	LDLR	protein_coding	3.04136	8.23266	0.0139663
631	ENSMFAG00000030983	118931062	119328100	397039	1	vav guanine nucleotide exchange factor 3 [Source:NCBI gene;Acc:101865181]	1	VAV3	protein_coding	3.03765	8.21153	9.95532e-10
632	ENSMFAG00000000204	100939764	100965700	25937	-1	caspase-5 [Source:NCBI gene;Acc:102120532]	14	CASP5	protein_coding	3.03272	8.18349	0.00116206
633	ENSMFAG00000007289	49211559	49211698	140	-1	RNA, U4 small nuclear 51, pseudogene [Source:HGNC Symbol;Acc:HGNC:46987]	13	RF00015	snRNA	3.03051	8.17097	0.0118867
634	ENSMFAG00000010366	44130994	44131103	110	-1	microRNA 222 [Source:HGNC Symbol;Acc:HGNC:31602]	X	MIR222	miRNA	3.02772	8.15519	7.9209e-05
635	ENSMFAG00000038227	32229626	32256336	26711	-1	lipase G, endothelial type [Source:NCBI gene;Acc:102130827]	18	LIPG	protein_coding	3.02637	8.14757	0.000885734
636	ENSMFAG00000045609	684405	730444	46040	1	AT-rich interaction domain 3A [Source:NCBI gene;Acc:102137959]	19	ARID3A	protein_coding	3.02569	8.14372	5.78965e-10
637	ENSMFAG00000033154	12250608	12271016	20409	-1	bestrophin 1 [Source:NCBI gene;Acc:101925702]	14	BEST1	protein_coding	3.0218	8.12181	0.005782
638	ENSMFAG00000003525	49641829	49694821	52993	-1	embigin [Source:NCBI gene;Acc:101926123]	6	EMB	protein_coding	3.01618	8.09023	1.37902e-10
639	ENSMFAG00000041249	55296325	55338578	42254	1	proline-serine-threonine phosphatase interacting protein 1 [Source:NCBI gene;Acc:102128978]	7	PSTPIP1	protein_coding	3.01176	8.0655	5.43977e-07
640	ENSMFAG00000045779	10115314	10124608	9295	-1	CD69 molecule [Source:NCBI gene;Acc:102141561]	11	CD69	protein_coding	3.00863	8.04801	1.90014e-05
641	ENSMFAG00000031331	58494842	58546153	51312	1	ring finger protein 24 [Source:NCBI gene;Acc:102131467]	10	RNF24	protein_coding	3.00779	8.04329	1.77179e-05
642	ENSMFAG00000037654	13535628	13551683	16056	-1	0	10		protein_coding	3.0068	8.03779	0.00943811
643	ENSMFAG00000034203	8246798	8251730	4933	-1	hes family bHLH transcription factor 7 [Source:NCBI gene;Acc:102116065]	16	HES7	protein_coding	3.00368	8.02045	0.0067999
644	ENSMFAG00000032275	182812855	182820376	7522	-1	zinc finger protein 467 [Source:NCBI gene;Acc:102123636]	3	ZNF467	protein_coding	3.0035	8.01944	1.0779e-06
645	ENSMFAG00000003067	55913037	55974151	61115	-1	annexin A3 [Source:NCBI gene;Acc:102119742]	5	ANXA3	protein_coding	3.00304	8.01687	1.36398e-07
646	ENSMFAG00000043207	151430323	151446673	16351	-1	glucose-6-phosphate dehydrogenase [Source:NCBI gene;Acc:102117021]	X	G6PD	protein_coding	3.00173	8.00959	4.53825e-16
647	ENSMFAG00000034258	6524462	6562547	38086	1	interleukin 1 receptor type 1 [Source:NCBI gene;Acc:102146317]	13	IL1R1	protein_coding	2.99587	7.97715	8.93305e-13
648	ENSMFAG00000034812	13256156	13332828	76673	-1	G protein-coupled receptor 137B [Source:NCBI gene;Acc:102141872]	1	GPR137B	protein_coding	2.99532	7.97409	2.72999e-06
649	ENSMFAG00000003917	10080613	10370923	290311	-1	growth arrest specific 7 [Source:NCBI gene;Acc:101866328]	16	GAS7	protein_coding	2.99114	7.95103	0.00126099
650	ENSMFAG00000003282	47816313	47867193	50881	-1	transducin like enhancer of split 3 [Source:NCBI gene;Acc:102137529]	7	TLE3	protein_coding	2.9904	7.94697	0.000678642
651	ENSMFAG00000031637	38837952	38849088	11137	1	sprouty related EVH1 domain containing 3 [Source:NCBI gene;Acc:102120339]	19	SPRED3	protein_coding	2.98759	7.93146	0.0106699
652	ENSMFAG00000002255	75164847	75204113	39267	1	lymphocyte antigen 96 [Source:NCBI gene;Acc:102118398]	8	LY96	protein_coding	2.98589	7.92217	2.31708e-05
653	ENSMFAG00000040927	18308725	18355101	46377	1	transmembrane protein 236 [Source:NCBI gene;Acc:102128881]	9	TMEM236	protein_coding	2.98575	7.92136	2.1307e-08
654	ENSMFAG00000001459	150066611	150128904	62294	-1	CD86 molecule [Source:NCBI gene;Acc:102147235]	2	CD86	protein_coding	2.98181	7.89978	1.11e-14
655	ENSMFAG00000001418	41159639	41254668	95030	-1	Rho GTPase activating protein 25 [Source:NCBI gene;Acc:101864837]	13	ARHGAP25	protein_coding	2.97604	7.86826	3.72552e-07
656	ENSMFAG00000044592	27008939	27084904	75966	1	amyloid beta A4 precursor protein-binding family B member 1-interacting protein [Source:NCBI gene;Acc:102128245]	9	APBB1IP	protein_coding	2.97094	7.84049	1.69748e-14
657	ENSMFAG00000044807	145417125	145916893	499769	1	AF4/FMR2 family member 2 [Source:NCBI gene;Acc:101925439]	X	AFF2	protein_coding	2.96872	7.8284	0.00168532
658	ENSMFAG00000044500	155020579	155145246	124668	1	potassium two pore domain channel subfamily K member 13 [Source:NCBI gene;Acc:102129499]	7	KCNK13	protein_coding	2.96707	7.81946	1.01701e-07
659	ENSMFAG00000032325	30028820	30090130	61311	1	fatty acyl-CoA reductase 2 [Source:NCBI gene;Acc:102133388]	11	FAR2	protein_coding	2.96631	7.81536	1.82479e-08
660	ENSMFAG00000026923	22033470	22039325	5856	-1	docking protein 2 [Source:NCBI gene;Acc:102139293]	8	DOK2	protein_coding	2.95809	7.77096	7.88121e-06
661	ENSMFAG00000034040	52446819	52471959	25141	-1	semaphorin 7A (John Milton Hagen blood group) [Source:NCBI gene;Acc:102121940]	7	SEMA7A	protein_coding	2.95209	7.73869	0.0367068
662	ENSMFAG00000002689	60989022	60993336	4315	-1	LIM domain containing 2 [Source:NCBI gene;Acc:102136407]	16	LIMD2	protein_coding	2.95055	7.73042	1.50886e-13
663	ENSMFAG00000002093	24963364	25083764	120401	-1	SEL1L family member 3 [Source:NCBI gene;Acc:102139640]	5	SEL1L3	protein_coding	2.94835	7.71866	1.0796e-17
664	ENSMFAG00000046264	99640476	99663701	23226	1	amidohydrolase domain containing 1 [Source:NCBI gene;Acc:102147279]	11	AMDHD1	protein_coding	2.94633	7.70787	8.97233e-06
665	ENSMFAG00000009017	48722683	48723546	864	1	syntaxin 11 [Source:NCBI gene;Acc:102146038]	4	STX11	protein_coding	2.93522	7.64874	0.0242306
666	ENSMFAG00000040813	35967578	36001604	34027	1	cytochrome b-245 heavy chain [Source:NCBI gene;Acc:102122418]	X	CYBB	protein_coding	2.93416	7.64313	1.38706e-09
667	ENSMFAG00000009198	37541386	37576830	35445	-1	tweety family member 3 [Source:NCBI gene;Acc:102122625]	3	TTYH3	protein_coding	2.9308	7.62535	8.30111e-10
668	ENSMFAG00000039768	56409862	56438634	28773	1	glucuronidase beta [Source:NCBI gene;Acc:102142959]	3		protein_coding	2.9289	7.61528	1.22295e-12
669	ENSMFAG00000000628	95657355	95662904	5550	1	mex-3 RNA binding family member A [Source:NCBI gene;Acc:102126569]	1	MEX3A	protein_coding	2.9243	7.59106	7.98136e-10
670	ENSMFAG00000032315	139133544	139139831	6288	1	chloride intracellular channel 1 [Source:NCBI gene;Acc:102116383]	4	CLIC1	protein_coding	2.9231	7.58472	1.65896e-14
671	ENSMFAG00000045283	1399815	1442322	42508	-1	phosphatidylinositol transfer protein alpha [Source:NCBI gene;Acc:102143583]	16	PITPNA	protein_coding	2.92102	7.57383	3.58411e-05
672	ENSMFAG00000040508	1980250	1992238	11989	1	caspase recruitment domain family member 9 [Source:NCBI gene;Acc:102144092]	15	CARD9	protein_coding	2.91907	7.56358	4.58201e-05
673	ENSMFAG00000039389	192674	205663	12990	1	beta-1,4-N-acetyl-galactosaminyltransferase 4 [Source:NCBI gene;Acc:102115389]	14	B4GALNT4	protein_coding	2.91769	7.55638	1.35116e-05
674	ENSMFAG00000035452	121823728	121834145	10418	-1	STEAP family member 1 [Source:NCBI gene;Acc:102133382]	3		protein_coding	2.91708	7.55313	0.0285464
675	ENSMFAG00000001158	100967181	100977444	10264	-1	caspase 1 [Source:NCBI gene;Acc:102118885]	14		protein_coding	2.91475	7.54099	0.00953286
676	ENSMFAG00000002523	131236033	131236159	127	-1	0	8	RF00402	snoRNA	2.91295	7.53157	0.0228688
677	ENSMFAG00000030815	182205109	182206224	1116	-1	4-hydroxyphenylpyruvate dioxygenase like [Source:NCBI gene;Acc:102126190]	1	HPDL	protein_coding	2.89888	7.45849	3.32959e-08
678	ENSMFAG00000000792	70071397	70209963	138567	-1	IKAROS family zinc finger 1 [Source:NCBI gene;Acc:102122744]	3	IKZF1	protein_coding	2.88585	7.3914	1.43372e-15
679	ENSMFAG00000034324	69865578	69866140	563	-1	0	X		protein_coding	2.8854	7.38911	0.00698825
680	ENSMFAG00000037366	99336639	99337103	465	-1	0	7		protein_coding	2.88494	7.38673	0.0169902
681	ENSMFAG00000045067	27034185	27151622	117438	-1	exportin 6 [Source:NCBI gene;Acc:102141817]	20	XPO6	protein_coding	2.87478	7.33494	1.9764e-08
682	ENSMFAG00000043711	94023977	94045601	21625	1	Fc receptor like 3 [Source:NCBI gene;Acc:102115666]	1	FCRL3	protein_coding	2.87344	7.32809	5.01478e-13
683	ENSMFAG00000033923	171642065	171788634	146570	-1	serine/threonine kinase 10 [Source:NCBI gene;Acc:102145817]	6	STK10	protein_coding	2.86807	7.30089	5.36462e-08
684	ENSMFAG00000040219	151552239	151623818	71580	-1	GRB2 associated binding protein 3 [Source:NCBI gene;Acc:102121137]	X	GAB3	protein_coding	2.86455	7.28306	1.86629e-09
685	ENSMFAG00000039427	33583333	33633169	49837	1	adenosine deaminase 2 [Source:NCBI gene;Acc:102114954]	10	ADA2	protein_coding	2.86389	7.27976	6.33132e-06
686	ENSMFAG00000044711	12116539	12131502	14964	-1	apolipoprotein B mRNA editing enzyme catalytic subunit 3G [Source:NCBI gene;Acc:102128261]	10	APOBEC3G	protein_coding	2.85123	7.21614	0.012569
687	ENSMFAG00000044982	201725087	201772653	47567	-1	ribosomal protein S6 kinase A1 [Source:NCBI gene;Acc:102138330]	1	RPS6KA1	protein_coding	2.84964	7.20821	3.30188e-08
688	ENSMFAG00000039442	108557383	108588543	31161	-1	transketolase [Source:NCBI gene;Acc:102136564]	2	TKT	protein_coding	2.84684	7.19424	2.8629e-14
689	ENSMFAG00000038160	9345492	9365038	19547	1	prostaglandin E synthase [Source:NCBI gene;Acc:102125534]	15	PTGES	protein_coding	2.84444	7.18229	1.58942e-21
690	ENSMFAG00000040672	17331260	17351982	20723	1	pleckstrin and Sec7 domain containing 4 [Source:NCBI gene;Acc:101865718]	13	PSD4	protein_coding	2.84126	7.16643	1.99546e-07
691	ENSMFAG00000042396	105644240	105692608	48369	1	DNA damage regulated autophagy modulator 1 [Source:NCBI gene;Acc:102123394]	11	DRAM1	protein_coding	2.83978	7.15912	0.00586707
692	ENSMFAG00000037188	831756	852803	21048	1	Rho GTPase activating protein 45 [Source:NCBI gene;Acc:102140465]	19	ARHGAP45	protein_coding	2.83611	7.14093	9.57189e-11
693	ENSMFAG00000040596	48703703	48723157	19455	-1	uncharacterized LOC101926539 [Source:NCBI gene;Acc:101926539]	2	PLSCR1	protein_coding	2.83373	7.12913	0.000201079
694	ENSMFAG00000029363	81967755	81970370	2616	-1	Macaca fascicularis toll like receptor 5 (TLR5), mRNA. [Source:RefSeq mRNA;Acc:NM_001319616]	1	TLR5	protein_coding	2.83185	7.11985	1.15417e-06
695	ENSMFAG00000005619	44130133	44130242	110	-1	microRNA 221 [Source:HGNC Symbol;Acc:HGNC:31601]	X	MIR221	miRNA	2.83018	7.11165	0.000102337
696	ENSMFAG00000046077	134080702	134129392	48691	-1	transmembrane protein 71 [Source:NCBI gene;Acc:102120938]	8	TMEM71	protein_coding	2.81813	7.05247	2.96481e-05
697	ENSMFAG00000003648	98306806	98314746	7941	1	S100 calcium binding protein A2 [Source:NCBI gene;Acc:102116933]	1	S100A2	protein_coding	2.81231	7.02406	3.67947e-08
698	ENSMFAG00000030782	7891762	7926791	35030	-1	CD163 molecule [Source:NCBI gene;Acc:102144143]	11	CD163	protein_coding	2.8117	7.02112	0.000138636	Serum analysis
699	ENSMFAG00000035978	15876621	15889827	13207	1	cyclin A1 [Source:NCBI gene;Acc:101926559]	17	CCNA1	protein_coding	2.81081	7.01679	4.8853e-05
700	ENSMFAG00000043154	1733792	1761557	27766	1	transforming acidic coiled-coil containing protein 3 [Source:NCBI gene;Acc:102128305]	5	TACC3	protein_coding	2.80603	6.99356	2.17531e-14
701	ENSMFAG00000040874	120191217	120219577	28361	-1	TNF receptor superfamily member 11b [Source:NCBI gene;Acc:102118404]	8	TNFRSF11B	protein_coding	2.80165	6.97237	5.35017e-09
702	ENSMFAG00000032047	16962452	17024782	62331	1	BUB1 mitotic checkpoint serine/threonine kinase B [Source:NCBI gene;Acc:102133579]	7	BUB1B	protein_coding	2.78421	6.88861	8.14404e-09
703	ENSMFAG00000014913	44145693	44145786	94	-1	0	X	RF00019	misc_RNA	2.78343	6.88488	0.00150416
704	ENSMFAG00000031673	50256760	50297410	40651	-1	polypeptide N-acetylgalactosaminyltransferase 6 [Source:NCBI gene;Acc:102139743]	11	GALNT6	protein_coding	2.77092	6.82541	2.86829e-07
705	ENSMFAG00000032083	125992007	126045525	53519	1	hypoxia inducible factor 1 subunit alpha [Source:NCBI gene;Acc:101866092]	7	HIF1A	protein_coding	2.77042	6.82307	1.97342e-09
706	ENSMFAG00000043495	136667259	136806206	138948	1	glutamate metabotropic receptor 4 [Source:NCBI gene;Acc:102144159]	4	GRM4	protein_coding	2.76271	6.7867	0.00948432
707	ENSMFAG00000039696	227455840	227464173	8334	-1	pleckstrin homology domain containing N1 [Source:NCBI gene;Acc:102120819]	1	PLEKHN1	protein_coding	2.75532	6.752	1.6453e-06
708	ENSMFAG00000000537	1173939	1236348	62410	-1	lysophosphatidylcholine acyltransferase 1 [Source:NCBI gene;Acc:102143549]	6	LPCAT1	protein_coding	2.74803	6.71798	3.46292e-05
709	ENSMFAG00000030557	43625667	43749891	124225	1	RAS p21 protein activator 2 [Source:NCBI gene;Acc:101926820]	2	RASA2	protein_coding	2.74712	6.71376	3.49572e-08
710	ENSMFAG00000045985	94458417	94459347	931	1	hsc70-interacting protein-like [Source:NCBI gene;Acc:102134011]	9		protein_coding	2.74345	6.69669	0.00900016
711	ENSMFAG00000003479	205541001	205651700	110700	-1	0	1		protein_coding	2.74282	6.69377	4.28578e-09
712	ENSMFAG00000044450	95086454	95104644	18191	1	solute carrier family 17 member 9 [Source:NCBI gene;Acc:102119953]	10	SLC17A9	protein_coding	2.73903	6.6762	0.000838177
713	ENSMFAG00000043691	73045782	73051868	6087	-1	musculin [Source:NCBI gene;Acc:102139436]	8	MSC	protein_coding	2.73832	6.67293	5.17633e-07
714	ENSMFAG00000004546	177273121	177283329	10209	1	proline rich 7, synaptic [Source:NCBI gene;Acc:102127418]	6	PRR7	protein_coding	2.73736	6.66851	3.92779e-08
715	ENSMFAG00000044835	20632133	20636428	4296	-1	phorbol-12-myristate-13-acetate-induced protein 1 [Source:NCBI gene;Acc:102120192]	18		protein_coding	2.72427	6.60827	2.01715e-12
716	ENSMFAG00000034165	63488353	63526886	38534	-1	WAS/WASL interacting protein family member 1 [Source:NCBI gene;Acc:102117482]	12	WIPF1	protein_coding	2.72388	6.60645	0.000116796
717	ENSMFAG00000035503	107509431	107513878	4448	1	protein phosphatase, Mg2+/Mn2+ dependent 1M [Source:NCBI gene;Acc:102145372]	2	PPM1M	protein_coding	2.72095	6.59307	3.14517e-13
718	ENSMFAG00000031339	63866620	63889176	22557	1	V-set immunoregulatory receptor [Source:NCBI gene;Acc:102116468]	9	VSIR	protein_coding	2.71508	6.56628	5.75446e-05
719	ENSMFAG00000034481	33709727	33736187	26461	-1	interleukin 17 receptor A [Source:NCBI gene;Acc:101925679]	10	IL17RA	protein_coding	2.71314	6.55748	9.25566e-48
720	ENSMFAG00000042884	1914068	1915969	1902	1	kelch repeat and BTB domain containing 11 [Source:NCBI gene;Acc:102130407]	8	KBTBD11	protein_coding	2.71287	6.55624	0.00205314
721	ENSMFAG00000004232	139806903	139813164	6262	1	POU class 5 homeobox 1 [Source:NCBI gene;Acc:102115117]	4		protein_coding	2.71027	6.54442	0.035616
722	ENSMFAG00000040519	62230034	62249432	19399	-1	tribbles pseudokinase 3 [Source:NCBI gene;Acc:102127598]	10	TRIB3	protein_coding	2.70847	6.5363	0.00612183
723	ENSMFAG00000042552	20123376	20192668	69293	-1	LIM domain kinase 2 [Source:NCBI gene;Acc:102136171]	10	LIMK2	protein_coding	2.70656	6.52765	0.0456496
724	ENSMFAG00000020312	90914554	90951624	37071	1	receptor interacting serine/threonine kinase 2 [Source:NCBI gene;Acc:102141511]	8	RIPK2	protein_coding	2.69471	6.47422	0.0239239
725	ENSMFAG00000019636	69174926	69176629	1704	-1	retrotransposon Gag like 5 [Source:NCBI gene;Acc:102127629]	X	RTL5	protein_coding	2.69223	6.46312	9.17128e-20
726	ENSMFAG00000038015	80820096	80835904	15809	1	meteorin like, glial cell differentiation regulator [Source:NCBI gene;Acc:102135757]	16	METRNL	protein_coding	2.69198	6.46199	3.65438e-07
727	ENSMFAG00000032869	78149624	78159527	9904	-1	VPS9 domain containing 1 [Source:NCBI gene;Acc:102125356]	20	VPS9D1	protein_coding	2.68687	6.43913	0.00267107
728	ENSMFAG00000018079	30938950	31033484	94535	-1	proline rich 5 like [Source:NCBI gene;Acc:102128972]	14	PRR5L	protein_coding	2.68564	6.43368	0.0384687
729	ENSMFAG00000042541	116090294	116218160	127867	-1	shootin 1 [Source:NCBI gene;Acc:102146382]	9	SHTN1	protein_coding	2.6743	6.38331	1.17561e-15
730	ENSMFAG00000034429	149401062	149436033	34972	-1	colony stimulating factor 1 receptor [Source:NCBI gene;Acc:102124214]	6	CSF1R	protein_coding	2.67353	6.37988	3.4511e-06
731	ENSMFAG00000039181	100983382	100987821	4440	-1	caspase recruitment domain family member 16 [Source:NCBI gene;Acc:102118503]	14		protein_coding	2.67281	6.37669	0.000250521
732	ENSMFAG00000035541	57740262	57771436	31175	-1	SPC25, NDC80 kinetochore complex component [Source:NCBI gene;Acc:102133152]	12	SPC25	protein_coding	2.67227	6.3743	7.2972e-05
733	ENSMFAG00000009024	42809466	42809582	117	1	RNA, U5A small nuclear 1 [Source:HGNC Symbol;Acc:HGNC:10211]	7	RF00020	snRNA	2.66715	6.35174	6.27918e-10
734	ENSMFAG00000028719	107899712	107900704	993	1	G protein-coupled bile acid receptor 1 [Source:NCBI gene;Acc:102142864]	12	GPBAR1	protein_coding	2.66691	6.35067	0.000136253
735	ENSMFAG00000037636	4759579	4759938	360	1	0	20		protein_coding	2.65891	6.31557	0.00228701
736	ENSMFAG00000033970	21730355	21758795	28441	1	tripartite motif containing 69 [Source:NCBI gene;Acc:101926161]	7	TRIM69	protein_coding	2.65873	6.31479	0.0322314
737	ENSMFAG00000010285	182806225	182806340	116	1	RNA, U5D small nuclear 1 [Source:HGNC Symbol;Acc:HGNC:10214]	1	RF00020	snRNA	2.65849	6.3137	8.3559e-09
738	ENSMFAG00000031771	98328359	98334590	6232	1	S100 calcium binding protein A4 [Source:NCBI gene;Acc:102118631]	1	S100A4	protein_coding	2.65149	6.28316	6.32687e-12
739	ENSMFAG00000032608	9672599	9703011	30413	1	EH domain containing 1 [Source:NCBI gene;Acc:101926234]	14	EHD1	protein_coding	2.65078	6.28008	0.000650431
740	ENSMFAG00000045668	98390612	98401392	10781	1	cathepsin L [Source:NCBI gene;Acc:102116556]	15	CTSL	protein_coding	2.65035	6.27818	3.37841e-09
741	ENSMFAG00000031678	52379134	52484761	105628	1	integrin subunit alpha 2 [Source:NCBI gene;Acc:102133302]	6	ITGA2	protein_coding	2.63347	6.20515	0.0165296
742	ENSMFAG00000041150	125210002	125234575	24574	1	purinergic receptor P2X 4 [Source:NCBI gene;Acc:102120732]	11	P2RX4	protein_coding	2.62803	6.1818	0.000172079
743	ENSMFAG00000035746	70367671	70382817	15147	1	zinc finger protein 710 [Source:NCBI gene;Acc:102116808]	7		protein_coding	2.62652	6.17536	7.98892e-07
744	ENSMFAG00000002822	65179625	65237289	57665	-1	ezrin [Source:NCBI gene;Acc:102146291]	4	EZR	protein_coding	2.62028	6.14869	3.06373e-08
745	ENSMFAG00000024474	30524357	30567837	43481	1	zinc finger protein 267 [Source:NCBI gene;Acc:102125209]	20	ZNF267	protein_coding	2.61892	6.14289	0.00874978
746	ENSMFAG00000039803	10297840	10322559	24720	1	C-type lectin domain family 12 member A [Source:NCBI gene;Acc:102143884]	11	CLEC12A	protein_coding	2.61847	6.14098	6.84411e-16
747	ENSMFAG00000033183	182719382	182726857	7476	-1	BTB domain containing 19 [Source:NCBI gene;Acc:102132450]	1	BTBD19	protein_coding	2.61711	6.1352	0.0132253
748	ENSMFAG00000036738	170307180	170341022	33843	-1	NFKB inhibitor zeta [Source:NCBI gene;Acc:102120697]	2	NFKBIZ	protein_coding	2.61542	6.12802	0.00151804
749	ENSMFAG00000043138	131477651	131522632	44982	1	potassium two pore domain channel subfamily K member 5 [Source:NCBI gene;Acc:102117605]	4	KCNK5	protein_coding	2.61217	6.11423	0.00017671
750	ENSMFAG00000043671	6695284	6708859	13576	1	unc-93 homolog B1, TLR signaling regulator [Source:NCBI gene;Acc:102121782]	14	UNC93B1	protein_coding	2.60661	6.09071	0.012238
751	ENSMFAG00000044421	139033847	139502412	468566	-1	mastermind like transcriptional coactivator 3 [Source:NCBI gene;Acc:102142627]	5	MAML3	protein_coding	2.60046	6.06481	0.00014054
752	ENSMFAG00000013671	69802236	69802300	65	1	0	20		miRNA	2.59805	6.0547	0.0414864
753	ENSMFAG00000014533	155468772	155468878	107	-1	RNA, U6 small nuclear 522, pseudogene [Source:HGNC Symbol;Acc:HGNC:47485]	4	RF00026	snRNA	2.59692	6.04992	0.000658493
754	ENSMFAG00000008221	164545294	164545374	81	1	0	5	RF00015	snRNA	2.59486	6.0413	0.000329077
755	ENSMFAG00000035522	222290329	222399393	109065	-1	potassium voltage-gated channel subfamily A regulatory beta subunit 2 [Source:NCBI gene;Acc:102115825]	1	KCNAB2	protein_coding	2.59407	6.03801	5.96635e-09
756	ENSMFAG00000043793	105703363	105732135	28773	1	transmembrane protein 169 [Source:NCBI gene;Acc:102125621]	12	TMEM169	protein_coding	2.59261	6.03191	0.00797058
757	ENSMFAG00000046040	43384441	43399224	14784	1	ABRA C-terminal like [Source:NCBI gene;Acc:102125212]	4	ABRACL	protein_coding	2.59125	6.02621	5.46307e-05
758	ENSMFAG00000000614	14751736	14783708	31973	1	adhesion G protein-coupled receptor E5 [Source:NCBI gene;Acc:102143356]	19	ADGRE5	protein_coding	2.59016	6.02166	0.00164498
759	ENSMFAG00000008367	70307224	70307309	86	1	0	7		miRNA	2.58818	6.01342	0.0105229
760	ENSMFAG00000041439	164828999	164858901	29903	1	HHIP like 1 [Source:NCBI gene;Acc:102139927]	7	HHIPL1	protein_coding	2.5869	6.00805	2.48767e-08
761	ENSMFAG00000036153	119363630	119380133	16504	1	galectin 3 [Source:NCBI gene;Acc:102145569]	7	LGALS3	protein_coding	2.58634	6.00574	1.50726e-07
762	ENSMFAG00000003517	8746148	8753591	7444	1	angiopoietin like 4 [Source:NCBI gene;Acc:102135390]	19	ANGPTL4	protein_coding	2.58188	5.98719	2.15707e-05
763	ENSMFAG00000037117	98162180	98371698	209519	1	death associated protein kinase 1 [Source:NCBI gene;Acc:102114785]	15	DAPK1	protein_coding	2.58019	5.98017	5.52513e-06
764	ENSMFAG00000002321	2702802	3000366	297565	1	RAP1 GTPase activating protein 2 [Source:NCBI gene;Acc:102128490]	16	RAP1GAP2	protein_coding	2.57953	5.97743	1.74374e-10
765	ENSMFAG00000001717	13321571	13362659	41089	-1	interferon gamma receptor 2 [Source:NCBI gene;Acc:102138221]	3	IFNGR2	protein_coding	2.57878	5.97435	0.000428898
766	ENSMFAG00000034640	126077	127325	1249	1	interferon-induced transmembrane protein 3-like [Source:NCBI gene;Acc:102145938]	14		protein_coding	2.57504	5.95889	0.00859028
767	ENSMFAG00000030102	1396743	1396997	255	-1	0	16		protein_coding	2.57504	5.95889	1.86249e-08
768	ENSMFAG00000033865	109717641	109754170	36530	-1	CD101 molecule [Source:NCBI gene;Acc:102119774]	1	CD101	protein_coding	2.57084	5.94156	0.0186156
769	ENSMFAG00000000971	96965081	97030350	65270	-1	terminal uridylyl transferase 7 [Source:NCBI gene;Acc:102141898]	15	TUT7	protein_coding	2.56973	5.93699	0.01275
770	ENSMFAG00000021465	50160216	50161355	1140	-1	elongin BC and polycomb repressive complex 2 associated protein [Source:NCBI gene;Acc:102120435]	16	EPOP	protein_coding	2.56743	5.92751	0.00218216
771	ENSMFAG00000037637	67215800	67240243	24444	-1	PR/SET domain 1 [Source:NCBI gene;Acc:102127621]	4	PRDM1	protein_coding	2.56648	5.92361	0.000594025
772	ENSMFAG00000001718	4839272	4840509	1238	-1	vitelline membrane outer layer 1 homolog [Source:NCBI gene;Acc:101865956]	16	VMO1	protein_coding	2.56598	5.92158	5.33784e-06
773	ENSMFAG00000001404	45482924	45497835	14912	1	B cell CLL/lymphoma 3 [Source:NCBI gene;Acc:102135523]	19	BCL3	protein_coding	2.55963	5.89555	0.0113217
774	ENSMFAG00000045996	115696702	115790752	94051	-1	nectin cell adhesion molecule 1 [Source:NCBI gene;Acc:102144697]	14	NECTIN1	protein_coding	2.55906	5.89322	1.01886e-13
775	ENSMFAG00000045433	15756829	15770799	13971	-1	RAS protein activator like 3 [Source:NCBI gene;Acc:102128902]	19	RASAL3	protein_coding	2.55272	5.86739	8.44528e-08
776	ENSMFAG00000046299	43641210	43658033	16824	1	actin related protein 2/3 complex subunit 1B [Source:NCBI gene;Acc:101926790]	3	ARPC1B	protein_coding	2.54601	5.84017	2.75982e-07
777	ENSMFAG00000035741	22964915	22991524	26610	-1	CD82 molecule [Source:NCBI gene;Acc:102134214]	14	CD82	protein_coding	2.54316	5.82864	1.88067e-07
778	ENSMFAG00000034903	47932602	47933978	1377	1	G protein regulated inducer of neurite outgrowth 2 [Source:NCBI gene;Acc:102146871]	9	GPRIN2	protein_coding	2.54064	5.81849	0.0011696
779	ENSMFAG00000036560	109944102	109955542	11441	-1	cytoskeleton associated protein 4 [Source:NCBI gene;Acc:102146299]	11	CKAP4	protein_coding	2.53681	5.80304	1.20948e-08
780	ENSMFAG00000036535	39490007	39527789	37783	1	MYB proto-oncogene, transcription factor [Source:NCBI gene;Acc:102137614]	4	MYB	protein_coding	2.53351	5.7898	0.0182367
781	ENSMFAG00000041050	31333213	31335004	1792	-1	0	1		protein_coding	2.53013	5.77625	0.000688885
782	ENSMFAG00000030545	10489978	10491039	1062	-1	sphingosine-1-phosphate receptor 2 [Source:NCBI gene;Acc:102137829]	19	S1PR2	protein_coding	2.52795	5.76751	0.000728482
783	ENSMFAG00000036121	68408619	68416434	7816	1	lysozyme [Source:NCBI gene;Acc:102140636]	11	LYZ	protein_coding	2.52766	5.76638	4.05109e-06
784	ENSMFAG00000039130	612921	618156	5236	-1	solute carrier family 25 member 22 [Source:NCBI gene;Acc:102135967]	14	SLC25A22	protein_coding	2.52551	5.75776	0.00128489
785	ENSMFAG00000032128	43820355	43851993	31639	-1	TSPO associated protein 1 [Source:NCBI gene;Acc:102132720]	16	TSPOAP1	protein_coding	2.52455	5.75396	1.55308e-07
786	ENSMFAG00000042565	70046015	70241879	195865	1	phospholipase C gamma 2 [Source:NCBI gene;Acc:102117471]	20	PLCG2	protein_coding	2.52325	5.74876	2.18085e-05
787	ENSMFAG00000043758	3368192	3440049	71858	1	phosphofructokinase, platelet [Source:NCBI gene;Acc:102125557]	9	PFKP	protein_coding	2.51753	5.726	1.95115e-16
788	ENSMFAG00000038714	55329645	55338326	8682	-1	KIAA0895 like [Source:NCBI gene;Acc:102128809]	20	KIAA0895L	protein_coding	2.5153	5.71717	0.000105878
789	ENSMFAG00000013719	143959041	143959721	681	-1	0	2		protein_coding	2.51332	5.70933	0.00062094
790	ENSMFAG00000031063	202060326	202061468	1143	-1	SH3 domain binding glutamate rich protein like 3 [Source:NCBI gene;Acc:102144717]	1	SH3BGRL3	protein_coding	2.51046	5.69801	3.84083e-21
791	ENSMFAG00000045539	82837202	82860236	23035	-1	potassium voltage-gated channel modifier subfamily G member 1 [Source:NCBI gene;Acc:102135913]	10	KCNG1	protein_coding	2.50853	5.69038	0.049919
792	ENSMFAG00000032897	122975067	123044417	69351	1	inositol polyphosphate-5-phosphatase D [Source:NCBI gene;Acc:102134197]	12	INPP5D	protein_coding	2.50478	5.67563	9.58468e-07
793	ENSMFAG00000041647	202502636	202528845	26210	1	aurora kinase A and ninein interacting protein [Source:NCBI gene;Acc:102132344]	1	AUNIP	protein_coding	2.50125	5.66177	1.25294e-10
794	ENSMFAG00000040521	117414184	117465206	51023	1	ELOVL fatty acid elongase 5 [Source:NCBI gene;Acc:102140887]	4	ELOVL5	protein_coding	2.50005	5.65705	0.00550366
795	ENSMFAG00000030845	91087896	91139339	51444	-1	nibrin [Source:NCBI gene;Acc:102143724]	8	NBN	protein_coding	2.49873	5.65189	0.0220869
796	ENSMFAG00000043115	68120872	68284255	163384	-1	echinoderm microtubule associated protein like 4 [Source:NCBI gene;Acc:102117260]	13	EML4	protein_coding	2.4981	5.6494	2.20445e-10
797	ENSMFAG00000038532	11835600	11877301	41702	-1	Macaca fascicularis RAS like proto-oncogene B (RALB), mRNA. [Source:RefSeq mRNA;Acc:NM_001319567]	12	RALB	protein_coding	2.49719	5.64586	4.3053e-06
798	ENSMFAG00000045997	78735034	78748162	13129	1	arrestin domain containing 4 [Source:NCBI gene;Acc:102127428]	7	ARRDC4	protein_coding	2.49369	5.63218	0.000154773
799	ENSMFAG00000043859	55132704	55139112	6409	-1	leukocyte immunoglobulin-like receptor subfamily B member 5 [Source:NCBI gene;Acc:102129427]	19	LILRB5	protein_coding	2.49129	5.62281	0.000569486
800	ENSMFAG00000033293	53476679	53508464	31786	1	phosphodiesterase 1B [Source:NCBI gene;Acc:102116995]	11	PDE1B	protein_coding	2.49074	5.62066	0.00532669
801	ENSMFAG00000032947	49139975	49145581	5607	1	epithelial membrane protein 3 [Source:NCBI gene;Acc:102141804]	19	EMP3	protein_coding	2.48928	5.61499	4.89086e-06
802	ENSMFAG00000034374	39070740	39083926	13187	-1	mitogen-activated protein kinase kinase kinase kinase 1 [Source:NCBI gene;Acc:102123114]	19		protein_coding	2.48442	5.5961	1.646e-11
803	ENSMFAG00000035710	82151599	82210780	59182	-1	phosphoprotein membrane anchor with glycosphingolipid microdomains 1 [Source:NCBI gene;Acc:102145112]	8	PAG1	protein_coding	2.48205	5.58693	2.47585e-10
804	ENSMFAG00000034190	156868958	156969612	100655	-1	ADAM metallopeptidase domain 19 [Source:NCBI gene;Acc:102143685]	6	ADAM19	protein_coding	2.47131	5.54548	8.03882e-08
805	ENSMFAG00000036756	51983995	51999685	15691	1	CD33 molecule [Source:NCBI gene;Acc:102117580]	19	CD33	protein_coding	2.46861	5.53512	6.40352e-14
806	ENSMFAG00000032227	125812585	125830188	17604	-1	ras homolog family member F, filopodia associated [Source:NCBI gene;Acc:102131495]	11	RHOF	protein_coding	2.46789	5.53234	2.40615e-05
807	ENSMFAG00000045728	306365	311122	4758	1	thymidine phosphorylase [Source:NCBI gene;Acc:102121212]	10	TYMP	protein_coding	2.46285	5.51306	0.0471705
808	ENSMFAG00000016689	76457373	76457653	281	1	RNA, 7SL, cytoplasmic 141, pseudogene [Source:HGNC Symbol;Acc:HGNC:46157]	2	RF00017	misc_RNA	2.46136	5.50736	0.00343989
809	ENSMFAG00000040353	15572355	15592093	19739	-1	Rho GDP dissociation inhibitor beta [Source:NCBI gene;Acc:102140490]	11	ARHGDIB	protein_coding	2.45982	5.50148	2.58638e-13
810	ENSMFAG00000038419	120743278	120858483	115206	1	coiled-coil domain containing 15 [Source:NCBI gene;Acc:101865754]	14	CCDC15	protein_coding	2.45781	5.49381	0.000779797
811	ENSMFAG00000003056	136542845	136638718	95874	-1	MCF.2 cell line derived transforming sequence [Source:NCBI gene;Acc:101866491]	X	MCF2	protein_coding	2.45038	5.46559	0.0058191
812	ENSMFAG00000041824	77252078	77304536	52459	-1	galactosamine (N-acetyl)-6-sulfatase [Source:NCBI gene;Acc:102118579]	20	GALNS	protein_coding	2.44831	5.45775	1.35044e-09
813	ENSMFAG00000030748	201428705	201487028	58324	-1	zinc finger DHHC-type containing 18 [Source:NCBI gene;Acc:102126328]	1	ZDHHC18	protein_coding	2.44728	5.45386	5.98133e-05
814	ENSMFAG00000000994	81769957	81780199	10243	1	snail family transcriptional repressor 1 [Source:NCBI gene;Acc:102127480]	10	SNAI1	protein_coding	2.43859	5.42112	2.52216e-11
815	ENSMFAG00000039424	67866386	67921481	55096	-1	ArfGAP with RhoGAP domain, ankyrin repeat and PH domain 1 [Source:NCBI gene;Acc:102118991]	14	ARAP1	protein_coding	2.43519	5.40834	0.000374805
816	ENSMFAG00000036894	76799057	76830900	31844	-1	LHFPL tetraspan subfamily member 2 [Source:NCBI gene;Acc:102147173]	6	LHFPL2	protein_coding	2.43396	5.40374	0.000113226
817	ENSMFAG00000012213	5656672	5656785	114	-1	small nucleolar RNA, C/D box 89 [Source:HGNC Symbol;Acc:HGNC:32750]	13	RF00578	snoRNA	2.42572	5.37297	0.0013167
818	ENSMFAG00000031981	40556363	40559740	3378	1	actin beta [Source:NCBI gene;Acc:102139853]	3	ACTB	protein_coding	2.42015	5.35226	4.2642e-08
819	ENSMFAG00000032332	77075300	77085945	10646	-1	cytochrome b-245 light chain [Source:NCBI gene;Acc:102143777]	20	CYBA	protein_coding	2.41467	5.33197	6.19786e-12
820	ENSMFAG00000046355	10200220	10216695	16476	-1	C-type lectin domain family 2 member B [Source:NCBI gene;Acc:102143501]	11	CLEC2B	protein_coding	2.41343	5.32739	0.0375628
821	ENSMFAG00000009157	35909924	35910219	296	1	RNA, 7SK small nuclear pseudogene 26 [Source:HGNC Symbol;Acc:HGNC:45750]	18	RF00100	misc_RNA	2.40492	5.29605	0.0451532
822	ENSMFAG00000043593	107122179	107148191	26013	1	sushi domain containing 3 [Source:NCBI gene;Acc:102130271]	15	SUSD3	protein_coding	2.40274	5.28807	0.00151678
823	ENSMFAG00000032541	98549945	98561068	11124	-1	galactosidase alpha [Source:NCBI gene;Acc:102124721]	X	GLA	protein_coding	2.39197	5.24873	0.00316237
824	ENSMFAG00000042537	51151588	51158559	6972	-1	napsin-A-like [Source:NCBI gene;Acc:102122749]	19		protein_coding	2.39138	5.24657	0.00018475
825	ENSMFAG00000040277	50382208	50441244	59037	1	LIM and SH3 protein 1 [Source:NCBI gene;Acc:102127050]	16	LASP1	protein_coding	2.38668	5.22951	2.13184e-06
826	ENSMFAG00000038696	49199301	49241920	42620	-1	REL proto-oncogene, NF-kB subunit [Source:NCBI gene;Acc:102116653]	13	REL	protein_coding	2.38585	5.22653	0.0010341
827	ENSMFAG00000000961	126932590	126986863	54274	-1	E74 like ETS transcription factor 4 [Source:NCBI gene;Acc:102118098]	X	ELF4	protein_coding	2.38392	5.21952	0.000253236
828	ENSMFAG00000041885	25655110	25761655	106546	1	lymphoid restricted membrane protein [Source:NCBI gene;Acc:102134686]	11		protein_coding	2.383	5.21621	0.00432269
829	ENSMFAG00000046135	17416744	17530724	113981	1	myosin IXB [Source:NCBI gene;Acc:102118424]	19	MYO9B	protein_coding	2.38172	5.21156	8.91202e-07
830	ENSMFAG00000001482	214935901	214971759	35859	-1	podoplanin [Source:NCBI gene;Acc:102135366]	1	PDPN	protein_coding	2.38037	5.20669	4.59901e-07
831	ENSMFAG00000039051	65256945	65309705	52761	1	interleukin 1 receptor associated kinase 3 [Source:NCBI gene;Acc:102119968]	11	IRAK3	protein_coding	2.38005	5.20556	7.02948e-06
832	ENSMFAG00000044848	38686240	38720465	34226	1	serine peptidase inhibitor, Kunitz type 2 [Source:NCBI gene;Acc:102145018]	19	SPINT2	protein_coding	2.36826	5.16318	3.05288e-05
833	ENSMFAG00000038260	56143564	56151857	8294	1	granulin precursor [Source:NCBI gene;Acc:101867347]	16	GRN	protein_coding	2.36215	5.14136	0.00146511
834	ENSMFAG00000039829	59077203	59132948	55746	1	integrin subunit beta 3 [Source:NCBI gene;Acc:102117791]	16		protein_coding	2.36146	5.13889	1.04056e-09
835	ENSMFAG00000001735	123830098	123850981	20884	1	sorcin [Source:NCBI gene;Acc:102138728]	3	SRI	protein_coding	2.35848	5.12829	0.00861455
836	ENSMFAG00000045712	151529969	151531445	1477	1	cancer/testis antigen 1-like [Source:NCBI gene;Acc:102119988]	X		protein_coding	2.35724	5.12387	0.0062961
837	ENSMFAG00000022672	136108496	136108766	271	1	RNA, 7SL, cytoplasmic 683, pseudogene [Source:HGNC Symbol;Acc:HGNC:46699]	7	RF00017	misc_RNA	2.35591	5.11918	4.78419e-12
838	ENSMFAG00000030586	35760648	35836617	75970	-1	ArfGAP with dual PH domains 1 [Source:NCBI gene;Acc:102133375]	3	ADAP1	protein_coding	2.35289	5.10846	1.7268e-06
839	ENSMFAG00000007415	12247386	12255854	8469	1	ferritin heavy chain 1 [Source:NCBI gene;Acc:101926130]	14	FTH1	protein_coding	2.34821	5.09194	0.0142706
840	ENSMFAG00000035118	139965454	139965690	237	-1	0	5		protein_coding	2.34631	5.08521	5.51745e-10
841	ENSMFAG00000045052	17606548	17611322	4775	1	ankyrin repeat and LEM domain containing 1 [Source:NCBI gene;Acc:102123498]	19	ANKLE1	protein_coding	2.34509	5.08093	0.00049631
842	ENSMFAG00000031027	78191664	78286817	95154	1	SH3 domain binding glutamate rich protein like [Source:NCBI gene;Acc:101865814]	X	SH3BGRL	protein_coding	2.3372	5.0532	8.74219e-09
843	ENSMFAG00000046063	139966849	140105903	139055	-1	TBC1 domain family member 9 [Source:NCBI gene;Acc:102115774]	5	TBC1D9	protein_coding	2.33683	5.0519	7.77126e-07
844	ENSMFAG00000045731	108523826	108666012	142187	-1	solute carrier family 41 member 2 [Source:NCBI gene;Acc:101866105]	11	SLC41A2	protein_coding	2.33401	5.04204	0.00223782
845	ENSMFAG00000003357	24030541	24056993	26453	1	capping actin protein, gelsolin like [Source:NCBI gene;Acc:102122161]	13	CAPG	protein_coding	2.32123	4.99759	1.91355e-11
846	ENSMFAG00000039024	10611702	10621809	10108	-1	intercellular adhesion molecule 3 [Source:NCBI gene;Acc:102141539]	19	ICAM3	protein_coding	2.31948	4.99154	0.00119217
847	ENSMFAG00000043640	99986227	99991718	5492	1	CDC28 protein kinase regulatory subunit 2 [Source:NCBI gene;Acc:102128865]	15	CKS2	protein_coding	2.31771	4.98542	5.08466e-08
848	ENSMFAG00000034906	95746434	95823262	76829	1	Rho/Rac guanine nucleotide exchange factor 2 [Source:NCBI gene;Acc:102131561]	1	ARHGEF2	protein_coding	2.3175	4.98466	0.000587843
849	ENSMFAG00000038353	66748920	66968280	219361	-1	crystallin beta-gamma domain containing 1 [Source:NCBI gene;Acc:102125349]	4	CRYBG1	protein_coding	2.29964	4.92336	0.00456981
850	ENSMFAG00000011543	102738599	102738762	164	-1	0	1	RF00003	snRNA	2.29463	4.90629	6.60818e-12
851	ENSMFAG00000046111	70901980	70904193	2214	-1	0	3		pseudogene	2.29014	4.89104	0.0431464
852	ENSMFAG00000003521	121091366	121113898	22533	-1	DNA replication and sister chromatid cohesion 1 [Source:NCBI gene;Acc:102123857]	8	DSCC1	protein_coding	2.28634	4.87818	2.5025e-05
853	ENSMFAG00000028152	13416739	13417410	672	1	immediate early response 2 [Source:NCBI gene;Acc:102128131]	19	IER2	protein_coding	2.28522	4.87439	0.000428646
854	ENSMFAG00000033139	27729297	28041119	311823	-1	A-kinase anchor protein 2 [Source:NCBI gene;Acc:102133073]	15	PALM2	protein_coding	2.28182	4.86292	1.92502e-07
855	ENSMFAG00000037105	64057567	64120475	62909	1	elastin microfibril interfacer 2 [Source:NCBI gene;Acc:102120455]	18	EMILIN2	protein_coding	2.27767	4.84896	1.27005e-09
856	ENSMFAG00000035574	16340167	16418757	78591	-1	serpin B6-like [Source:NCBI gene;Acc:102132993]	18		protein_coding	2.27611	4.84369	3.33804e-05
857	ENSMFAG00000038432	63810148	63830189	20042	-1	NUAK family kinase 2 [Source:NCBI gene;Acc:102145091]	1	NUAK2	protein_coding	2.27394	4.83641	0.0167594
858	ENSMFAG00000035316	88166606	88234440	67835	-1	kelch like family member 6 [Source:NCBI gene;Acc:102122235]	2	KLHL6	protein_coding	2.27109	4.82687	0.000334636
859	ENSMFAG00000034458	52363336	52378197	14862	1	RAB32, member RAS oncogene family [Source:NCBI gene;Acc:102147020]	4		protein_coding	2.26755	4.81506	5.52985e-05
860	ENSMFAG00000032328	16074614	16208534	133921	1	MER proto-oncogene, tyrosine kinase [Source:NCBI gene;Acc:102143798]	13	MERTK	protein_coding	2.26705	4.81337	0.000453152
861	ENSMFAG00000031015	4595239	4663981	68743	-1	coronin 7 [Source:NCBI gene;Acc:101865532]	20		protein_coding	2.2634	4.80121	2.11988e-07
862	ENSMFAG00000030030	104804518	104804681	164	1	0	1	RF00003	snRNA	2.262	4.79657	5.16299e-06
863	ENSMFAG00000030407	43787272	43798391	11120	-1	myeloperoxidase [Source:NCBI gene;Acc:102130410]	16	MPO	protein_coding	2.25922	4.78732	0.00119893
864	ENSMFAG00000001306	164684656	164845490	160835	1	coagulation factor XIII A chain [Source:NCBI gene;Acc:102126128]	4	F13A1	protein_coding	2.25612	4.77706	0.000280596
865	ENSMFAG00000043358	53304015	53310418	6404	1	chromosome 7 open reading frame, human C15orf39 [Source:NCBI gene;Acc:102138787]	7	C15orf39	protein_coding	2.24817	4.7508	0.00150176
866	ENSMFAG00000041539	140134767	140189102	54336	1	solute carrier family 26 member 4 [Source:NCBI gene;Acc:102121740]	3	SLC26A4	protein_coding	2.24786	4.74976	0.0341284
867	ENSMFAG00000040543	67901097	67974374	73278	-1	carboxypeptidase M [Source:NCBI gene;Acc:102138123]	11	CPM	protein_coding	2.24679	4.74626	0.0324742
868	ENSMFAG00000031281	57017075	57249098	232024	1	methylenetetrahydrofolate dehydrogenase (NADP+ dependent) 1 like [Source:NCBI gene;Acc:101925793]	4	MTHFD1L	protein_coding	2.24546	4.7419	0.0155458
869	ENSMFAG00000043412	121831611	121832254	644	1	ferritin heavy chain pseudogene [Source:NCBI gene;Acc:102144668]	X		protein_coding	2.23931	4.7217	0.0171643
870	ENSMFAG00000045337	25168741	25174038	5298	-1	dehydrogenase/reductase 13 [Source:NCBI gene;Acc:102115180]	16	DHRS13	protein_coding	2.23737	4.71538	0.000107889
871	ENSMFAG00000031917	47365585	47374434	8850	1	transmembrane protein 120A [Source:NCBI gene;Acc:102133251]	3	TMEM120A	protein_coding	2.2373	4.71515	1.12365e-09
872	ENSMFAG00000003818	49873043	49924398	51356	-1	solute carrier family 11 member 2 [Source:NCBI gene;Acc:101865397]	11	SLC11A2	protein_coding	2.23686	4.71372	0.0233256
873	ENSMFAG00000035342	52123323	52124804	1482	-1	natural killer cell granule protein 7 [Source:NCBI gene;Acc:102124148]	19	NKG7	protein_coding	2.23305	4.70128	0.0178433
874	ENSMFAG00000041292	164500274	164613274	113001	1	kelch like family member 2 [Source:NCBI gene;Acc:101925659]	5	KLHL2	protein_coding	2.23296	4.70098	1.69876e-05
875	ENSMFAG00000039028	13475333	13511740	36408	-1	interleukin 10 receptor subunit beta [Source:NCBI gene;Acc:102139461]	3	IL10RB	protein_coding	2.23295	4.70094	0.0466176
876	ENSMFAG00000032556	60140577	60261079	120503	-1	DEP domain containing 1B [Source:NCBI gene;Acc:102140925]	6	DEPDC1B	protein_coding	2.22804	4.68498	3.16154e-05
877	ENSMFAG00000029352	133012197	133012970	774	-1	actin, cytoplasmic 2-like [Source:NCBI gene;Acc:102114946]	2		protein_coding	2.2272	4.68224	4.13307e-05
878	ENSMFAG00000034366	18174240	18200029	25790	-1	Janus kinase 3 [Source:NCBI gene;Acc:102134669]	19	JAK3	protein_coding	2.22646	4.67983	2.31337e-11
879	ENSMFAG00000037782	114537239	114710469	173231	-1	dedicator of cytokinesis 10 [Source:NCBI gene;Acc:102129961]	12	DOCK10	protein_coding	2.22594	4.67815	0.00305685
880	ENSMFAG00000038060	94371861	94535190	163330	1	ectonucleoside triphosphate diphosphohydrolase 1 [Source:NCBI gene;Acc:102132860]	9	ENTPD1	protein_coding	2.2259	4.67803	0.0407994
881	ENSMFAG00000002422	169967867	169979292	11426	-1	potassium calcium-activated channel subfamily M regulatory beta subunit 1 [Source:NCBI gene;Acc:102135837]	6	KCNMB1	protein_coding	2.2235	4.67025	4.29265e-09
882	ENSMFAG00000008879	30971361	30971759	399	1	0	9		protein_coding	2.22199	4.66538	0.000306429
883	ENSMFAG00000041593	41085861	41099227	13367	1	SH3KBP1 binding protein 1 [Source:NCBI gene;Acc:102143366]	19	SHKBP1	protein_coding	2.21969	4.65793	4.87165e-09
884	ENSMFAG00000003317	32288916	32327498	38583	-1	RAB27A, member RAS oncogene family [Source:NCBI gene;Acc:102139672]	7	RAB27A	protein_coding	2.21883	4.65517	1.12239e-05
885	ENSMFAG00000040214	1005261	1012128	6868	-1	CACN subunit beta associated regulatory protein [Source:NCBI gene;Acc:102145612]	19	CBARP	protein_coding	2.21571	4.64509	0.00184799
886	ENSMFAG00000040030	877296	927814	50519	-1	strawberry notch homolog 2 [Source:NCBI gene;Acc:102142947]	19	SBNO2	protein_coding	2.2099	4.62643	0.00166763
887	ENSMFAG00000001507	6665518	6683700	18183	-1	aldehyde dehydrogenase 3 family member B1 [Source:NCBI gene;Acc:102120140]	14	ALDH3B1	protein_coding	2.20968	4.62572	0.000231814
888	ENSMFAG00000000056	71242555	71243692	1138	1	0	12		protein_coding	2.209	4.62354	0.000227166
889	ENSMFAG00000001987	73851831	73881665	29835	-1	rhomboid 5 homolog 2 [Source:NCBI gene;Acc:102128640]	16	RHBDF2	protein_coding	2.20683	4.6166	0.0410024
890	ENSMFAG00000039362	45249815	45297966	48152	1	RP2, ARL3 GTPase activating protein [Source:NCBI gene;Acc:102132768]	X	RP2	protein_coding	2.20642	4.6153	4.37772e-09
891	ENSMFAG00000045089	42326833	42354391	27559	1	pleckstrin homology domain containing O2 [Source:NCBI gene;Acc:102116546]	7	PLEKHO2	protein_coding	2.20442	4.60889	0.00120569
892	ENSMFAG00000001149	57226280	57242659	16380	-1	Rho GTPase activating protein 27 [Source:NCBI gene;Acc:102145981]	16	ARHGAP27	protein_coding	2.20396	4.60743	2.02156e-08
893	ENSMFAG00000038452	159274711	159310626	35916	1	CD200 receptor 1 [Source:NCBI gene;Acc:102139962]	2	CD200R1	protein_coding	2.20244	4.60258	0.000699546
894	ENSMFAG00000040316	40549787	40629110	79324	1	RAB8B, member RAS oncogene family [Source:NCBI gene;Acc:102126561]	7	RAB8B	protein_coding	2.20209	4.60146	0.00149741
895	ENSMFAG00000043967	77245265	77248291	3027	1	chromatin licensing and DNA replication factor 1 [Source:NCBI gene;Acc:102123396]	20	CDT1	protein_coding	2.19997	4.59471	0.0136129
896	ENSMFAG00000044431	13644521	13805984	161464	1	lysosomal trafficking regulator [Source:NCBI gene;Acc:102143435]	1	LYST	protein_coding	2.19351	4.57416	0.00109202
897	ENSMFAG00000038377	98535141	98584841	49701	1	ectonucleoside triphosphate diphosphohydrolase 7 [Source:NCBI gene;Acc:102144129]	9	ENTPD7	protein_coding	2.18772	4.55585	1.66435e-10
898	ENSMFAG00000044043	2403793	2808478	404686	1	potassium voltage-gated channel subfamily Q member 1 [Source:NCBI gene;Acc:102124629]	14	KCNQ1	protein_coding	2.18568	4.5494	4.68864e-15
899	ENSMFAG00000045050	7043576	7050150	6575	-1	TBC1 domain family member 10C [Source:NCBI gene;Acc:102139025]	14	TBC1D10C	protein_coding	2.18275	4.54017	1.19047e-12
900	ENSMFAG00000000355	76222610	76267427	44818	-1	E2F transcription factor 7 [Source:NCBI gene;Acc:102146656]	11	E2F7	protein_coding	2.18165	4.53673	0.0211452
901	ENSMFAG00000044383	30276657	30279145	2489	1	transmembrane protein 191C [Source:NCBI gene;Acc:102119059]	10		protein_coding	2.17837	4.52643	0.00133073
902	ENSMFAG00000032590	42431436	42619553	188118	-1	EF-hand domain containing 2 [Source:NCBI gene;Acc:102118717]	X	EFHC2	protein_coding	2.17659	4.52083	0.000183657
903	ENSMFAG00000037963	36383663	36385225	1563	1	hematopoietic cell signal transducer [Source:NCBI gene;Acc:102121467]	19	HCST	protein_coding	2.17537	4.51701	5.0693e-07
904	ENSMFAG00000038317	70437441	70516826	79386	1	integrin subunit alpha 4 [Source:NCBI gene;Acc:102128433]	12	ITGA4	protein_coding	2.17394	4.51253	0.000163618
905	ENSMFAG00000021652	192109138	192159081	49944	1	claspin [Source:NCBI gene;Acc:102147211]	1	CLSPN	protein_coding	2.16975	4.49944	0.0431349
906	ENSMFAG00000001732	25576229	25811577	235349	1	dedicator of cytokinesis 5 [Source:NCBI gene;Acc:102115051]	8	DOCK5	protein_coding	2.16235	4.47644	0.0253247
907	ENSMFAG00000042942	62881503	63182237	300735	1	SLIT-ROBO Rho GTPase activating protein 1 [Source:NCBI gene;Acc:102141156]	11	SRGAP1	protein_coding	2.15926	4.46686	0.00217347
908	ENSMFAG00000001460	31169818	31423205	253388	-1	TNF superfamily member 4 [Source:NCBI gene;Acc:102141877]	1	TNFSF4	protein_coding	2.15431	4.45154	6.00589e-08
909	ENSMFAG00000040753	41896215	41923595	27381	-1	transforming growth factor beta 1 [Source:NCBI gene;Acc:102129546]	19	TGFB1	protein_coding	2.1436	4.41864	8.83966e-10
910	ENSMFAG00000031423	13309675	13364426	54752	1	BMX non-receptor tyrosine kinase [Source:NCBI gene;Acc:102129195]	X	BMX	protein_coding	2.14203	4.41381	3.95048e-09
911	ENSMFAG00000036337	100958029	100966719	8691	1	CDC42 small effector 1 [Source:NCBI gene;Acc:101866751]	1	CDC42SE1	protein_coding	2.13686	4.39805	3.83324e-07
912	ENSMFAG00000035509	57712279	57740701	28423	1	3-hydroxyacyl-CoA dehydratase 4 [Source:NCBI gene;Acc:102117284]	15	HACD4	protein_coding	2.1351	4.39269	0.0090647
913	ENSMFAG00000039774	3776552	3808297	31746	1	ribonuclease T2 [Source:NCBI gene;Acc:101865621]	4	RNASET2	protein_coding	2.13362	4.38817	0.00434276
914	ENSMFAG00000033085	13923082	13939565	16484	-1	membrane spanning 4-domains A4A [Source:NCBI gene;Acc:102122322]	14	MS4A4A	protein_coding	2.13308	4.38654	0.000522302
915	ENSMFAG00000035403	161235063	161252515	17453	-1	inosine monophosphate dehydrogenase 1 [Source:NCBI gene;Acc:101866512]	3	IMPDH1	protein_coding	2.1323	4.38416	0.000230593
916	ENSMFAG00000043094	55540630	55630160	89531	-1	RAB guanine nucleotide exchange factor 1 [Source:NCBI gene;Acc:102135775]	3		protein_coding	2.13226	4.38402	0.0481927
917	ENSMFAG00000041311	82146092	82222081	75990	-1	chondroitin sulfate synthase 1 [Source:NCBI gene;Acc:102136125]	7	CHSY1	protein_coding	2.13057	4.3789	0.00659654
918	ENSMFAG00000036650	124848765	125220001	371237	-1	runt related transcription factor 2 [Source:NCBI gene;Acc:102124310]	4	RUNX2	protein_coding	2.12555	4.3637	0.00069045
919	ENSMFAG00000036922	928749	950562	21814	1	negative regulator of reactive oxygen species [Source:NCBI gene;Acc:102115061]	2	NRROS	protein_coding	2.11684	4.33743	0.00608359
920	ENSMFAG00000032940	38750079	38770255	20177	1	potassium two pore domain channel subfamily K member 6 [Source:NCBI gene;Acc:102115864]	19	KCNK6	protein_coding	2.11645	4.33625	3.4125e-07
921	ENSMFAG00000035465	69711130	69976864	265735	1	c-Maf inducing protein [Source:NCBI gene;Acc:102116129]	20	CMIP	protein_coding	2.11309	4.32617	0.00447494
922	ENSMFAG00000039404	73091712	73367592	275881	1	tensin 3 [Source:NCBI gene;Acc:102138842]	3	TNS3	protein_coding	2.11157	4.32162	1.99737e-06
923	ENSMFAG00000041359	96489143	96503041	13899	-1	chromosome 17 C13orf46 homolog [Source:NCBI gene;Acc:102135763]	17	C13orf46	protein_coding	2.1051	4.30226	2.77453e-06
924	ENSMFAG00000032695	784036	804560	20525	1	calponin 2 [Source:NCBI gene;Acc:102138712]	19		protein_coding	2.09895	4.28399	2.74388e-15
925	ENSMFAG00000042179	60594503	60641216	46714	-1	signal regulatory protein alpha [Source:NCBI gene;Acc:101926317]	10	SIRPA	protein_coding	2.09823	4.28184	0.00525637
926	ENSMFAG00000041955	219424043	219447743	23701	1	enolase 1 [Source:NCBI gene;Acc:101865076]	1	ENO1	protein_coding	2.09687	4.27779	1.02353e-07
927	ENSMFAG00000041045	40531420	40539645	8226	-1	regulator of G protein signaling 16 [Source:NCBI gene;Acc:102144327]	1	RGS16	protein_coding	2.09396	4.26917	0.000273398
928	ENSMFAG00000012467	73134989	73223544	88556	1	cysteine rich secretory protein LCCL domain containing 2 [Source:NCBI gene;Acc:102135801]	20	CRISPLD2	protein_coding	2.08193	4.23372	0.00193554
929	ENSMFAG00000032966	123314378	123356351	41974	-1	carbohydrate sulfotransferase 15 [Source:NCBI gene;Acc:102140207]	9	CHST15	protein_coding	2.08181	4.23337	4.99938e-05
930	ENSMFAG00000037814	38081168	38125275	44108	1	adenylate cyclase 7 [Source:NCBI gene;Acc:102125718]	20	ADCY7	protein_coding	2.08107	4.2312	0.000555499
931	ENSMFAG00000044419	74700161	74720317	20157	1	GLI pathogenesis related 1 [Source:NCBI gene;Acc:101925830]	11	GLIPR1	protein_coding	2.08037	4.22916	0.000412464
932	ENSMFAG00000018091	6522800	6523100	301	1	RNA, 7SK small nuclear pseudogene 78 [Source:HGNC Symbol;Acc:HGNC:45802]	9	RF00100	misc_RNA	2.07963	4.22699	0.0143393
933	ENSMFAG00000003686	217753055	217774350	21296	-1	phosphogluconate dehydrogenase [Source:NCBI gene;Acc:101866917]	1	PGD	protein_coding	2.07416	4.21098	4.51571e-10
934	ENSMFAG00000015744	175153532	175154872	1341	-1	dopamine receptor D1 [Source:NCBI gene;Acc:102129233]	6	DRD1	protein_coding	2.07041	4.20006	2.72176e-13
935	ENSMFAG00000011286	65312539	65312614	76	1	0	11		miRNA	2.06695	4.19001	0.000111608
936	ENSMFAG00000039831	99749775	99849765	99991	1	kinesin family member 15 [Source:NCBI gene;Acc:101866815]	2	KIF15	protein_coding	2.06496	4.18423	2.00031e-06
937	ENSMFAG00000045346	175201411	175202167	757	-1	0	2		protein_coding	2.06137	4.17382	6.86573e-05
938	ENSMFAG00000003973	14885969	14910768	24800	1	CKLF like MARVEL transmembrane domain containing 6 [Source:NCBI gene;Acc:101865115]	2	CMTM6	protein_coding	2.0481	4.1356	7.39531e-07
939	ENSMFAG00000033716	184144302	184199364	55063	-1	acyl-CoA synthetase long chain family member 1 [Source:NCBI gene;Acc:102114880]	5	ACSL1	protein_coding	2.04725	4.13317	0.00190248
940	ENSMFAG00000018988	44047839	44048138	300	1	0	7	RF00017	misc_RNA	2.04238	4.11923	3.44509e-06
941	ENSMFAG00000043644	39195019	39202764	7746	1	CD93 molecule [Source:NCBI gene;Acc:102124693]	10	CD93	protein_coding	2.03188	4.08937	0.0115572
942	ENSMFAG00000044022	159061066	159084554	23489	1	OTU deubiquitinase, ubiquitin aldehyde binding 2 [Source:NCBI gene;Acc:102129756]	7	OTUB2	protein_coding	2.02604	4.07284	2.27887e-14
943	ENSMFAG00000002954	75810622	75979741	169120	-1	phospholipase D1 [Source:NCBI gene;Acc:102132109]	2	PLD1	protein_coding	2.02353	4.06578	0.0207591
944	ENSMFAG00000042065	13352726	13364734	12009	-1	microtubule associated monooxygenase, calponin and LIM domain containing 1 [Source:NCBI gene;Acc:102139619]	4	MICAL1	protein_coding	2.01686	4.04701	5.28924e-08
945	ENSMFAG00000035420	355169	371547	16379	1	leucine rich repeat containing 56 [Source:NCBI gene;Acc:102124474]	14	LRRC56	protein_coding	2.01674	4.04669	0.00864919
946	ENSMFAG00000045520	5023359	5026703	3345	-1	profilin 1 [Source:NCBI gene;Acc:102139180]	16	PFN1	protein_coding	2.01586	4.04422	1.4391e-11
947	ENSMFAG00000034045	65361084	65397363	36280	1	DNA helicase B [Source:NCBI gene;Acc:102120592]	11	HELB	protein_coding	2.01403	4.0391	0.000461707
948	ENSMFAG00000037374	177251897	177272590	20694	1	G protein-coupled receptor kinase 6 [Source:NCBI gene;Acc:102128844]	6	GRK6	protein_coding	2.01216	4.03386	6.43375e-12
949	ENSMFAG00000043867	71995108	72014963	19856	1	SLC9A3 regulator 1 [Source:NCBI gene;Acc:101926883]	16	SLC9A3R1	protein_coding	2.00962	4.02675	0.00634287
950	ENSMFAG00000041594	18300214	18376214	76001	-1	ARP3 actin related protein 3 homolog [Source:NCBI gene;Acc:102146785]	12	ACTR3	protein_coding	2.00887	4.02467	1.18101e-06
951	ENSMFAG00000038314	138710149	138714147	3999	1	advanced glycosylation end-product specific receptor [Source:NCBI gene;Acc:102121124]	4	AGER	protein_coding	2.00502	4.01393	0.00311892
952	ENSMFAG00000026620	102993900	102994829	930	1	calponin-2 [Source:NCBI gene;Acc:102118347]	5		protein_coding	1.99967	3.99908	2.98849e-12
953	ENSMFAG00000044539	73718380	73820489	102110	-1	protein tyrosine phosphatase, non-receptor type 2 [Source:NCBI gene;Acc:101866630]	18	PTPN2	protein_coding	1.99799	3.99442	5.47873e-05
954	ENSMFAG00000040954	171946831	172075906	129076	-1	SH3 and PX domains 2B [Source:NCBI gene;Acc:102115273]	6	SH3PXD2B	protein_coding	1.99513	3.98651	3.51351e-07
955	ENSMFAG00000042903	54836966	54857291	20326	1	diacylglycerol kinase alpha [Source:NCBI gene;Acc:101925692]	11	DGKA	protein_coding	1.9947	3.98533	5.80622e-09
956	ENSMFAG00000041832	39512184	39579412	67229	1	TBC1 domain family member 2 [Source:NCBI gene;Acc:101866659]	15	TBC1D2	protein_coding	1.99233	3.97878	0.000878169
957	ENSMFAG00000008542	70037000	70037133	134	-1	small nucleolar RNA, H/ACA box 71C [Source:HGNC Symbol;Acc:HGNC:32656]	10	RF00056	snoRNA	1.98762	3.96583	0.0146943
958	ENSMFAG00000041472	46769782	46789381	19600	1	ORAI calcium release-activated calcium modulator 2 [Source:NCBI gene;Acc:102123627]	3	ORAI2	protein_coding	1.98665	3.96315	0.00104224
959	ENSMFAG00000034031	51642991	51643081	91	-1	small nucleolar RNA, C/D box 88C [Source:HGNC Symbol;Acc:HGNC:32749]	19	RF00604	snoRNA	1.98526	3.95933	0.00159479
960	ENSMFAG00000002965	79886468	79951128	64661	-1	interleukin 7 [Source:NCBI gene;Acc:102135001]	8	IL7	protein_coding	1.98458	3.95748	6.93734e-09
961	ENSMFAG00000041894	24563130	24564206	1077	-1	thymosin beta 10 [Source:NCBI gene;Acc:102127409]	13	TMSB10	protein_coding	1.98353	3.95459	2.87485e-05
962	ENSMFAG00000001061	24411645	24425246	13602	-1	solute carrier family 31 member 2 [Source:NCBI gene;Acc:102137788]	15	SLC31A2	protein_coding	1.97997	3.94486	0.00111966
963	ENSMFAG00000038739	79909377	79917510	8134	1	solute carrier family 16 member 3 [Source:NCBI gene;Acc:102122083]	16	SLC16A3	protein_coding	1.97968	3.94405	0.00259304
964	ENSMFAG00000043790	85889796	85951859	62064	1	osteoclast stimulating factor 1 [Source:NCBI gene;Acc:102118385]	15	OSTF1	protein_coding	1.97862	3.94115	1.07666e-08
965	ENSMFAG00000002500	79670933	79676974	6042	1	H2.0 like homeobox [Source:NCBI gene;Acc:102138172]	1	HLX	protein_coding	1.96186	3.89563	0.0171497
966	ENSMFAG00000028071	3002409	3002723	315	1	0	16		protein_coding	1.95672	3.88178	0.00463018
967	ENSMFAG00000002866	126811000	126819260	8261	1	tribbles pseudokinase 1 [Source:NCBI gene;Acc:102121314]	8	TRIB1	protein_coding	1.95557	3.87869	0.0363501
968	ENSMFAG00000029610	23385418	23416080	30663	1	TNF receptor superfamily member 10d [Source:NCBI gene;Acc:102136544]	8	TNFRSF10D	protein_coding	1.95095	3.86629	0.000741737
969	ENSMFAG00000041299	55368051	55368624	574	-1	ferritin light chain pseudogene [Source:NCBI gene;Acc:102115001]	13		pseudogene	1.94843	3.85953	0.00199124
970	ENSMFAG00000032665	105469794	105503657	33864	1	G protein subunit alpha i2 [Source:NCBI gene;Acc:101926144]	2	GNAI2	protein_coding	1.94539	3.85142	2.33117e-08
971	ENSMFAG00000044836	35605411	35620972	15562	1	FXYD domain containing ion transport regulator 5 [Source:NCBI gene;Acc:102125463]	19	FXYD5	protein_coding	1.94076	3.83908	4.11261e-09
972	ENSMFAG00000006822	16783012	16801096	18085	1	solute carrier family 20 member 1 [Source:NCBI gene;Acc:101925700]	13	SLC20A1	protein_coding	1.94076	3.83908	0.0130364
973	ENSMFAG00000034552	88120400	88124421	4022	-1	receptor interacting serine/threonine kinase 3 [Source:NCBI gene;Acc:102124880]	7	RIPK3	protein_coding	1.94022	3.83764	0.00783216
974	ENSMFAG00000004704	8432243	8432392	150	-1	RNA, U12 small nuclear [Source:HGNC Symbol;Acc:HGNC:19380]	10	RF00007	snRNA	1.93395	3.82101	4.62795e-08
975	ENSMFAG00000031972	54969397	54977791	8395	1	transmembrane protein 106A [Source:NCBI gene;Acc:102116707]	16	TMEM106A	protein_coding	1.93245	3.81703	6.9324e-11
976	ENSMFAG00000039508	59897444	59963559	66116	1	mannose receptor C type 2 [Source:NCBI gene;Acc:101925075]	16	MRC2	protein_coding	1.93133	3.81407	0.000177586
977	ENSMFAG00000037649	139547837	139550943	3107	1	0	4		protein_coding	1.92067	3.786	0.0130649
978	ENSMFAG00000030410	76696807	76803642	106836	1	serine/threonine kinase 4 [Source:NCBI gene;Acc:102115733]	10	STK4	protein_coding	1.91982	3.78375	5.64679e-05
979	ENSMFAG00000000045	158452427	158513354	60928	-1	ATPase H+ transporting V1 subunit A [Source:NCBI gene;Acc:102128783]	2		protein_coding	1.91454	3.76992	4.73228e-05
980	ENSMFAG00000036590	32142101	32158108	16008	-1	ELL associated factor 1 [Source:NCBI gene;Acc:101925214]	2	EAF1	protein_coding	1.89506	3.71937	0.00149285
981	ENSMFAG00000045106	32962517	32998802	36286	1	BH3 interacting domain death agonist [Source:NCBI gene;Acc:102143226]	10	BID	protein_coding	1.89001	3.70638	0.000212104
982	ENSMFAG00000034568	90603126	90663981	60856	1	caspase 8 [Source:NCBI gene;Acc:101865354]	12	CASP8	protein_coding	1.88884	3.70338	0.00840853
983	ENSMFAG00000044666	72449807	72536261	86455	1	myosin VIIA [Source:NCBI gene;Acc:102142255]	14	MYO7A	protein_coding	1.88782	3.70075	6.6243e-06
984	ENSMFAG00000039907	59326518	59383257	56740	-1	kinesin family member 21B [Source:NCBI gene;Acc:102129857]	1	KIF21B	protein_coding	1.88737	3.69961	3.09002e-05
985	ENSMFAG00000045167	168095186	168176732	81547	1	TNF receptor associated factor 3 [Source:NCBI gene;Acc:102141355]	7	TRAF3	protein_coding	1.88289	3.68814	0.00345232
986	ENSMFAG00000001476	142427203	142427573	371	1	0	6		protein_coding	1.87743	3.67421	0.0314757
987	ENSMFAG00000003703	177120612	177123785	3174	1	PRELI domain containing 1 [Source:NCBI gene;Acc:102124216]	6		protein_coding	1.87623	3.67115	1.32628e-05
988	ENSMFAG00000030993	4123152	4226263	103112	-1	ankyrin repeat and FYVE domain containing 1 [Source:NCBI gene;Acc:102118149]	16	ANKFY1	protein_coding	1.87396	3.66537	1.073e-09
989	ENSMFAG00000014401	56293781	56373967	80187	1	mitogen-activated protein kinase kinase kinase 1 [Source:NCBI gene;Acc:102123041]	6	MAP3K1	protein_coding	1.87118	3.65833	0.000481089
990	ENSMFAG00000040159	56193758	56201083	7326	-1	UL16 binding protein 3 [Source:NCBI gene;Acc:102136455]	4		protein_coding	1.86702	3.64778	0.0345995
991	ENSMFAG00000041387	58781123	58806285	25163	1	sialic acid binding Ig like lectin 1 [Source:NCBI gene;Acc:102139468]	10	SIGLEC1	protein_coding	1.86659	3.64671	8.96911e-07
992	ENSMFAG00000040365	76640408	76669616	29209	1	poly(A) binding protein cytoplasmic 1 like [Source:NCBI gene;Acc:102144888]	10	PABPC1L	protein_coding	1.86178	3.63457	0.000835808
993	ENSMFAG00000004672	50322465	50322549	85	1	small nucleolar RNA, C/D box 33 [Source:HGNC Symbol;Acc:HGNC:10160]	19	RF00133	snoRNA	1.86064	3.63168	1.85756e-10
994	ENSMFAG00000014126	120558516	120558622	107	1	RNA, U6 small nuclear 268, pseudogene [Source:HGNC Symbol;Acc:HGNC:47231]	12	RF00026	snRNA	1.85362	3.61407	6.48564e-05
995	ENSMFAG00000030381	32876707	33012983	136277	-1	zinc finger E-box binding homeobox 2 [Source:NCBI gene;Acc:101867452]	12	ZEB2	protein_coding	1.85105	3.60764	0.00695668
996	ENSMFAG00000034050	17887712	17917177	29466	1	collagen beta(1-O)galactosyltransferase 1 [Source:NCBI gene;Acc:102132871]	19	COLGALT1	protein_coding	1.85092	3.6073	5.86486e-10
997	ENSMFAG00000033304	140770838	140775035	4198	1	RELT like 2 [Source:NCBI gene;Acc:102122177]	6	RELL2	protein_coding	1.84624	3.59561	0.0013847
998	ENSMFAG00000019212	195648715	195651096	2382	1	MARCKS like 1 [Source:NCBI gene;Acc:102124661]	1	MARCKSL1	protein_coding	1.84343	3.58861	0.000508987
999	ENSMFAG00000041646	202015411	202018058	2648	-1	CD52 molecule [Source:NCBI gene;Acc:102144354]	1	CD52	protein_coding	1.8423	3.58581	0.0025277
1000	ENSMFAG00000041919	8652725	8659280	6556	1	cofilin 1 [Source:NCBI gene;Acc:101866299]	14		protein_coding	1.83098	3.55779	0.00488532
1001	ENSMFAG00000040599	2877462	2901286	23825	1	SH3 domain binding protein 2 [Source:NCBI gene;Acc:102141445]	5	SH3BP2	protein_coding	1.82625	3.54614	2.31519e-06
1002	ENSMFAG00000033965	113567785	113571478	3694	-1	0	1		protein_coding	1.82609	3.54575	0.00268972
1003	ENSMFAG00000003084	116323777	116403708	79932	-1	septin 6 [Source:NCBI gene;Acc:102141175]	X	43714	protein_coding	1.82588	3.54524	0.00108291
1004	ENSMFAG00000040139	115243488	115350062	106575	1	Cbl proto-oncogene [Source:NCBI gene;Acc:102137660]	14	CBL	protein_coding	1.82287	3.53785	0.000536715
1005	ENSMFAG00000043129	98698145	98829959	131815	-1	bromodomain adjacent to zinc finger domain 1A [Source:NCBI gene;Acc:102132703]	7	BAZ1A	protein_coding	1.81749	3.52468	6.3487e-05
1006	ENSMFAG00000038862	52841547	52862720	21174	1	C-terminal Src kinase [Source:NCBI gene;Acc:102131034]	7	CSK	protein_coding	1.81688	3.52319	0.000212582
1007	ENSMFAG00000021053	48171160	48179465	8306	1	trophinin associated protein [Source:NCBI gene;Acc:102129557]	11	TROAP	protein_coding	1.81502	3.51864	0.00524466
1008	ENSMFAG00000036555	101809533	101933078	123546	1	nuclear factor kappa B subunit 1 [Source:NCBI gene;Acc:102138273]	5	NFKB1	protein_coding	1.80562	3.49579	0.041901
1009	ENSMFAG00000032986	13336611	13341938	5328	-1	LYL1, basic helix-loop-helix family member [Source:NCBI gene;Acc:102126352]	19	LYL1	protein_coding	1.80472	3.49361	0.00216588
1010	ENSMFAG00000000179	45789630	45896164	106535	-1	kinesin family member C3 [Source:NCBI gene;Acc:102135167]	20	KIFC3	protein_coding	1.80416	3.49225	1.00841e-06
1011	ENSMFAG00000006908	46191466	46196052	4587	1	CD3e molecule associated protein [Source:NCBI gene;Acc:102117949]	19	CD3EAP	protein_coding	1.80314	3.48978	3.27356e-07
1012	ENSMFAG00000030934	134633944	134740926	106983	-1	protein tyrosine phosphatase, non-receptor type 12 [Source:NCBI gene;Acc:102147255]	3	PTPN12	protein_coding	1.80029	3.4829	0.0123491
1013	ENSMFAG00000026563	39584023	39652683	68661	1	coronin 2A [Source:NCBI gene;Acc:102119139]	15	CORO2A	protein_coding	1.79828	3.47806	0.0240734
1014	ENSMFAG00000036015	139848304	139848392	89	1	vault RNA 1-3 [Source:HGNC Symbol;Acc:HGNC:12656]	6	RF00006	misc_RNA	1.79659	3.47398	0.0153649
1015	ENSMFAG00000006078	55565032	55565583	552	1	RAP2B, member of RAS oncogene family [Source:NCBI gene;Acc:102139946]	2	RAP2B	protein_coding	1.79237	3.46385	3.8579e-10
1016	ENSMFAG00000038359	136067939	136100622	32684	1	ER degradation enhancing alpha-mannosidase like protein 1 [Source:NCBI gene;Acc:102126347]	2	EDEM1	protein_coding	1.7883	3.45407	6.61318e-06
1017	ENSMFAG00000036663	187686635	187734647	48013	-1	cyclase associated actin cytoskeleton regulatory protein 1 [Source:NCBI gene;Acc:101866262]	1	CAP1	protein_coding	1.77714	3.42747	2.80623e-09
1018	ENSMFAG00000003021	3415833	3431128	15296	1	7-dehydrocholesterol reductase [Source:NCBI gene;Acc:102120769]	14	DHCR7	protein_coding	1.77519	3.42283	0.0182057
1019	ENSMFAG00000038037	136073520	136397238	323719	1	signal induced proliferation associated 1 like 1 [Source:NCBI gene;Acc:102127679]	7	SIPA1L1	protein_coding	1.77383	3.41961	6.05679e-12
1020	ENSMFAG00000038605	90912633	90922196	9564	1	tubulin beta 1 class VI [Source:NCBI gene;Acc:102118944]	10	TUBB1	protein_coding	1.77377	3.41946	0.0171821
1021	ENSMFAG00000041805	97185413	97231441	46029	-1	methyltransferase like 21A [Source:NCBI gene;Acc:102141044]	12	METTL21A	protein_coding	1.77122	3.41343	1.70872e-26
1022	ENSMFAG00000035734	139160089	139177035	16947	-1	NPC intracellular cholesterol transporter 2 [Source:NCBI gene;Acc:101865784]	7	NPC2	protein_coding	1.76273	3.39341	0.000115207
1023	ENSMFAG00000042013	26708514	26812354	103841	1	carboxypeptidase D [Source:NCBI gene;Acc:102135486]	16	CPD	protein_coding	1.7551	3.3755	0.000430692
1024	ENSMFAG00000036678	41584319	41596166	11848	-1	actin related protein 2/3 complex subunit 5 [Source:NCBI gene;Acc:101866570]	1	ARPC5	protein_coding	1.75402	3.37297	6.55356e-06
1025	ENSMFAG00000043310	63531712	63726968	195257	1	Ras association domain family member 3 [Source:NCBI gene;Acc:102145516]	11	RASSF3	protein_coding	1.75109	3.36613	0.000231529
1026	ENSMFAG00000043725	113751055	113816273	65219	-1	serpin family E member 2 [Source:NCBI gene;Acc:102143404]	12	SERPINE2	protein_coding	1.74619	3.35471	0.00449313
1027	ENSMFAG00000039678	8168403	8173559	5157	1	Ras and Rab interactor 1 [Source:NCBI gene;Acc:102132424]	14	RIN1	protein_coding	1.7427	3.34662	0.0131717
1028	ENSMFAG00000042516	109650180	109695507	45328	-1	transcription termination factor 2 [Source:NCBI gene;Acc:102118896]	1		protein_coding	1.74123	3.34321	1.33353e-06
1029	ENSMFAG00000035897	8834227	8846495	12269	-1	signal-induced proliferation-associated 1 [Source:NCBI gene;Acc:102129981]	14	SIPA1	protein_coding	1.73554	3.33004	2.18416e-05
1030	ENSMFAG00000046162	151647952	151676940	28989	-1	membrane palmitoylated protein 1 [Source:NCBI gene;Acc:102122657]	X	MPP1	protein_coding	1.73455	3.32775	0.00171476
1031	ENSMFAG00000033600	7867189	7876078	8890	-1	translocator protein [Source:NCBI gene;Acc:102127719]	10	TSPO	protein_coding	1.71649	3.28636	2.92269e-08
1032	ENSMFAG00000038591	63772341	63942980	170640	-1	nucleolar protein 4 like [Source:NCBI gene;Acc:102121856]	10	NOL4L	protein_coding	1.71345	3.27944	0.0105439
1033	ENSMFAG00000035674	16352588	16375394	22807	1	RAB8A, member RAS oncogene family [Source:NCBI gene;Acc:102139595]	19	RAB8A	protein_coding	1.71126	3.27446	0.000822401
1034	ENSMFAG00000040881	108417301	108496283	78983	1	major facilitator superfamily domain containing 14B [Source:NCBI gene;Acc:102139544]	15	MFSD14B	protein_coding	1.70989	3.27136	6.55303e-09
1035	ENSMFAG00000005502	34344802	34354151	9350	1	origin recognition complex subunit 6 [Source:NCBI gene;Acc:102131233]	20	ORC6	protein_coding	1.70719	3.26525	0.017121
1036	ENSMFAG00000045856	55407474	55440302	32829	-1	tetraspanin 14 [Source:NCBI gene;Acc:102141521]	9	TSPAN14	protein_coding	1.70672	3.26417	1.06339e-13
1037	ENSMFAG00000033111	75754934	75804819	49886	1	phosphatidylglycerophosphate synthase 1 [Source:NCBI gene;Acc:101866331]	16	PGS1	protein_coding	1.70076	3.25071	0.00278816
1038	ENSMFAG00000006033	66799373	66799948	576	1	ras homolog family member G [Source:NCBI gene;Acc:101867303]	14	RHOG	protein_coding	1.69638	3.24086	0.00151344
1039	ENSMFAG00000040013	88074483	88113440	38958	1	RAB43, member RAS oncogene family [Source:NCBI gene;Acc:102136457]	11	RAB43	protein_coding	1.69347	3.23433	5.08781e-07
1040	ENSMFAG00000030086	79129435	79136263	6829	-1	actin gamma 1 [Source:NCBI gene;Acc:101925802]	16	ACTG1	protein_coding	1.69188	3.23078	0.00650953
1041	ENSMFAG00000001926	204600497	204606457	5961	1	UDP-galactose-4-epimerase [Source:NCBI gene;Acc:101865832]	1	GALE	protein_coding	1.68288	3.21068	1.79752e-05
1042	ENSMFAG00000002698	11953244	11988559	35316	-1	osteoclastogenesis associated transmembrane protein 1 [Source:NCBI gene;Acc:101865629]	4	OSTM1	protein_coding	1.68204	3.20882	0.0129852
1043	ENSMFAG00000044006	112286396	112346267	59872	-1	coronin 1C [Source:NCBI gene;Acc:102143901]	11	CORO1C	protein_coding	1.68132	3.20722	0.000198892
1044	ENSMFAG00000037941	117023140	117056555	33416	-1	solute carrier family 8 member B1 [Source:NCBI gene;Acc:102119354]	11	SLC8B1	protein_coding	1.67719	3.19805	1.02691e-06
1045	ENSMFAG00000039022	128714883	128724211	9329	1	cyclin D3 [Source:NCBI gene;Acc:101865999]	4	CCND3	protein_coding	1.67127	3.18495	1.9662e-09
1046	ENSMFAG00000031131	85337186	85378020	40835	-1	serine/threonine kinase 17b [Source:NCBI gene;Acc:102135676]	12	STK17B	protein_coding	1.66924	3.18048	1.87791e-06
1047	ENSMFAG00000001144	106644117	106803909	159793	1	notch 2 [Source:NCBI gene;Acc:101864989]	1	NOTCH2	protein_coding	1.66592	3.17317	7.38282e-05
1048	ENSMFAG00000044397	42979405	42982803	3399	-1	0	4		protein_coding	1.66517	3.17151	2.38621e-05
1049	ENSMFAG00000038127	47646548	47860813	214266	1	huntingtin interacting protein 1 [Source:NCBI gene;Acc:101925318]	3	HIP1	protein_coding	1.65982	3.15977	0.00121513
1050	ENSMFAG00000035179	114121252	114171715	50464	-1	capping actin protein of muscle Z-line subunit alpha 1 [Source:NCBI gene;Acc:101866335]	1	CAPZA1	protein_coding	1.65968	3.15947	6.0585e-05
1051	ENSMFAG00000041513	1218063	1257256	39194	1	solute carrier family 19 member 1 [Source:NCBI gene;Acc:102142050]	3	SLC19A1	protein_coding	1.65647	3.15245	0.0395623
1052	ENSMFAG00000035744	25390953	25536626	145674	1	sushi domain containing 1 [Source:NCBI gene;Acc:102116428]	15	SUSD1	protein_coding	1.6559	3.15119	4.61642e-07
1053	ENSMFAG00000044097	44699338	44742985	43648	-1	ARP2 actin related protein 2 homolog [Source:NCBI gene;Acc:102117163]	13	ACTR2	protein_coding	1.65576	3.15088	1.65402e-08
1054	ENSMFAG00000004558	75523485	75523617	133	1	0	3	RF00411	snoRNA	1.65557	3.15048	0.000602917
1055	ENSMFAG00000037832	59196000	59255172	59173	1	abhydrolase domain containing 17C [Source:HGNC Symbol;Acc:HGNC:26925]	7	ABHD17C	protein_coding	1.65107	3.14066	0.000246961
1056	ENSMFAG00000039984	38115466	38165466	50001	1	quiescin sulfhydryl oxidase 1 [Source:NCBI gene;Acc:102132065]	1	QSOX1	protein_coding	1.65004	3.13843	2.01961e-05
1057	ENSMFAG00000040317	56183783	56192075	8293	1	lysine methyltransferase 5C [Source:NCBI gene;Acc:102129054]	19	KMT5C	protein_coding	1.64584	3.12931	0.00888122
1058	ENSMFAG00000035701	29389239	29393947	4709	-1	coiled-coil domain containing 189 [Source:NCBI gene;Acc:102127376]	20	CCDC189	protein_coding	1.64083	3.11845	0.00296603
1059	ENSMFAG00000001693	128007592	128073935	66344	-1	RING1 and YY1 binding protein [Source:HGNC Symbol;Acc:HGNC:10480]	2	RYBP	protein_coding	1.63949	3.11555	0.00145195
1060	ENSMFAG00000036879	155238175	155537670	299496	-1	jumonji and AT-rich interaction domain containing 2 [Source:NCBI gene;Acc:102130210]	4	JARID2	protein_coding	1.63908	3.11466	0.0156133
1061	ENSMFAG00000043061	7773171	7855790	82620	-1	CD163 molecule like 1 [Source:NCBI gene;Acc:102143240]	11	CD163L1	protein_coding	1.63817	3.1127	0.0136032
1062	ENSMFAG00000037768	49789444	49791326	1883	1	ferritin light chain [Source:NCBI gene;Acc:101925912]	19	FTL	protein_coding	1.63758	3.11142	0.000319337
1063	ENSMFAG00000015274	101328880	101329009	130	1	small nucleolar RNA, H/ACA box 65 [Source:HGNC Symbol;Acc:HGNC:10222]	15	RF00302	snoRNA	1.63171	3.09879	0.0112416
1064	ENSMFAG00000045821	5627032	5709439	82408	-1	two pore segment channel 2 [Source:NCBI gene;Acc:102137514]	14	TPCN2	protein_coding	1.62656	3.08775	4.21938e-05
1065	ENSMFAG00000040262	52303516	52310374	6859	1	proline rich 13 [Source:NCBI gene;Acc:101925275]	11	PRR13	protein_coding	1.61627	3.06581	4.94805e-06
1066	ENSMFAG00000036762	113573811	113618287	44477	1	ankyrin repeat domain 13A [Source:NCBI gene;Acc:102131385]	11	ANKRD13A	protein_coding	1.60902	3.05044	0.000826734
1067	ENSMFAG00000034066	84206114	84233386	27273	-1	lamin B receptor [Source:NCBI gene;Acc:102133452]	1	LBR	protein_coding	1.60804	3.04838	7.67403e-07
1068	ENSMFAG00000037715	14986461	15017743	31283	1	OTU deubiquitinase with linear linkage specificity like [Source:NCBI gene;Acc:102115640]	6	OTULINL	protein_coding	1.60066	3.03283	0.0410788
1069	ENSMFAG00000032857	98338097	98339771	1675	1	S100 calcium binding protein A6 [Source:NCBI gene;Acc:102119392]	1	S100A6	protein_coding	1.59955	3.0305	0.00593127
1070	ENSMFAG00000041265	25231408	25342075	110668	1	polypyrimidine tract binding protein 3 [Source:NCBI gene;Acc:101867484]	15	PTBP3	protein_coding	1.59583	3.02269	0.00015803
1071	ENSMFAG00000041684	47172510	47207067	34558	1	kinesin family member 23 [Source:NCBI gene;Acc:101867470]	7	KIF23	protein_coding	1.59012	3.01075	0.00193201
1072	ENSMFAG00000041084	24311565	24353482	41918	-1	solute carrier family 31 member 1 [Source:NCBI gene;Acc:101926047]	15	SLC31A1	protein_coding	1.58945	3.00935	0.000227705
1073	ENSMFAG00000035479	1064522	1079600	15079	-1	transmembrane protein 127 [Source:NCBI gene;Acc:102119995]	13	TMEM127	protein_coding	1.58598	3.00212	0.00130839
1074	ENSMFAG00000034207	15925138	15958779	33642	1	stomatin [Source:NCBI gene;Acc:102121028]	15	STOM	protein_coding	1.5836	2.99717	4.11057e-05
1075	ENSMFAG00000033191	1852131	1887880	35750	1	PTTG1 interacting protein [Source:NCBI gene;Acc:101926558]	3	PTTG1IP	protein_coding	1.57247	2.97413	0.000242862
1076	ENSMFAG00000045912	5596550	5621085	24536	-1	carnosine dipeptidase 2 [Source:NCBI gene;Acc:101865174]	18	CNDP2	protein_coding	1.56693	2.96274	0.0168221
1077	ENSMFAG00000020537	23351068	23362615	11548	1	TNF receptor superfamily member 10a [Source:NCBI gene;Acc:102139560]	8	TNFRSF10A	protein_coding	1.55947	2.94747	8.46892e-06
1078	ENSMFAG00000018651	81059180	81059269	90	1	small nucleolar RNA, C/D box 12 [Source:HGNC Symbol;Acc:HGNC:32708]	10	RF00581	snoRNA	1.55913	2.94676	0.0153358
1079	ENSMFAG00000041745	129371502	129405439	33938	1	BRI3 binding protein [Source:NCBI gene;Acc:102144651]	11	BRI3BP	protein_coding	1.55726	2.94295	0.0142485
1080	ENSMFAG00000039960	22115729	22180190	64462	1	adaptor related protein complex 1 subunit beta 1 [Source:NCBI gene;Acc:102143866]	10	AP1B1	protein_coding	1.55588	2.94013	0.0324382
1081	ENSMFAG00000040269	125800430	125870185	69756	1	amyloid beta precursor like protein 2 [Source:HGNC Symbol;Acc:HGNC:598]	14	APLP2	protein_coding	1.55541	2.93917	1.20243e-10
1082	ENSMFAG00000046411	28042353	28090875	48523	-1	TNF alpha induced protein 8 like 3 [Source:NCBI gene;Acc:102117064]	7	TNFAIP8L3	protein_coding	1.55274	2.93374	0.00771481
1083	ENSMFAG00000034004	55047836	55047943	108	1	0	13	RF00026	snRNA	1.5527	2.93365	0.00191877
1084	ENSMFAG00000019343	995250	996521	1272	-1	torsin family 4 member A [Source:NCBI gene;Acc:102137530]	15	TOR4A	protein_coding	1.55076	2.92972	0.000438634
1085	ENSMFAG00000041494	35524840	35543134	18295	-1	protein phosphatase 1 regulatory subunit 9B [Source:NCBI gene;Acc:102126827]	16	PPP1R9B	protein_coding	1.54607	2.92021	0.000137264
1086	ENSMFAG00000001239	10374904	10651715	276812	-1	methionine sulfoxide reductase A [Source:NCBI gene;Acc:102142280]	8	MSRA	protein_coding	1.54079	2.90955	6.8002e-09
1087	ENSMFAG00000042946	149288802	149334304	45503	1	solute carrier family 26 member 2 [Source:NCBI gene;Acc:102121787]	6	SLC26A2	protein_coding	1.53735	2.90261	0.0225304
1088	ENSMFAG00000043882	11756720	11857998	101279	-1	NIMA related kinase 6 [Source:NCBI gene;Acc:102144472]	15	NEK6	protein_coding	1.53647	2.90083	0.000317622
1089	ENSMFAG00000020143	1918682	1918960	279	1	0	8		protein_coding	1.53323	2.89433	0.0162315
1090	ENSMFAG00000044277	99927453	99983019	55567	1	ELK3, ETS transcription factor [Source:NCBI gene;Acc:102118324]	11	ELK3	protein_coding	1.53143	2.89073	3.72755e-09
1091	ENSMFAG00000037226	139840792	139840890	99	1	vault RNA 1-1 [Source:HGNC Symbol;Acc:HGNC:12654]	6	RF00006	misc_RNA	1.53122	2.89031	2.57685e-08
1092	ENSMFAG00000032147	95193312	95378376	185065	1	ATPase phospholipid transporting 11A [Source:NCBI gene;Acc:102114806]	17	ATP11A	protein_coding	1.52755	2.88295	3.64785e-06
1093	ENSMFAG00000023129	47861140	47861307	168	1	0	3		protein_coding	1.52166	2.87121	0.000151218
1094	ENSMFAG00000003403	190011603	190018436	6834	-1	mannosidase endo-alpha like [Source:NCBI gene;Acc:102120042]	1	MANEAL	protein_coding	1.52088	2.86966	0.0102096
1095	ENSMFAG00000045273	70615605	70686655	71051	1	denticleless E3 ubiquitin protein ligase homolog [Source:NCBI gene;Acc:102118760]	1	DTL	protein_coding	1.51791	2.86375	0.000191073
1096	ENSMFAG00000041867	22927806	22964518	36713	-1	transmembrane protein 268 [Source:NCBI gene;Acc:102145833]	15	TMEM268	protein_coding	1.51771	2.86337	3.29689e-05
1097	ENSMFAG00000000197	211952678	211970840	18163	-1	NECAP endocytosis associated 2 [Source:NCBI gene;Acc:102138333]	1	NECAP2	protein_coding	1.51207	2.85218	0.00237722
1098	ENSMFAG00000044182	70776034	70893192	117159	1	IQ motif containing GTPase activating protein 1 [Source:NCBI gene;Acc:101926449]	7	IQGAP1	protein_coding	1.50437	2.83701	0.00746081
1099	ENSMFAG00000039492	7024148	7040553	16406	1	arachidonate 12-lipoxygenase, 12S-type [Source:NCBI gene;Acc:102136652]	16	ALOX12	protein_coding	1.50233	2.83301	0.0471702
1100	ENSMFAG00000008982	104579550	104606785	27236	1	DDB1 and CUL4 associated factor 13 [Source:NCBI gene;Acc:102144603]	8		protein_coding	1.5019	2.83215	7.1514e-05
1101	ENSMFAG00000039757	50634273	50670835	36563	-1	ADP dependent glucokinase [Source:NCBI gene;Acc:101866506]	7	ADPGK	protein_coding	1.49993	2.8283	3.4156e-05
1102	ENSMFAG00000042440	9083628	9199207	115580	1	formin binding protein 1 [Source:NCBI gene;Acc:102120156]	15	FNBP1	protein_coding	1.49944	2.82734	0.0047337
1103	ENSMFAG00000039260	2069396	2249547	180152	1	ArfGAP with coiled-coil, ankyrin repeat and PH domains 2 [Source:NCBI gene;Acc:102133098]	2	ACAP2	protein_coding	1.49588	2.82037	0.0353187
1104	ENSMFAG00000038545	38800702	38827963	27262	1	ATPase H+ transporting accessory protein 2 [Source:NCBI gene;Acc:101925193]	X	ATP6AP2	protein_coding	1.49516	2.81896	0.00183562
1105	ENSMFAG00000011509	181965598	181965676	79	1	0	3	RF00019	misc_RNA	1.48085	2.79114	1.02436e-08
1106	ENSMFAG00000041561	114041157	114058097	16941	-1	actin related protein 2/3 complex subunit 3 [Source:NCBI gene;Acc:101925123]	11	ARPC3	protein_coding	1.45278	2.73736	9.21661e-07
1107	ENSMFAG00000002010	29664372	29682553	18182	1	BTG anti-proliferation factor 3 [Source:NCBI gene;Acc:102138096]	3	BTG3	protein_coding	1.44468	2.72202	0.0235918
1108	ENSMFAG00000046085	67654852	67708020	53169	1	RAP1B, member of RAS oncogene family [Source:NCBI gene;Acc:102133022]	11	RAP1B	protein_coding	1.44406	2.72085	0.0326728
1109	ENSMFAG00000037051	42559123	43061808	502686	-1	solute carrier family 24 member 3 [Source:NCBI gene;Acc:102116484]	10	SLC24A3	protein_coding	1.43591	2.70553	0.000240753
1110	ENSMFAG00000036934	105599884	105603197	3314	1	cytochrome b561 domain-containing protein 2 [Source:NCBI gene;Acc:102142038]	2	CYB561D2	protein_coding	1.42587	2.68677	1.12446e-05
1111	ENSMFAG00000042654	72666285	72762121	95837	1	DNA topoisomerase I [Source:NCBI gene;Acc:101866499]	10	TOP1	protein_coding	1.42297	2.68137	1.23346e-06
1112	ENSMFAG00000044393	28256805	28313071	56267	-1	cytokine receptor like factor 3 [Source:NCBI gene;Acc:102115951]	16	CRLF3	protein_coding	1.4198	2.67548	0.0048756
1113	ENSMFAG00000002408	149147561	149268559	120999	1	semaphorin 5B [Source:NCBI gene;Acc:102137439]	2	SEMA5B	protein_coding	1.41828	2.67266	0.00262663
1114	ENSMFAG00000003332	17783311	17791486	8176	1	vimentin [Source:NCBI gene;Acc:101864871]	9	VIM	protein_coding	1.40534	2.6488	0.00247528
1115	ENSMFAG00000000706	64792379	64843345	50967	-1	sphingosine-1-phosphate lyase 1 [Source:NCBI gene;Acc:102120317]	9	SGPL1	protein_coding	1.39722	2.63394	0.00399045
1116	ENSMFAG00000029875	107777888	107778325	438	1	60S ribosomal protein L26 [Source:NCBI gene;Acc:102140788]	5	0	protein_coding	1.39503	2.62994	0.000356885
1117	ENSMFAG00000032542	8679643	8699346	19704	1	Macaca fascicularis Ly1 antibody reactive (LYAR), mRNA. [Source:RefSeq mRNA;Acc:NM_001319520]	5	LYAR	protein_coding	1.39449	2.62895	0.00549146
1118	ENSMFAG00000040965	53652384	53763941	111558	-1	protein tyrosine phosphatase, non-receptor type 9 [Source:NCBI gene;Acc:102143032]	7	PTPN9	protein_coding	1.39399	2.62804	2.9992e-05
1119	ENSMFAG00000041790	52779792	52785741	5950	-1	stress associated endoplasmic reticulum protein 1 [Source:NCBI gene;Acc:102116328]	2	SERP1	protein_coding	1.39348	2.62711	0.0173962
1120	ENSMFAG00000046031	15044613	15058906	14294	-1	apolipoprotein L2-like [Source:NCBI gene;Acc:102118180]	10	0	protein_coding	1.38976	2.62034	2.78454e-05
1121	ENSMFAG00000033344	49780142	49785514	5373	1	BCL2 associated X, apoptosis regulator [Source:NCBI gene;Acc:102132255]	19	BAX	protein_coding	1.38975	2.62033	0.00101027
1122	ENSMFAG00000000037	72615282	72701781	86500	-1	growth factor receptor bound protein 2 [Source:NCBI gene;Acc:102118276]	16	GRB2	protein_coding	1.38477	2.6113	0.0106244
1123	ENSMFAG00000040285	52905454	52966492	61039	-1	secretory carrier membrane protein 2 [Source:NCBI gene;Acc:102133839]	7	SCAMP2	protein_coding	1.36504	2.57583	0.00605817
1124	ENSMFAG00000041168	20776665	20777128	464	1	0	10	0	pseudogene	1.36372	2.57348	0.00285644
1125	ENSMFAG00000031419	107128836	107308201	179366	1	transmembrane protein 164 [Source:NCBI gene;Acc:102133670]	X	TMEM164	protein_coding	1.36173	2.56993	0.00579954
1126	ENSMFAG00000044914	99956008	99967178	11171	1	S100 calcium binding protein A10 [Source:NCBI gene;Acc:102144339]	1	S100A10	protein_coding	1.36128	2.56912	0.00074688
1127	ENSMFAG00000042222	131203891	131270496	66606	-1	family with sequence similarity 49 member B [Source:NCBI gene;Acc:101867121]	8	FAM49B	protein_coding	1.358	2.5633	0.000286714
1128	ENSMFAG00000034436	124128029	124164907	36879	-1	DBF4 zinc finger [Source:NCBI gene;Acc:101866622]	3	DBF4	protein_coding	1.35781	2.56296	2.48985e-05
1129	ENSMFAG00000023107	157488535	157685911	197377	1	Ras and Rab interactor 3 [Source:NCBI gene;Acc:102133723]	7	RIN3	protein_coding	1.35776	2.56286	0.00410507
1130	ENSMFAG00000041933	77992964	78035310	42347	1	phosphoribosyl pyrophosphate amidotransferase [Source:NCBI gene;Acc:102122152]	5	PPAT	protein_coding	1.35422	2.55659	2.87136e-12
1131	ENSMFAG00000039124	212211681	212222266	10586	1	Rho guanine nucleotide exchange factor 19 [Source:NCBI gene;Acc:102144491]	1	ARHGEF19	protein_coding	1.3536	2.55549	1.31727e-07
1132	ENSMFAG00000009497	143890362	143890500	139	-1	0	2	RF00409	snoRNA	1.34698	2.5438	0.011446
1133	ENSMFAG00000004690	50321814	50321897	84	1	small nucleolar RNA, C/D box 32A [Source:HGNC Symbol;Acc:HGNC:10159]	19	RF00133	snoRNA	1.34175	2.53459	0.0309512
1134	ENSMFAG00000044146	100547267	100670000	122734	-1	hippocalcin like 1 [Source:NCBI gene;Acc:101866253]	13	HPCAL1	protein_coding	1.3376	2.52731	0.0238259
1135	ENSMFAG00000043888	97954860	97976384	21525	1	cleavage stimulation factor subunit 2 [Source:NCBI gene;Acc:102146538]	X	CSTF2	protein_coding	1.33401	2.52103	0.00293614
1136	ENSMFAG00000020467	134128616	134128746	131	-1	small nucleolar RNA, H/ACA box 66 [Source:HGNC Symbol;Acc:HGNC:10223]	1	RF00155	snoRNA	1.32866	2.51169	0.00594419
1137	ENSMFAG00000033144	68958515	69194155	235641	1	NHS like 2 [Source:NCBI gene;Acc:102128301]	X	NHSL2	protein_coding	1.32213	2.50034	0.00446952
1138	ENSMFAG00000032430	131026818	131032250	5433	-1	0	7		protein_coding	1.32064	2.49777	0.0019386
1139	ENSMFAG00000031727	9264530	9290425	25896	-1	coiled-coil domain containing 134 [Source:NCBI gene;Acc:102117442]	10	CCDC134	protein_coding	1.31062	2.48049	0.000535257
1140	ENSMFAG00000041652	43695428	43746074	50647	-1	Sec23 homolog B, coat complex II component [Source:NCBI gene;Acc:102120335]	10	SEC23B	protein_coding	1.30731	2.47479	0.0358264
1141	ENSMFAG00000027114	85033413	85054398	20986	-1	RAB2B, member RAS oncogene family [Source:NCBI gene;Acc:102144473]	7	RAB2B	protein_coding	1.30305	2.4675	0.00259933
1142	ENSMFAG00000037062	2434749	2463072	28324	-1	phosphofructokinase, liver type [Source:NCBI gene;Acc:102130836]	3	PFKL	protein_coding	1.29801	2.45889	4.37657e-07
1143	ENSMFAG00000003026	14209400	14222145	12746	-1	potassium channel tetramerization domain containing 17 [Source:NCBI gene;Acc:102140212]	10	KCTD17	protein_coding	1.29775	2.45845	0.0338642
1144	ENSMFAG00000039082	28317955	28383048	65094	1	ATPase family, AAA domain containing 5 [Source:NCBI gene;Acc:102114931]	16	ATAD5	protein_coding	1.29412	2.45228	0.0239962
1145	ENSMFAG00000005732	42828042	42828157	116	1	RNA, U5B small nuclear 1 [Source:HGNC Symbol;Acc:HGNC:10212]	7	RF00020	snRNA	1.29244	2.44942	4.52632e-05
1146	ENSMFAG00000014829	8857023	8866111	9089	1	cathepsin B [Source:NCBI gene;Acc:101865017]	8	CTSB	protein_coding	1.29043	2.44601	5.03127e-05
1147	ENSMFAG00000033103	37364262	37392516	28255	1	adipocyte plasma membrane associated protein [Source:NCBI gene;Acc:102140088]	10	APMAP	protein_coding	1.2809	2.4299	4.98607e-06
1148	ENSMFAG00000036952	10486516	10488921	2406	-1	nucleus accumbens-associated protein 1 [Source:NCBI gene;Acc:102137588]	10	NACC1	protein_coding	1.27544	2.42073	0.0257735
1149	ENSMFAG00000032398	151635051	151649442	14392	1	dyskerin pseudouridine synthase 1 [Source:NCBI gene;Acc:102122032]	X	DKC1	protein_coding	1.2681	2.40845	0.000809314
1150	ENSMFAG00000010964	72614939	72615127	189	-1	0	16	0	protein_coding	1.26529	2.40375	0.011944
1151	ENSMFAG00000043538	125824525	125909642	85118	-1	solute carrier family 30 member 7 [Source:NCBI gene;Acc:102128990]	1	SLC30A7	protein_coding	1.26421	2.40195	0.016395
1152	ENSMFAG00000030952	19616851	19672832	55982	-1	ribose 5-phosphate isomerase A [Source:NCBI gene;Acc:102115771]	13	RPIA	protein_coding	1.26419	2.40192	0.00154282
1153	ENSMFAG00000038385	95248971	95365418	116448	1	neuropilin 2 [Source:NCBI gene;Acc:102121366]	12	NRP2	protein_coding	1.26352	2.4008	0.00394876
1154	ENSMFAG00000019252	96581154	96591468	10315	1	glucosylceramidase beta [Source:NCBI gene;Acc:102121809]	1	GBA	protein_coding	1.26241	2.39896	0.00919213
1155	ENSMFAG00000036847	47762166	47783717	21552	-1	ADP ribosylation factor 3 [Source:NCBI gene;Acc:102120213]	11		protein_coding	1.26111	2.3968	0.000359196
1156	ENSMFAG00000033196	35417089	35454692	37604	1	GRAM domain containing 1A [Source:NCBI gene;Acc:102118694]	19	GRAMD1A	protein_coding	1.25519	2.38699	0.00210243
1157	ENSMFAG00000001534	114102323	114160820	58498	1	ADP ribosylation factor 6 [Source:HGNC Symbol;Acc:HGNC:659]	7	ARF6	protein_coding	1.25061	2.37942	0.00861918
1158	ENSMFAG00000040756	175111738	175145234	33497	1	origin recognition complex subunit 1 [Source:NCBI gene;Acc:102117781]	1	ORC1	protein_coding	1.24608	2.37197	0.000249334
1159	ENSMFAG00000000689	55596999	55642032	45034	-1	ATPase H+ transporting V0 subunit d1 [Source:NCBI gene;Acc:102143246]	20	ATP6V0D1	protein_coding	1.24341	2.36757	0.000305863
1160	ENSMFAG00000003617	2794781	2812713	17933	-1	TNFAIP3 interacting protein 2 [Source:NCBI gene;Acc:102140778]	5	TNIP2	protein_coding	1.23455	2.35309	0.000773772
1161	ENSMFAG00000042899	110193057	110244688	51632	1	CD58 molecule [Source:NCBI gene;Acc:102123839]	1	CD58	protein_coding	1.22905	2.34412	0.0185566
1162	ENSMFAG00000024723	73353314	73416959	63646	1	KIAA0513 ortholog [Source:NCBI gene;Acc:102137223]	20	KIAA0513	protein_coding	1.22774	2.342	0.000518422
1163	ENSMFAG00000041018	97881355	97885966	4612	1	RAB13, member RAS oncogene family [Source:NCBI gene;Acc:101925394]	1	RAB13	protein_coding	1.22614	2.33941	2.40236e-06
1164	ENSMFAG00000037540	80130159	80137371	7213	-1	chromosome 16 open reading frame, human C17orf62 [Source:NCBI gene;Acc:101925699]	16	C16H17orf62	protein_coding	1.22545	2.33828	0.00831907
1165	ENSMFAG00000031706	38973129	39038155	65027	1	ankyrin repeat and sterile alpha motif domain containing 6 [Source:NCBI gene;Acc:102116431]	15	ANKS6	protein_coding	1.22109	2.33122	2.89368e-07
1166	ENSMFAG00000001752	383544	392545	9002	-1	transmembrane protein 8A [Source:NCBI gene;Acc:102144531]	20	TMEM8A	protein_coding	1.22	2.32946	0.000913714
1167	ENSMFAG00000036715	80073343	80127035	53693	1	RAP2A, member of RAS oncogene family [Source:NCBI gene;Acc:102143852]	17	RAP2A	protein_coding	1.20801	2.31018	1.15108e-07
1168	ENSMFAG00000005183	7160087	7376125	216039	1	transducin beta like 1 X-linked [Source:NCBI gene;Acc:101866537]	X	TBL1X	protein_coding	1.20302	2.30222	0.000352501
1169	ENSMFAG00000001968	28817146	28897337	80192	1	tropomodulin 3 [Source:NCBI gene;Acc:102125140]	7	TMOD3	protein_coding	1.19964	2.29682	0.000457124
1170	ENSMFAG00000002999	29572600	29598337	25738	1	F-box and leucine rich repeat protein 19 [Source:NCBI gene;Acc:102132639]	20	FBXL19	protein_coding	1.19541	2.2901	0.0431051
1171	ENSMFAG00000042968	23493088	23513267	20180	1	WD repeat and SOCS box containing 1 [Source:NCBI gene;Acc:102116311]	16	WSB1	protein_coding	1.19001	2.28154	0.00324924
1172	ENSMFAG00000036118	73569661	73595290	25630	1	3-hydroxy-3-methylglutaryl-CoA reductase [Source:NCBI gene;Acc:101926249]	6	HMGCR	protein_coding	1.18353	2.27132	0.0406073
1173	ENSMFAG00000045748	50151449	50177108	25660	-1	small cell adhesion glycoprotein [Source:NCBI gene;Acc:102136717]	11	SMAGP	protein_coding	1.17732	2.26156	0.00214361
1174	ENSMFAG00000037770	117154030	117203343	49314	-1	G protein subunit alpha i3 [Source:NCBI gene;Acc:102119905]	1	GNAI3	protein_coding	1.17233	2.25376	0.047782
1175	ENSMFAG00000001217	46423414	46464964	41551	-1	echinoderm microtubule associated protein like 2 [Source:NCBI gene;Acc:101925780]	19		protein_coding	1.17045	2.25081	0.000654756
1176	ENSMFAG00000041625	3647854	3747826	99973	1	zinc finger protein 516 [Source:NCBI gene;Acc:102116717]	18	ZNF516	protein_coding	1.15741	2.23057	0.0244481
1177	ENSMFAG00000046363	156236095	156392902	156808	-1	coiled-coil domain containing 88C [Source:NCBI gene;Acc:102140698]	7	CCDC88C	protein_coding	1.14867	2.21709	1.9421e-05
1178	ENSMFAG00000030313	55370100	55408596	38497	-1	timeless circadian regulator [Source:NCBI gene;Acc:102133392]	11	TIMELESS	protein_coding	1.14141	2.20596	0.00673862
1179	ENSMFAG00000023712	61472667	61472736	70	1	small nucleolar RNA, C/D box 104 [Source:HGNC Symbol;Acc:HGNC:32768]	16	RF00289	snoRNA	1.13656	2.19857	2.97901e-06
1180	ENSMFAG00000000039	102330733	102333235	2503	-1	inhibitor of DNA binding 2 [Source:NCBI gene;Acc:101866775]	13	ID2	protein_coding	1.13332	2.19362	0.00896959
1181	ENSMFAG00000036067	3804953	3931630	126678	-1	calcium release activated channel regulator 2A [Source:NCBI gene;Acc:102115480]	11	CRACR2A	protein_coding	1.13228	2.19206	0.000915379
1182	ENSMFAG00000042006	184251897	184256486	4590	1	ELOVL fatty acid elongase 1 [Source:NCBI gene;Acc:101866566]	1	ELOVL1	protein_coding	1.1228	2.17769	0.00445939
1183	ENSMFAG00000003288	23051081	23229580	178500	-1	phosphatidylinositol-5-phosphate 4-kinase type 2 alpha [Source:NCBI gene;Acc:101925728]	9	PIP4K2A	protein_coding	1.11471	2.16552	0.0246705
1184	ENSMFAG00000043269	31185320	31471630	286311	-1	low density lipoprotein receptor class A domain containing 3 [Source:NCBI gene;Acc:101866490]	14	LDLRAD3	protein_coding	1.11274	2.16256	0.000458461
1185	ENSMFAG00000042992	63689526	63719609	30084	-1	cholinergic receptor nicotinic alpha 1 subunit [Source:NCBI gene;Acc:102118591]	12	CHRNA1	protein_coding	1.10585	2.15225	0.0393755
1186	ENSMFAG00000002921	45397724	46050920	653197	-1	solute carrier family 9 member A9 [Source:NCBI gene;Acc:102115568]	2	SLC9A9	protein_coding	1.10426	2.14989	0.00728714
1187	ENSMFAG00000003695	31796992	31843823	46832	-1	SIN3-HDAC complex associated factor [Source:NCBI gene;Acc:102143375]	11	SINHCAF	protein_coding	1.09761	2.14	0.00265205
1188	ENSMFAG00000000936	17841415	17850330	8916	1	6-phosphogluconolactonase [Source:NCBI gene;Acc:102129791]	19	PGLS	protein_coding	1.07401	2.10528	0.00883327
1189	ENSMFAG00000046374	57633443	57635810	2368	1	NIP7, nucleolar pre-rRNA processing protein [Source:NCBI gene;Acc:101866082]	20	NIP7	protein_coding	1.07321	2.10411	0.0341017
1190	ENSMFAG00000032263	5218580	5239075	20496	1	aldo-keto reductase family 1 member E2 [Source:NCBI gene;Acc:101925198]	9	AKR1E2	protein_coding	1.05947	2.08416	0.00554092
1191	ENSMFAG00000038839	38847841	38868123	20283	-1	chromosome X open reading frame, human CXorf38 [Source:NCBI gene;Acc:102134815]	X	CXorf38	protein_coding	1.04778	2.06735	6.50339e-08
1192	ENSMFAG00000044131	656812	674052	17241	-1	R3H domain containing 4 [Source:NCBI gene;Acc:102137327]	19	R3HDM4	protein_coding	1.03935	2.05531	0.00244
1193	ENSMFAG00000032561	80305135	80335695	30561	-1	WD repeat domain 45B [Source:NCBI gene;Acc:102130696]	16	WDR45B	protein_coding	1.03723	2.05228	0.0375883
1194	ENSMFAG00000031413	44524891	44529199	4309	-1	chromosome 3 open reading frame, human C7orf43 [Source:NCBI gene;Acc:101864814]	3	C7orf43	protein_coding	1.03246	2.04551	0.0347185
1195	ENSMFAG00000003023	54787709	54798691	10983	-1	vesicle amine transport 1 [Source:NCBI gene;Acc:101866895]	16	VAT1	protein_coding	1.02792	2.03908	0.000558495
1196	ENSMFAG00000042302	35742902	35771410	28509	1	MOB kinase activator 1A [Source:NCBI gene;Acc:102144561]	13		protein_coding	1.02566	2.03589	0.033261
1197	ENSMFAG00000018925	60730981	60731205	225	-1	small integral membrane protein 15 [Source:NCBI gene;Acc:101866699]	6	SMIM15	protein_coding	1.01751	2.02442	0.00899367
1198	ENSMFAG00000002424	545836	568566	22731	1	calpain 15 [Source:NCBI gene;Acc:102115100]	20	CAPN15	protein_coding	1.01735	2.0242	0.0026849
1199	ENSMFAG00000016278	73072525	73081220	8696	-1	galactokinase 1 [Source:NCBI gene;Acc:102134521]	16	GALK1	protein_coding	0.998808	1.99835	0.0262273
1200	ENSMFAG00000032475	10844767	10847828	3062	-1	cyclin dependent kinase inhibitor 2D [Source:NCBI gene;Acc:102147115]	19	CDKN2D	protein_coding	0.995103	1.99322	0.00112408
1201	ENSMFAG00000000373	24955660	24997920	42261	1	tyrosylprotein sulfotransferase 2 [Source:NCBI gene;Acc:101865653]	10	TPST2	protein_coding	0.989552	1.98557	9.23701e-05
1202	ENSMFAG00000039627	53834906	53846279	11374	-1	RAB5C, member RAS oncogene family [Source:NCBI gene;Acc:102116190]	16	RAB5C	protein_coding	0.986313	1.98112	0.00153581
1203	ENSMFAG00000031370	9144407	9160011	15605	-1	calcium regulated heat stable protein 1 [Source:NCBI gene;Acc:102115995]	20	CARHSP1	protein_coding	0.981035	1.97388	0.0117078
1204	ENSMFAG00000043464	61475570	61495175	19606	1	dachsous cadherin-related 1 [Source:NCBI gene;Acc:102125003]	14	DCHS1	protein_coding	0.971741	1.96121	0.0124502
1205	ENSMFAG00000043306	823840	908936	85097	-1	cyclin G associated kinase [Source:NCBI gene;Acc:102115623]	5	GAK	protein_coding	0.947568	1.92862	0.00228735
1206	ENSMFAG00000038887	140781968	140798519	16552	1	actin related protein 2/3 complex subunit 4 [Source:NCBI gene;Acc:102117320]	2	ARPC4	protein_coding	0.936505	1.91389	0.00414605
1207	ENSMFAG00000036529	44104388	44151775	47388	1	zwilch kinetochore protein [Source:NCBI gene;Acc:101866455]	7	ZWILCH	protein_coding	0.931241	1.90692	0.0274253
1208	ENSMFAG00000032526	39813342	39835694	22353	1	adaptor related protein complex 5 subunit zeta 1 [Source:NCBI gene;Acc:102133628]	3	AP5Z1	protein_coding	0.930434	1.90585	0.0218779
1209	ENSMFAG00000039815	1034121	1060205	26085	-1	CLPTM1 like [Source:NCBI gene;Acc:102141713]	6	CLPTM1L	protein_coding	0.92379	1.89709	0.0164658
1210	ENSMFAG00000042041	117289205	117353274	64070	1	ArfGAP with FG repeats 1 [Source:NCBI gene;Acc:101866902]	12	AGFG1	protein_coding	0.899319	1.86519	0.000188003
1211	ENSMFAG00000045937	31314348	31326632	12285	-1	RAN binding protein 1 [Source:NCBI gene;Acc:102143751]	10	RANBP1	protein_coding	0.888823	1.85166	0.00250837
1212	ENSMFAG00000046351	28696911	28698293	1383	-1	bolA family member 2B [Source:NCBI gene;Acc:102142074]	20		protein_coding	0.838701	1.78844	0.00417502
1213	ENSMFAG00000034183	63640153	63666158	26006	1	kinesin family member 3B [Source:NCBI gene;Acc:101925329]	10	KIF3B	protein_coding	0.820903	1.76651	0.0137788
1214	ENSMFAG00000041694	11671542	11680744	9203	1	metastasis associated 1 family member 2 [Source:NCBI gene;Acc:102142890]	14	MTA2	protein_coding	0.816314	1.7609	0.0495519
1215	ENSMFAG00000041152	40772501	40823371	50871	1	DExH-box helicase 9 [Source:NCBI gene;Acc:102114768]	1	DHX9	protein_coding	0.777009	1.71357	0.0422254
1216	ENSMFAG00000022670	47596202	47607556	11355	-1	adaptor related protein complex 2 subunit sigma 1 [Source:NCBI gene;Acc:102146396]	19	AP2S1	protein_coding	0.735776	1.66529	0.0367118
1217	ENSMFAG00000038729	654528	663028	8501	-1	TraB domain containing [Source:NCBI gene;Acc:102139719]	10	TRABD	protein_coding	0.73535	1.6648	0.000597725
1218	ENSMFAG00000002360	70541055	70544482	3428	-1	calcium and integrin binding 1 [Source:NCBI gene;Acc:102120271]	7	CIB1	protein_coding	0.721525	1.64892	0.046567
	FC, fold-change
	DE, differentially expressed

## Sheet: Table S2B
	Table S2. DE genes and significantly enriched biological processes associated with upregulated and downregulated genes comparing infected versus mock-infected NHPs.
	B. Significantly enriched biological processes
	1. Upregulated genes
	Description	Corrected P value	Upregulated genes associated with category	Total upregulated genes	%	Human genes associated with category	Total genes	%
1	immune response	1.299e-101	384	1108	34.7	2141	19499	11
2	immune system process	1.7488e-101	459	1108	41.4	2974	19499	15.3
3	cell activation	8.5699e-97	299	1108	27	1380	19499	7.1
4	leukocyte degranulation	1.0922e-69	160	1108	14.4	531	19499	2.7
5	neutrophil activation	5.48713e-68	153	1108	13.8	496	19499	2.5
6	neutrophil degranulation	6.18325e-66	149	1108	13.4	484	19499	2.5
7	secretion	1.2091e-51	250	1108	22.6	1550	19499	7.9
8	defense response	3.4373e-46	253	1108	22.8	1687	19499	8.7
9	vesicle-mediated transport	8.30379e-43	274	1108	24.7	2000	19499	10.3
10	inflammatory response	1.21721e-37	147	1108	13.3	755	19499	3.9
11	cellular response to cytokine stimulus	4.43567e-31	167	1108	15.1	1060	19499	5.4
12	regulation of response to stimulus	2.6267e-30	401	1108	36.2	4067	19499	20.9
13	response to stimulus	6.39056e-30	699	1108	63.1	8885	19499	45.6
14	positive regulation of response to stimulus	4.68355e-29	263	1108	23.7	2231	19499	11.4
15	cytokine production	2.12891e-28	124	1108	11.2	677	19499	3.5
16	regulation of cytokine production	1.65786e-26	114	1108	10.3	612	19499	3.1
17	cell surface receptor signaling pathway	5.91953e-26	307	1108	27.7	2915	19499	14.9
18	response to other organism	2.42061e-23	136	1108	12.3	887	19499	4.5
19	leukocyte cell-cell adhesion	2.51693e-23	76	1108	6.9	323	19499	1.7
20	transport	4.80237e-23	439	1108	39.6	4961	19499	25.4
21	localization	9.98857e-23	523	1108	47.2	6303	19499	32.3
22	response to stress	2.91204e-22	361	1108	32.6	3830	19499	19.6
23	response to external stimulus	4.50939e-22	247	1108	22.3	2253	19499	11.6
24	regulation of molecular function	4.4193e-21	320	1108	28.9	3292	19499	16.9
25	response to biotic stimulus	4.42836e-21	136	1108	12.3	935	19499	4.8
26	localization of cell	1.10403e-20	183	1108	16.5	1488	19499	7.6
27	locomotion	2.512e-20	201	1108	18.1	1721	19499	8.8
28	cellular response to chemical stimulus	3.88021e-20	299	1108	27	3036	19499	15.6
29	regulation of catalytic activity	6.33881e-20	239	1108	21.6	2225	19499	11.4
30	intracellular signal transduction	8.56794e-20	273	1108	24.6	2689	19499	13.8
31	cellular response to stimulus	8.57401e-20	574	1108	51.8	7316	19499	37.5
32	signaling	2.77345e-19	525	1108	47.4	6535	19499	33.5
33	cell communication	6.1388e-19	525	1108	47.4	6556	19499	33.6
34	leukocyte proliferation	4.78488e-18	62	1108	5.6	269	19499	1.4
35	biological adhesion	1.30218e-17	163	1108	14.7	1336	19499	6.9
36	endocytosis	9.45106e-17	110	1108	9.9	749	19499	3.8
37	import into cell	6.61301e-16	115	1108	10.4	823	19499	4.2
38	movement of cell or subcellular component	1.01713e-15	206	1108	18.6	1947	19499	10
39	regulation of localization	1.94981e-15	248	1108	22.4	2529	19499	13
40	positive regulation of biological process	2.19424e-14	447	1108	40.3	5581	19499	28.6
41	phagocytosis	3.67382e-14	64	1108	5.8	336	19499	1.7
42	positive regulation of response to external stimulus	3.84827e-13	56	1108	5.1	279	19499	1.4
43	regulation of cell communication	2.5653e-12	296	1108	26.7	3377	19499	17.3
44	apoptotic process	5.85386e-12	189	1108	17.1	1873	19499	9.6
45	response to oxygen-containing compound	7.60053e-12	162	1108	14.6	1519	19499	7.8
46	regulation of signaling	1.94415e-11	296	1108	26.7	3428	19499	17.6
47	regulation of locomotion	2.86831e-11	107	1108	9.7	853	19499	4.4
48	cell death	7.77137e-11	204	1108	18.4	2130	19499	10.9
49	coagulation	9.67028e-11	58	1108	5.2	334	19499	1.7
50	wound healing	1.95197e-10	76	1108	6.9	524	19499	2.7
51	regulation of cellular component movement	2.68367e-10	105	1108	9.5	858	19499	4.4
52	response to wounding	4.53322e-10	85	1108	7.7	632	19499	3.2
53	regulation of multicellular organismal process	1.70916e-09	244	1108	22	2773	19499	14.2
54	regulation of protein phosphorylation	2.60222e-09	141	1108	12.7	1345	19499	6.9
55	response to chemical	4.1668e-09	356	1108	32.1	4503	19499	23.1
56	cell proliferation	6.30965e-09	186	1108	16.8	1973	19499	10.1
57	positive regulation of NF-kappaB transcription factor activity	6.97753e-09	33	1108	3	139	19499	0.7
58	cytokine metabolic process	2.1682e-08	28	1108	2.5	106	19499	0.5
59	protein phosphorylation	1.3218e-07	176	1108	15.9	1901	19499	9.7
60	regulation of biological quality	1.73283e-07	289	1108	26.1	3579	19499	18.4
61	regulation of body fluid levels	1.91305e-07	66	1108	6	486	19499	2.5
62	peptide secretion	6.19945e-07	70	1108	6.3	545	19499	2.8
63	regulation of protein metabolic process	7.49295e-07	226	1108	20.4	2670	19499	13.7
64	positive regulation of reactive oxygen species metabolic process	1.34275e-06	23	1108	2.1	86	19499	0.4
65	I-kappaB kinase/NF-kappaB signaling	1.65722e-06	41	1108	3.7	243	19499	1.2
66	reactive oxygen species metabolic process	3.48379e-06	40	1108	3.6	239	19499	1.2
67	regulation of phosphorus metabolic process	6.69233e-06	153	1108	13.8	1669	19499	8.6
68	response to chemokine	8.2337e-06	22	1108	2	86	19499	0.4
69	cellular response to chemokine	8.2337e-06	22	1108	2	86	19499	0.4
70	actin filament-based process	1.47204e-05	79	1108	7.1	696	19499	3.6
71	actin cytoskeleton organization	1.80161e-05	71	1108	6.4	601	19499	3.1
72	integrin-mediated signaling pathway	2.16805e-05	23	1108	2.1	98	19499	0.5
73	regulation of reactive oxygen species metabolic process	2.32222e-05	30	1108	2.7	158	19499	0.8
	2. Downregulated genes
	Description	Corrected Pvalue	Upregulated genes associated with category	Total upregulated genes	%	Human genes associated with category	Total genes	%
1	muscle filament sliding	5.35e-13	14	294	4.76	39	19499	0.2
2	actin filament-based movement	1.62e-12	21	294	7.14	132	19499	0.68
3	muscle system process	1.59e-10	32	294	10.88	425	19499	2.18
4	muscle structure development	4.81e-10	37	294	12.59	591	19499	3.03
5	muscle organ development	2.53e-08	27	294	9.18	366	19499	1.88
6	striated muscle tissue development	7.14e-06	23	294	7.82	347	19499	1.78
7	actin filament-based process	0.00016	31	294	10.54	696	19499	3.57
8	heart contraction	0.00023	18	294	6.12	263	19499	1.35
9	cardiac cell development	0.00117	9	294	3.06	65	19499	0.33
10	actomyosin structure organization	0.00611	13	294	4.42	176	19499	0.9
11	cellular component assembly involved in morphogenesis	0.00706	10	294	3.4	102	19499	0.52
	The fold-change and P-value cuttoff were 1.5 and ≤ 0.05, respectively.
	DE, differentially expressed
